# Supplementary material for: Keratin 19 regulates cell cycle pathway and sensitivity of breast cancer cells to CDK inhibitors
Source: Sci Rep. 2019 Oct 10;9:14650. doi: 10.1038/s41598-019-51195-9 (PMC6787034; doi:10.1038/s41598-019-51195-9)
Supplement: Supplementary file 2 — Table S1 [file 41598_2019_51195_MOESM2_ESM.xlsx]

## Sheet: Sheet1
test_id	gene_id	gene	locus	sample_1	sample_2	status	value_1	value_2	log2(fold_change)	test_stat	p_value	q_value	significant
A1BG	A1BG	A1BG	chr19:58858171-58874214	q1	q2	OK	11.3717	8.36374	-0.443234	-0.890867	0.12375	0.402649	no
A1BG-AS1	A1BG-AS1	A1BG-AS1	chr19:58858171-58874214	q1	q2	OK	8.71619	7.92147	-0.137929	-0.312774	0.5868	0.850821	no
A1CF	A1CF	A1CF	chr10:52559168-52645435	q1	q2	NOTEST	0	0.00315038	inf	0	1	1	no
A2M	A2M	A2M	chr12:9217772-9268558	q1	q2	NOTEST	0.0323609	0.0356059	0.137864	0	1	1	no
A2M-AS1	A2M-AS1	A2M-AS1	chr12:9217772-9268558	q1	q2	NOTEST	0.447544	0.345881	-0.371751	0	1	1	no
A2ML1	A2ML1	A2ML1	chr12:8975149-9029381	q1	q2	NOTEST	0.015513	0.109344	2.81733	0	1	1	no
A2MP1	A2MP1	A2MP1	chr12:9381128-9386803	q1	q2	NOTEST	0.0361013	0	#NAME?	0	1	1	no
A3GALT2	A3GALT2	A3GALT2	chr1:33772366-33786699	q1	q2	NOTEST	0.0439474	0	#NAME?	0	1	1	no
A4GALT	A4GALT	A4GALT	chr22:43088126-43116876	q1	q2	OK	18.0655	13.6069	-0.408893	-1.52441	0.0088	0.0690615	no
A4GNT	A4GNT	A4GNT	chr3:137842559-137851229	q1	q2	NOTEST	0	0	0	0	1	1	no
AA06	AA06	AA06	chr17:31340105-32483825	q1	q2	NOTEST	0	0	0	0	1	1	no
AAAS	AAAS	AAAS	chr12:53701239-53715412	q1	q2	OK	53.4251	41.2332	-0.373712	-1.57405	0.0057	0.0504103	no
AACS	AACS	AACS	chr12:125549924-125627871	q1	q2	OK	31.0364	23.0236	-0.430852	-1.82919	0.00165	0.0194047	yes
AACSP1	AACSP1	AACSP1	chr5:178191863-178203277	q1	q2	NOTEST	0.151716	0.0669722	-1.17973	0	1	1	no
AADAC	AADAC	AADAC	chr3:151451703-151645963	q1	q2	NOTEST	0	0	0	0	1	1	no
AADACL2	AADACL2	AADACL2	chr3:151451703-151645963	q1	q2	NOTEST	0	0	0	0	1	1	no
AADACL2-AS1	AADACL2-AS1	AADACL2-AS1	chr3:151451703-151645963	q1	q2	NOTEST	0	0	0	0	1	1	no
AADACL3	AADACL3	AADACL3	chr1:12776117-12788726	q1	q2	NOTEST	0	0	0	0	1	1	no
AADACL4	AADACL4	AADACL4	chr1:12704565-12727097	q1	q2	NOTEST	0	0	0	0	1	1	no
AADACP1	AADACP1	AADACP1	chr3:151451703-151645963	q1	q2	NOTEST	0	0	0	0	1	1	no
AADAT	AADAT	AADAT	chr4:170981372-171011538	q1	q2	OK	4.99361	4.49344	-0.152261	-0.427731	0.44195	0.758327	no
AAED1	AAED1	AAED1	chr9:99403532-99417599	q1	q2	OK	9.20589	9.53442	0.0505883	0.142697	0.80675	0.94782	no
AAGAB	AAGAB	AAGAB	chr15:67493012-67819641	q1	q2	OK	22.2448	22.0422	-0.0131986	-0.0425106	0.94	0.983561	no
AAK1	AAK1	AAK1	chr2:69685126-69870977	q1	q2	OK	1.43908	1.31804	-0.126746	-0.467014	0.41205	0.734824	no
AAMDC	AAMDC	AAMDC	chr11:77532207-77583398	q1	q2	OK	17.4693	15.4069	-0.181247	-0.412837	0.471	0.780007	no
AAMP	AAMP	AAMP	chr2:219128851-219134932	q1	q2	OK	172.101	150.198	-0.19639	-0.870675	0.1292	0.412627	no
AANAT	AANAT	AANAT	chr17:74449432-74466199	q1	q2	NOTEST	0.198678	0.160366	-0.309061	0	1	1	no
AAR2	AAR2	AAR2	chr20:34824338-34844863	q1	q2	OK	23.6153	20.7416	-0.187195	-0.760815	0.1889	0.503498	no
AARD	AARD	AARD	chr8:117950463-117956239	q1	q2	OK	3.43465	2.20863	-0.637013	-1.39241	0.0187	0.116395	no
AARS	AARS	AARS	chr16:70286296-70323412	q1	q2	OK	147.033	133.676	-0.137398	-0.591596	0.2978	0.635373	no
AARS2	AARS2	AARS2	chr6:44266462-44281063	q1	q2	OK	17.5101	15.1674	-0.207214	-0.869017	0.13015	0.414191	no
AARSD1	AARSD1	AARSD1	chr17:41102542-41132545	q1	q2	OK	13.8563	9.44566	-0.552818	-1.53179	0.00865	0.0682376	no
AASDH	AASDH	AASDH	chr4:57204450-57253674	q1	q2	OK	5.20941	5.4822	0.0736337	0.236592	0.67835	0.893924	no
AASDHPPT	AASDHPPT	AASDHPPT	chr11:105921824-105969419	q1	q2	OK	12.4005	13.4739	0.119764	0.442277	0.4419	0.758327	no
AASS	AASS	AASS	chr7:121713597-121784344	q1	q2	NOTEST	0.114747	0.16898	0.558388	0	1	1	no
AATBC	AATBC	AATBC	chr21:45225638-45232448	q1	q2	NOTEST	0.123705	0.173221	0.485715	0	1	1	no
AATF	AATF	AATF	chr17:35306174-35414171	q1	q2	OK	28.152	26.2862	-0.0989352	-0.403267	0.47885	0.785451	no
AATK	AATK	AATK	chr17:79008946-79156964	q1	q2	OK	1.73229	1.27829	-0.438462	-0.492885	0.37865	0.710889	no
AATK-AS1	AATK-AS1	AATK-AS1	chr17:79008946-79156964	q1	q2	NOTEST	0.122338	0	#NAME?	0	1	1	no
ABALON	ABALON	ABALON	chr20:30252260-30311212	q1	q2	OK	7.57866	5.07833	-0.577587	-0.688462	0.237	0.568472	no
ABAT	ABAT	ABAT	chr16:8768443-8878432	q1	q2	OK	8.54258	16.0015	0.905463	3.65967	5e-05	0.00105988	yes
ABCA1	ABCA1	ABCA1	chr9:107543283-107690527	q1	q2	NOTEST	0.0216029	0.00555828	-1.95851	0	1	1	no
ABCA10	ABCA10	ABCA10	chr17:67144147-67323323	q1	q2	NOTEST	0.0278463	0.0838768	1.59079	0	1	1	no
ABCA11P	ABCA11P	ABCA11P	chr4:419223-492960	q1	q2	OK	4.50201	4.90939	0.124975	0.213134	0.716	0.910838	no
ABCA12	ABCA12	ABCA12	chr2:215674952-216003151	q1	q2	OK	12.7872	12.611	-0.020018	-0.083988	0.88325	0.965378	no
ABCA13	ABCA13	ABCA13	chr7:48211056-48687091	q1	q2	NOTEST	0	0.00168549	inf	0	1	1	no
ABCA17P	ABCA17P	ABCA17P	chr16:2390922-2476700	q1	q2	NOTEST	0.333765	0.202816	-0.718659	0	1	1	no
ABCA2	ABCA2	ABCA2	chr9:139901685-139931234	q1	q2	OK	94.6543	103.018	0.122161	0.502314	0.3854	0.716275	no
ABCA3	ABCA3	ABCA3	chr16:2325878-2390747	q1	q2	OK	61.3708	65.2029	0.0873827	0.376959	0.5024	0.803959	no
ABCA4	ABCA4	ABCA4	chr1:94458393-94586705	q1	q2	NOTEST	0.587896	0.399268	-0.558204	0	1	1	no
ABCA5	ABCA5	ABCA5	chr17:67144147-67323323	q1	q2	NOTEST	0.774642	0.760263	-0.0270308	0	1	1	no
ABCA6	ABCA6	ABCA6	chr17:67074846-67138015	q1	q2	NOTEST	0	0.0202768	inf	0	1	1	no
ABCA7	ABCA7	ABCA7	chr19:1040101-1065570	q1	q2	OK	4.58557	4.95986	0.113198	0.425238	0.4535	0.767843	no
ABCA8	ABCA8	ABCA8	chr17:66863427-66951533	q1	q2	NOTEST	0	0	0	0	1	1	no
ABCA9	ABCA9	ABCA9	chr17:66970772-67057136	q1	q2	NOTEST	0	0	0	0	1	1	no
ABCA9-AS1	ABCA9-AS1	ABCA9-AS1	chr17:66970772-67057136	q1	q2	NOTEST	0	0	0	0	1	1	no
ABCB1	ABCB1	ABCB1	chr7:87133178-87461613	q1	q2	NOTEST	0.00797731	0	#NAME?	0	1	1	no
ABCB10	ABCB10	ABCB10	chr1:229652328-229694442	q1	q2	OK	7.42433	8.00511	0.108659	0.40133	0.48365	0.789055	no
ABCB11	ABCB11	ABCB11	chr2:169779448-169887833	q1	q2	NOTEST	0.020987	0	#NAME?	0	1	1	no
ABCB4	ABCB4	ABCB4	chr7:87031360-87105019	q1	q2	NOTEST	0.238715	0.602556	1.33581	0	1	1	no
ABCB5	ABCB5	ABCB5	chr7:20655244-20796637	q1	q2	NOTEST	0	0	0	0	1	1	no
ABCB6	ABCB6	ABCB6	chr2:220074487-220083712	q1	q2	OK	37.0132	38.1605	0.0440407	0.19002	0.7436	0.921792	no
ABCB7	ABCB7	ABCB7	chrX:74273006-74376175	q1	q2	OK	5.30079	5.52202	0.0589891	0.179204	0.752	0.924184	no
ABCB8	ABCB8	ABCB8	chr7:150725508-150744869	q1	q2	OK	13.7778	12.875	-0.0977646	-0.402093	0.4824	0.787839	no
ABCB9	ABCB9	ABCB9	chr12:123405497-123451056	q1	q2	OK	18.2107	9.84031	-0.888013	-3.303	5e-05	0.00105988	yes
ABCC1	ABCC1	ABCC1	chr16:16043433-16236930	q1	q2	OK	15.8837	16.7504	0.0766491	0.331431	0.56485	0.83863	no
ABCC10	ABCC10	ABCC10	chr6:43395291-43424370	q1	q2	OK	12.1729	10.8183	-0.170203	-0.683777	0.2353	0.566524	no
ABCC11	ABCC11	ABCC11	chr16:48200821-48269088	q1	q2	NOTEST	0.20749	0.377974	0.865244	0	1	1	no
ABCC12	ABCC12	ABCC12	chr16:48116883-48180681	q1	q2	NOTEST	0.0145018	0.0614513	2.08321	0	1	1	no
ABCC13	ABCC13	ABCC13	chr21:15646119-15673692	q1	q2	NOTEST	0	0	0	0	1	1	no
ABCC2	ABCC2	ABCC2	chr10:101542354-101611949	q1	q2	NOTEST	0.293566	0.415053	0.499613	0	1	1	no
ABCC3	ABCC3	ABCC3	chr17:48712217-48769063	q1	q2	OK	1.87317	1.37749	-0.443438	-0.799315	0.14605	0.44172	no
ABCC4	ABCC4	ABCC4	chr13:95672082-95953700	q1	q2	OK	2.15699	2.17571	0.0124684	0.0305063	0.9552	0.988505	no
ABCC5	ABCC5	ABCC5	chr3:183637723-183735727	q1	q2	OK	28.6632	31.9649	0.157289	0.577615	0.30995	0.649075	no
ABCC5-AS1	ABCC5-AS1	ABCC5-AS1	chr3:183637723-183735727	q1	q2	NOTEST	0.216001	0.133582	-0.693318	0	1	1	no
ABCC6	ABCC6	ABCC6	chr16:16243421-16317328	q1	q2	OK	1.57588	2.96348	0.911138	1.14919	0.0415	0.202816	no
ABCC6P1	ABCC6P1	ABCC6P1	chr16:18582569-18609607	q1	q2	NOTEST	0.298939	0.334936	0.164034	0	1	1	no
ABCC6P2	ABCC6P2	ABCC6P2	chr16:14916288-14918559	q1	q2	NOTEST	0.74605	0.717524	-0.0562455	0	1	1	no
ABCC8	ABCC8	ABCC8	chr11:17414431-17498392	q1	q2	NOTEST	0.63132	0.709636	0.168707	0	1	1	no
ABCC9	ABCC9	ABCC9	chr12:21950323-22089628	q1	q2	NOTEST	0.0269284	0.096238	1.83748	0	1	1	no
ABCD1	ABCD1	ABCD1	chrX:152990322-153010216	q1	q2	OK	16.3551	14.9489	-0.129698	-0.525336	0.3644	0.699881	no
ABCD2	ABCD2	ABCD2	chr12:39945021-40013843	q1	q2	NOTEST	0	0	0	0	1	1	no
ABCD3	ABCD3	ABCD3	chr1:94883932-94984219	q1	q2	OK	9.95966	10.3471	0.055064	0.14712	0.79605	0.943233	no
ABCD4	ABCD4	ABCD4	chr14:74751979-74769767	q1	q2	OK	7.05645	8.30484	0.23501	0.820978	0.1522	0.450079	no
ABCE1	ABCE1	ABCE1	chr4:145915726-146050676	q1	q2	OK	17.4528	18.5613	0.0888446	0.363558	0.52905	0.818646	no
ABCF1	ABCF1	ABCF1	chr6_ssto_hap7:1871447-1891586	q1	q2	OK	76.8908	65.8189	-0.224309	-0.983489	0.0886	0.327723	no
ABCF2	ABCF2	ABCF2	chr7:150904922-150924460	q1	q2	OK	41.9368	35.4735	-0.241475	-0.967208	0.0921	0.336157	no
ABCF3	ABCF3	ABCF3	chr3:183903862-183911795	q1	q2	OK	50.3874	52.7497	0.0660995	0.28799	0.616	0.866011	no
ABCG1	ABCG1	ABCG1	chr21:43619798-43717354	q1	q2	OK	25.0656	16.6423	-0.590851	-2.37024	5e-05	0.00105988	yes
ABCG2	ABCG2	ABCG2	chr4:89011415-89152474	q1	q2	OK	0.924146	5.18043	2.48688	6.31879	5e-05	0.00105988	yes
ABCG4	ABCG4	ABCG4	chr11:119019749-119033374	q1	q2	NOTEST	0.0942401	0.0925414	-0.0262422	0	1	1	no
ABCG5	ABCG5	ABCG5	chr2:44039610-44065958	q1	q2	NOTEST	0	0	0	0	1	1	no
ABCG8	ABCG8	ABCG8	chr2:44066102-44105605	q1	q2	NOTEST	0.0157207	0.0131847	-0.2538	0	1	1	no
ABHD1	ABHD1	ABHD1	chr2:27346656-27357542	q1	q2	NOTEST	0.54858	0.541788	-0.0179726	0	1	1	no
ABHD10	ABHD10	ABHD10	chr3:111697722-111712215	q1	q2	OK	11.3781	13.0024	0.192515	0.722608	0.2061	0.528099	no
ABHD11	ABHD11	ABHD11	chr7:73150424-73153197	q1	q2	OK	51.8199	62.5424	0.271328	1.1417	0.0449	0.213244	no
ABHD11-AS1	ABHD11-AS1	ABHD11-AS1	chr7:73149398-73150330	q1	q2	NOTEST	0.85289	0.994623	0.221791	0	1	1	no
ABHD12	ABHD12	ABHD12	chr20:25228705-25371618	q1	q2	OK	68.8478	80.4727	0.225089	0.58254	0.30685	0.645706	no
ABHD12B	ABHD12B	ABHD12B	chr14:51338877-51371688	q1	q2	NOTEST	0	0	0	0	1	1	no
ABHD13	ABHD13	ABHD13	chr13:108870762-108886603	q1	q2	OK	2.32411	2.23392	-0.0571013	-0.169255	0.77535	0.934041	no
ABHD14A	ABHD14A	ABHD14A	chr3:52009041-52023218	q1	q2	OK	2.07546	2.53731	0.289864	0.196258	0.74025	0.920471	no
ABHD14A-ACY1	ABHD14A-ACY1	ABHD14A-ACY1	chr3:52009041-52023218	q1	q2	NOTEST	1.09159	0.56014	-0.962574	0	1	1	no
ABHD14B	ABHD14B	ABHD14B	chr3:52002525-52008646	q1	q2	OK	18.3977	22.5207	0.291728	1.15891	0.04345	0.209226	no
ABHD15	ABHD15	ABHD15	chr17:27887688-27894042	q1	q2	OK	9.61732	9.34673	-0.0411736	-0.153726	0.78425	0.938052	no
ABHD16A	ABHD16A	ABHD16A	chr6_ssto_hap7:2985531-3001955	q1	q2	OK	28.2965	30.0234	0.0854642	0.345811	0.54425	0.828301	no
ABHD16B	ABHD16B	ABHD16B	chr20:62492565-62494341	q1	q2	OK	2.45459	1.97459	-0.313926	-0.636453	0.2717	0.607367	no
ABHD17A	ABHD17A	ABHD17A	chr19:1876974-1885518	q1	q2	OK	14.0338	12.9336	-0.117786	-0.397161	0.48345	0.789023	no
ABHD17B	ABHD17B	ABHD17B	chr9:74477367-74526148	q1	q2	OK	6.46102	7.59193	0.232705	0.608218	0.29025	0.627539	no
ABHD17C	ABHD17C	ABHD17C	chr15:80987651-81047962	q1	q2	OK	24.5652	25.16	0.0345204	0.140141	0.8112	0.948149	no
ABHD2	ABHD2	ABHD2	chr15:89631380-89745591	q1	q2	OK	8.49553	9.65429	0.184466	0.787526	0.1698	0.477413	no
ABHD3	ABHD3	ABHD3	chr18:19230857-19284766	q1	q2	OK	7.28074	7.48046	0.0390409	0.118565	0.83695	0.955573	no
ABHD4	ABHD4	ABHD4	chr14:23067146-23081265	q1	q2	OK	5.47932	5.34309	-0.0363219	-0.110597	0.8461	0.957106	no
ABHD5	ABHD5	ABHD5	chr3:43732374-43764217	q1	q2	OK	3.56541	3.32687	-0.0999017	-0.334169	0.55955	0.835198	no
ABHD6	ABHD6	ABHD6	chr3:58223258-58280461	q1	q2	OK	2.20336	2.09594	-0.0721098	-0.162266	0.7764	0.934437	no
ABHD8	ABHD8	ABHD8	chr19:17402939-17414282	q1	q2	OK	2.14396	1.76989	-0.276617	-0.571638	0.3268	0.665287	no
ABI1	ABI1	ABI1	chr10:26986594-27150016	q1	q2	OK	12.4148	15.0642	0.279064	0.973468	0.0867	0.323657	no
ABI2	ABI2	ABI2	chr2:204192961-204296896	q1	q2	OK	9.72501	9.82626	0.0149425	0.061836	0.9146	0.976318	no
ABI3	ABI3	ABI3	chr17:47283595-47300587	q1	q2	NOTEST	0	0.0187363	inf	0	1	1	no
ABI3BP	ABI3BP	ABI3BP	chr3:100468178-100712334	q1	q2	NOTEST	0.0174941	0	#NAME?	0	1	1	no
ABL1	ABL1	ABL1	chr9:133589267-133763062	q1	q2	OK	32.7463	35.4029	0.112535	0.491564	0.39265	0.721092	no
ABL2	ABL2	ABL2	chr1:179068461-179198819	q1	q2	OK	6.37929	5.66748	-0.170688	-0.439691	0.44855	0.763429	no
ABLIM1	ABLIM1	ABLIM1	chr10:116190868-116444414	q1	q2	OK	16.4817	17.2719	0.0675609	0.293168	0.6062	0.861483	no
ABLIM2	ABLIM2	ABLIM2	chr4:7967036-8160559	q1	q2	OK	2.25267	2.34173	0.055937	0.134259	0.81095	0.948149	no
ABLIM3	ABLIM3	ABLIM3	chr5:148521045-148640001	q1	q2	OK	1.78305	2.11822	0.2485	0.613313	0.2763	0.612009	no
ABO	ABO	ABO	chr9:136130562-136150630	q1	q2	NOTEST	0	0	0	0	1	1	no
ABR	ABR	ABR	chr17:906757-1090616	q1	q2	OK	39.3128	41.4414	0.0760729	0.331867	0.56315	0.837507	no
ABRA	ABRA	ABRA	chr8:107771710-107782472	q1	q2	NOTEST	0	0	0	0	1	1	no
ABRACL	ABRACL	ABRACL	chr6:139349818-139364439	q1	q2	OK	26.6755	29.5379	0.147052	0.494209	0.39005	0.719513	no
ABT1	ABT1	ABT1	chr6:26597170-26600277	q1	q2	OK	26.1894	23.4386	-0.1601	-0.650496	0.26395	0.599662	no
ABTB1	ABTB1	ABTB1	chr3:127391780-127399769	q1	q2	OK	3.09752	3.11857	0.00977088	0.0229388	0.9679	0.99144	no
ABTB2	ABTB2	ABTB2	chr11:34172533-34379555	q1	q2	OK	10.9586	10.0824	-0.12023	-0.48525	0.40015	0.726647	no
ACAA1	ACAA1	ACAA1	chr3:38080695-38178733	q1	q2	OK	43.2629	44.5901	0.0435929	0.179914	0.74715	0.922337	no
ACAA2	ACAA2	ACAA2	chr18:47309873-47340251	q1	q2	OK	54.2195	58.7198	0.115035	0.492703	0.39045	0.719922	no
ACACA	ACACA	ACACA	chr17:35441926-35766902	q1	q2	OK	18.7267	21.7253	0.21428	0.941092	0.0955	0.343578	no
ACACB	ACACB	ACACB	chr12:109577201-109706030	q1	q2	OK	6.96419	6.50907	-0.0975037	-0.403413	0.4877	0.792251	no
ACAD10	ACAD10	ACAD10	chr12:112123856-112194911	q1	q2	OK	6.79739	6.95934	0.0339711	0.123507	0.83015	0.953902	no
ACAD11	ACAD11	ACAD11	chr3:132276981-132593050	q1	q2	OK	1.61414	1.8778	0.218276	0.281003	0.633	0.87426	no
ACAD8	ACAD8	ACAD8	chr11:134123433-134135746	q1	q2	OK	13.5576	12.7067	-0.0935069	-0.341921	0.547	0.83016	no
ACAD9	ACAD9	ACAD9	chr3:128598332-128631957	q1	q2	OK	32.2956	34.1273	0.079588	0.336638	0.5562	0.833819	no
ACADL	ACADL	ACADL	chr2:211052715-211090215	q1	q2	NOTEST	0.332872	0.576852	0.793232	0	1	1	no
ACADM	ACADM	ACADM	chr1:76190031-76229363	q1	q2	OK	6.90912	9.0698	0.392569	1.00399	0.08055	0.309759	no
ACADS	ACADS	ACADS	chr12:121163540-121177811	q1	q2	OK	7.29611	8.66022	0.247276	0.776162	0.1763	0.486296	no
ACADSB	ACADSB	ACADSB	chr10:124768428-124817806	q1	q2	OK	2.60588	3.54589	0.444375	1.47473	0.0134	0.0925256	no
ACADVL	ACADVL	ACADVL	chr17:7093209-7128586	q1	q2	OK	81.7716	82.3752	0.010611	0.0446155	0.935	0.981378	no
ACAN	ACAN	ACAN	chr15:89346673-89418585	q1	q2	NOTEST	0.00662841	0	#NAME?	0	1	1	no
ACAP1	ACAP1	ACAP1	chr17:7239847-7254793	q1	q2	NOTEST	0.599977	0.667114	0.153025	0	1	1	no
ACAP2	ACAP2	ACAP2	chr3:194995464-195163817	q1	q2	OK	11.7779	12.8494	0.125612	0.536153	0.34965	0.684564	no
ACAP3	ACAP3	ACAP3	chr1:1227763-1243269	q1	q2	OK	19.1587	17.7118	-0.113291	-0.464201	0.41705	0.738729	no
ACAT1	ACAT1	ACAT1	chr11:107992257-108018891	q1	q2	OK	14.2439	19.8507	0.478844	1.81461	0.00175	0.0204223	yes
ACAT2	ACAT2	ACAT2	chr6:160181290-160210735	q1	q2	OK	60.8029	67.8808	0.158864	0.395903	0.49385	0.79598	no
ACBD3	ACBD3	ACBD3	chr1:226332379-226374423	q1	q2	OK	11.6257	12.2595	0.0765861	0.301224	0.5984	0.857737	no
ACBD4	ACBD4	ACBD4	chr17:43209966-43221543	q1	q2	OK	7.48825	6.09789	-0.296317	-0.841249	0.14545	0.440675	no
ACBD5	ACBD5	ACBD5	chr10:27484142-27531068	q1	q2	OK	15.4815	18.6849	0.27133	1.11261	0.05235	0.235877	no
ACBD6	ACBD6	ACBD6	chr1:180257351-180472022	q1	q2	OK	31.6431	29.6783	-0.0924826	-0.368648	0.51575	0.810901	no
ACBD7	ACBD7	ACBD7	chr10:15117473-15130775	q1	q2	OK	6.26139	4.87895	-0.359913	-1.19325	0.0375	0.189217	no
ACCS	ACCS	ACCS	chr11:44087728-44105569	q1	q2	OK	3.53331	4.58284	0.375222	0.965766	0.0872	0.324724	no
ACCSL	ACCSL	ACCSL	chr11:44069530-44081527	q1	q2	NOTEST	0.0708448	0	#NAME?	0	1	1	no
ACD	ACD	ACD	chr16:67679029-67694718	q1	q2	OK	20.9523	21.5817	0.0426987	0.163504	0.77125	0.932125	no
ACE	ACE	ACE	chr17:61554421-61575741	q1	q2	OK	1.29683	1.44842	0.159496	0.388765	0.4861	0.790924	no
ACE2	ACE2	ACE2	chrX:15579155-15620192	q1	q2	NOTEST	0.039941	0.0294711	-0.438568	0	1	1	no
ACER1	ACER1	ACER1	chr19:6306509-6333640	q1	q2	NOTEST	0.149235	0.169544	0.184078	0	1	1	no
ACER2	ACER2	ACER2	chr9:19408924-19452500	q1	q2	OK	1.55168	1.35842	-0.191902	-0.406161	0.476	0.783958	no
ACER3	ACER3	ACER3	chr11:76571916-76737841	q1	q2	OK	2.52701	2.26439	-0.158307	-0.523087	0.35705	0.693107	no
ACHE	ACHE	ACHE	chr7:100487614-100493754	q1	q2	OK	1.2127	1.08586	-0.159387	-0.263422	0.6338	0.874606	no
ACIN1	ACIN1	ACIN1	chr14:23527773-23569665	q1	q2	OK	93.8643	94.3659	0.00768814	0.029616	0.96055	0.99011	no
ACKR1	ACKR1	ACKR1	chr1:159173802-159176290	q1	q2	NOTEST	0	0	0	0	1	1	no
ACKR2	ACKR2	ACKR2	chr3:42850963-42908775	q1	q2	NOTEST	0.177031	0.271781	0.618448	0	1	1	no
ACKR3	ACKR3	ACKR3	chr2:237478379-237490994	q1	q2	OK	54.6586	48.7701	-0.164451	-0.700701	0.2208	0.550072	no
ACKR4	ACKR4	ACKR4	chr3:132276981-132593050	q1	q2	NOTEST	0	0	0	0	1	1	no
ACLY	ACLY	ACLY	chr17:40023169-40075275	q1	q2	OK	194.947	133.592	-0.545246	-2.2593	5e-05	0.00105988	yes
ACMSD	ACMSD	ACMSD	chr2:135596185-135676176	q1	q2	NOTEST	0.0688141	0	#NAME?	0	1	1	no
ACO1	ACO1	ACO1	chr9:32384600-32450832	q1	q2	OK	5.13981	7.76662	0.595571	2.06501	0.00065	0.00911127	yes
ACO2	ACO2	ACO2	chr22:41865128-41940610	q1	q2	OK	60.5887	59.3083	-0.030815	-0.0971336	0.86475	0.961906	no
ACOT1	ACOT1	ACOT1	chr14:73945188-74025651	q1	q2	NOTEST	0.190525	0.0463867	-2.03819	0	1	1	no
ACOT11	ACOT11	ACOT11	chr1:55013806-55100417	q1	q2	NOTEST	0.424808	0.321076	-0.403896	0	1	1	no
ACOT12	ACOT12	ACOT12	chr5:80243511-81047072	q1	q2	NOTEST	0	0.0198335	inf	0	1	1	no
ACOT13	ACOT13	ACOT13	chr6:24667262-24719403	q1	q2	OK	6.34547	5.78019	-0.13461	-0.25455	0.6592	0.885335	no
ACOT2	ACOT2	ACOT2	chr14:74034323-74042362	q1	q2	NOTEST	0.593981	0.344141	-0.787417	0	1	1	no
ACOT4	ACOT4	ACOT4	chr14:74058409-74062470	q1	q2	OK	8.58893	10.2367	0.253205	0.780299	0.1786	0.490382	no
ACOT6	ACOT6	ACOT6	chr14:74083547-74086592	q1	q2	NOTEST	0.0715527	0.160049	1.16143	0	1	1	no
ACOT7	ACOT7	ACOT7	chr1:6324331-6453826	q1	q2	OK	49.5249	43.4867	-0.187582	-0.747895	0.196	0.512398	no
ACOT8	ACOT8	ACOT8	chr20:44462469-44486048	q1	q2	OK	21.8687	13.923	-0.651398	-1.67255	0.0044	0.0412606	yes
ACOT9	ACOT9	ACOT9	chrX:23721776-23761407	q1	q2	OK	12.5537	18.5475	0.56311	1.99904	0.0003	0.00488255	yes
ACOX1	ACOX1	ACOX1	chr17:73937588-74002080	q1	q2	OK	11.6777	10.4234	-0.163926	-0.571957	0.3174	0.656065	no
ACOX2	ACOX2	ACOX2	chr3:58490862-58522929	q1	q2	NOTEST	0.0367589	0.231252	2.6533	0	1	1	no
ACOX3	ACOX3	ACOX3	chr4:8368008-8442452	q1	q2	OK	14.689	12.8935	-0.188087	-0.731247	0.20495	0.52593	no
ACOXL	ACOXL	ACOXL	chr2:111490149-111875799	q1	q2	NOTEST	0.300386	0.228631	-0.393796	0	1	1	no
ACP1	ACP1	ACP1	chr2:264868-278282	q1	q2	OK	49.079	50.4912	0.0409257	0.146585	0.80135	0.945047	no
ACP2	ACP2	ACP2	chr11:47260852-47290584	q1	q2	OK	22.088	20.6748	-0.095388	-0.328926	0.55985	0.835356	no
ACP5	ACP5	ACP5	chr19:11685474-11689801	q1	q2	NOTEST	0.147748	0.0812897	-0.861992	0	1	1	no
ACP6	ACP6	ACP6	chr1:147119167-147142634	q1	q2	OK	11.7875	10.7684	-0.130455	-0.438036	0.43985	0.756802	no
ACPP	ACPP	ACPP	chr3:132036210-132087146	q1	q2	OK	1.93219	1.92528	-0.00517036	-0.0101936	0.98565	0.995935	no
ACPT	ACPT	ACPT	chr19:51293671-51298481	q1	q2	NOTEST	0.747445	0.168796	-2.14668	0	1	1	no
ACR	ACR	ACR	chr22:51176651-51183727	q1	q2	NOTEST	0	0.027828	inf	0	1	1	no
ACRBP	ACRBP	ACRBP	chr12:6747241-6756580	q1	q2	NOTEST	0.201267	0.135232	-0.573672	0	1	1	no
ACRC	ACRC	ACRC	chrX:70430034-70948962	q1	q2	NOTEST	0.328123	0.400263	0.28671	0	1	1	no
ACRV1	ACRV1	ACRV1	chr11:125495030-125550793	q1	q2	NOTEST	0.153872	0.279148	0.859295	0	1	1	no
ACSBG1	ACSBG1	ACSBG1	chr15:78463186-78527049	q1	q2	NOTEST	0.116018	0.0362086	-1.67994	0	1	1	no
ACSBG2	ACSBG2	ACSBG2	chr19:6135643-6193114	q1	q2	NOTEST	0.0601776	0.0266054	-1.17751	0	1	1	no
ACSF2	ACSF2	ACSF2	chr17:48503518-48552206	q1	q2	OK	14.2341	12.3596	-0.203719	-0.674223	0.2322	0.561961	no
ACSF3	ACSF3	ACSF3	chr16:89160216-89222254	q1	q2	OK	42.371	37.0858	-0.192211	-0.837009	0.14865	0.446063	no
ACSL1	ACSL1	ACSL1	chr4:185676748-185747268	q1	q2	OK	5.88523	7.52878	0.355317	1.25637	0.02715	0.151702	no
ACSL3	ACSL3	ACSL3	chr2:223725731-223808119	q1	q2	OK	18.5939	17.1248	-0.118743	-0.492687	0.394	0.722184	no
ACSL4	ACSL4	ACSL4	chrX:108884563-108976621	q1	q2	OK	4.18565	1.95578	-1.09771	-3.35968	5e-05	0.00105988	yes
ACSL5	ACSL5	ACSL5	chr10:114133915-114188138	q1	q2	NOTEST	0.0428135	0.0663216	0.631411	0	1	1	no
ACSL6	ACSL6	ACSL6	chr5:131285666-131347761	q1	q2	NOTEST	0.0122462	0.0311578	1.34726	0	1	1	no
ACSM1	ACSM1	ACSM1	chr16:20634558-20702578	q1	q2	NOTEST	0.0619845	0.086891	0.487299	0	1	1	no
ACSM2A	ACSM2A	ACSM2A	chr16:20462782-20498991	q1	q2	NOTEST	0	0	0	0	1	1	no
ACSM2B	ACSM2B	ACSM2B	chr16:20548082-20587695	q1	q2	NOTEST	0	0	0	0	1	1	no
ACSM3	ACSM3	ACSM3	chr16:20775311-20860990	q1	q2	OK	2.13659	3.08166	0.528401	0.45813	0.427	0.748176	no
ACSM4	ACSM4	ACSM4	chr12:7456927-7480969	q1	q2	NOTEST	0	0	0	0	1	1	no
ACSM5	ACSM5	ACSM5	chr16:20420855-20452281	q1	q2	NOTEST	0	0	0	0	1	1	no
ACSM6	ACSM6	ACSM6	chr10:96953956-96988686	q1	q2	NOTEST	0	0	0	0	1	1	no
ACSS1	ACSS1	ACSS1	chr20:24986865-25038818	q1	q2	OK	22.554	15.1767	-0.571527	-2.23646	5e-05	0.00105988	yes
ACSS2	ACSS2	ACSS2	chr20:33462765-33515769	q1	q2	OK	11.5829	15.4721	0.417679	1.61781	0.0054	0.0481434	yes
ACSS3	ACSS3	ACSS3	chr12:81471808-81649582	q1	q2	OK	12.7812	10.116	-0.337375	-1.27853	0.02585	0.146806	no
ACTA1	ACTA1	ACTA1	chr1:229566992-229569843	q1	q2	NOTEST	0.0723879	0.122989	0.764704	0	1	1	no
ACTA2	ACTA2	ACTA2	chr10:90692440-90775542	q1	q2	OK	2.37652	2.84183	0.257972	0.397309	0.476	0.783958	no
ACTA2-AS1	ACTA2-AS1	ACTA2-AS1	chr10:90692440-90775542	q1	q2	NOTEST	0.152961	0.139726	-0.130566	0	1	1	no
ACTB	ACTB	ACTB	chr7:5566778-5570232	q1	q2	OK	3225.26	3189.41	-0.0161267	-0.0448738	0.93895	0.982769	no
ACTBL2	ACTBL2	ACTBL2	chr5:56775842-56778636	q1	q2	NOTEST	0	0.0125281	inf	0	1	1	no
ACTC1	ACTC1	ACTC1	chr15:35047284-35105124	q1	q2	NOTEST	0	0.00820279	inf	0	1	1	no
ACTG1	ACTG1	ACTG1	chr17:79476996-79479892	q1	q2	OK	1505.81	1191.28	-0.338026	-1.16144	0.04245	0.206047	no
ACTG1P17	ACTG1P17	ACTG1P17	chr15:83394649-83408532	q1	q2	NOTEST	0.460033	0.369991	-0.314244	0	1	1	no
ACTG1P20	ACTG1P20	ACTG1P20	chr1:27648635-27662891	q1	q2	OK	30.4842	25.4171	-0.262261	-0.871453	0.12625	0.407718	no
ACTG1P4	ACTG1P4	ACTG1P4	chr1:104068577-104122156	q1	q2	NOTEST	0.644409	0.631302	-0.0296464	0	1	1	no
ACTG2	ACTG2	ACTG2	chr2:74120092-74146780	q1	q2	NOTEST	0.180323	0.494117	1.45427	0	1	1	no
ACTL10	ACTL10	ACTL10	chr20:32244892-32262264	q1	q2	OK	9.9839	8.6073	-0.214042	-0.395719	0.49335	0.795885	no
ACTL6A	ACTL6A	ACTL6A	chr3:179280667-179306193	q1	q2	OK	41.074	45.861	0.159045	0.667712	0.24245	0.575961	no
ACTL6B	ACTL6B	ACTL6B	chr7:100240725-100254084	q1	q2	NOTEST	0	0.100032	inf	0	1	1	no
ACTL7A	ACTL7A	ACTL7A	chr9:111624507-111626035	q1	q2	NOTEST	0	0	0	0	1	1	no
ACTL7B	ACTL7B	ACTL7B	chr9:111616868-111618275	q1	q2	NOTEST	0	0	0	0	1	1	no
ACTL8	ACTL8	ACTL8	chr1:18081807-18153558	q1	q2	OK	2.10016	1.55801	-0.430796	-0.835084	0.14915	0.44675	no
ACTL9	ACTL9	ACTL9	chr19:8807746-8809180	q1	q2	NOTEST	0	0	0	0	1	1	no
ACTN1	ACTN1	ACTN1	chr14:69340839-69446083	q1	q2	OK	63.9913	68.7477	0.103436	0.453449	0.4265	0.747624	no
ACTN1-AS1	ACTN1-AS1	ACTN1-AS1	chr14:69446398-69454180	q1	q2	NOTEST	0.144914	0	#NAME?	0	1	1	no
ACTN2	ACTN2	ACTN2	chr1:236849753-236927927	q1	q2	NOTEST	0	0.00688871	inf	0	1	1	no
ACTN3	ACTN3	ACTN3	chr11:66313865-66330800	q1	q2	NOTEST	0.0198553	0.024143	0.28208	0	1	1	no
ACTN4	ACTN4	ACTN4	chr19:39138266-39235114	q1	q2	OK	177.601	160.558	-0.145544	-0.608177	0.28555	0.621703	no
ACTR10	ACTR10	ACTR10	chr14:58666832-58702353	q1	q2	OK	10.3115	11.911	0.208043	0.751821	0.1825	0.495036	no
ACTR1A	ACTR1A	ACTR1A	chr10:104238985-104262512	q1	q2	OK	54.4498	54.2631	-0.00495611	-0.0217528	0.96825	0.99144	no
ACTR1B	ACTR1B	ACTR1B	chr2:98272401-98280561	q1	q2	OK	49.5644	66.3427	0.420634	1.81798	0.0013	0.0160514	yes
ACTR2	ACTR2	ACTR2	chr2:65454828-65498390	q1	q2	OK	51.3633	53.3845	0.0556824	0.24463	0.66475	0.887262	no
ACTR3	ACTR3	ACTR3	chr2:114588759-114719129	q1	q2	OK	20.6694	21.6263	0.0652905	0.283889	0.6165	0.866011	no
ACTR3B	ACTR3B	ACTR3B	chr7:152456833-152552464	q1	q2	OK	10.274	10.5383	0.0366537	0.125595	0.82015	0.95075	no
ACTR3BP2	ACTR3BP2	ACTR3BP2	chr2:92129158-92130496	q1	q2	NOTEST	0	0	0	0	1	1	no
ACTR3BP5	ACTR3BP5	ACTR3BP5	chr10:38989726-38991371	q1	q2	NOTEST	0	0	0	0	1	1	no
ACTR3C	ACTR3C	ACTR3C	chr7:149944300-150035245	q1	q2	OK	1.98725	2.30202	0.212122	0.147016	0.7869	0.939628	no
ACTR5	ACTR5	ACTR5	chr20:37377096-37401089	q1	q2	OK	10.0996	9.40743	-0.102423	-0.35984	0.52505	0.817488	no
ACTR6	ACTR6	ACTR6	chr12:100593864-100618202	q1	q2	OK	27.6749	20.9322	-0.402857	-1.55524	0.00625	0.0541295	no
ACTR8	ACTR8	ACTR8	chr3:53901093-53916229	q1	q2	OK	7.67234	8.59744	0.164241	0.607726	0.2876	0.62449	no
ACTRT1	ACTRT1	ACTRT1	chrX:127184940-127186382	q1	q2	NOTEST	0	0	0	0	1	1	no
ACTRT2	ACTRT2	ACTRT2	chr1:2938045-2939467	q1	q2	NOTEST	0	0	0	0	1	1	no
ACTRT3	ACTRT3	ACTRT3	chr3:169484710-169487683	q1	q2	OK	3.94757	3.76001	-0.0702307	-0.179088	0.7566	0.926363	no
ACVR1	ACVR1	ACVR1	chr2:158592957-158732374	q1	q2	OK	4.86004	5.04856	0.0549034	0.169794	0.76595	0.929923	no
ACVR1B	ACVR1B	ACVR1B	chr12:52345450-52390863	q1	q2	OK	12.6339	10.6136	-0.251385	-1.02889	0.07285	0.292002	no
ACVR1C	ACVR1C	ACVR1C	chr2:158383278-158485399	q1	q2	NOTEST	0.118233	0.131861	0.157383	0	1	1	no
ACVR2A	ACVR2A	ACVR2A	chr2:148602085-149271044	q1	q2	OK	2.1266	2.76161	0.376958	0.700905	0.2147	0.540652	no
ACVR2B	ACVR2B	ACVR2B	chr3:38492517-38534633	q1	q2	OK	3.71437	3.80659	0.0353825	0.138135	0.80595	0.947615	no
ACVR2B-AS1	ACVR2B-AS1	ACVR2B-AS1	chr3:38492517-38534633	q1	q2	NOTEST	0.416247	0.681967	0.712261	0	1	1	no
ACVRL1	ACVRL1	ACVRL1	chr12:52301201-52317145	q1	q2	NOTEST	0.144689	0.073252	-0.982019	0	1	1	no
ACY1	ACY1	ACY1	chr3:52009041-52023218	q1	q2	OK	30.0915	42.6279	0.50244	1.8752	0.00105	0.0135439	yes
ACY3	ACY3	ACY3	chr11:67410025-67418130	q1	q2	NOTEST	0	0	0	0	1	1	no
ACYP1	ACYP1	ACYP1	chr14:75519927-75536186	q1	q2	OK	4.80392	3.91292	-0.295966	-0.449016	0.3964	0.723957	no
ACYP2	ACYP2	ACYP2	chr2:54342409-54532435	q1	q2	OK	2.50084	5.0914	1.02565	2.10861	0.00095	0.0124527	yes
ADA	ADA	ADA	chr20:43248162-43280376	q1	q2	OK	12.3344	7.00506	-0.816216	-2.40443	5e-05	0.00105988	yes
ADAD1	ADAD1	ADAD1	chr4:123300120-123350947	q1	q2	NOTEST	0	0	0	0	1	1	no
ADAD2	ADAD2	ADAD2	chr16:84224722-84230772	q1	q2	NOTEST	0	0.0350014	inf	0	1	1	no
ADAL	ADAL	ADAL	chr15:43619973-43646753	q1	q2	OK	2.24207	2.074	-0.112418	-0.169629	0.7649	0.929672	no
ADAM10	ADAM10	ADAM10	chr15:58887402-59042177	q1	q2	OK	7.52241	9.07276	0.270346	1.05678	0.0679	0.280602	no
ADAM11	ADAM11	ADAM11	chr17:42836567-42859214	q1	q2	OK	4.20287	2.90711	-0.531791	-1.68413	0.00345	0.0344574	yes
ADAM12	ADAM12	ADAM12	chr10:127700953-128077127	q1	q2	NOTEST	0	0.00365582	inf	0	1	1	no
ADAM15	ADAM15	ADAM15	chr1:155006281-155042029	q1	q2	OK	165.186	156.442	-0.0784643	-0.318831	0.58595	0.850821	no
ADAM17	ADAM17	ADAM17	chr2:9629410-9695917	q1	q2	OK	10.3732	11.128	0.101334	0.390751	0.4988	0.800789	no
ADAM18	ADAM18	ADAM18	chr8:39442086-39587583	q1	q2	NOTEST	0	0	0	0	1	1	no
ADAM19	ADAM19	ADAM19	chr5:156904311-157002831	q1	q2	NOTEST	0.679706	0.908962	0.41931	0	1	1	no
ADAM1A	ADAM1A	ADAM1A	chr12:112336866-112339706	q1	q2	OK	1.90516	1.90927	0.00311068	0.0071659	0.983	0.995607	no
ADAM2	ADAM2	ADAM2	chr8:39601254-39695808	q1	q2	NOTEST	0.0157975	0	#NAME?	0	1	1	no
ADAM20	ADAM20	ADAM20	chr14:70989077-71001732	q1	q2	NOTEST	0.175045	0.215888	0.302556	0	1	1	no
ADAM20P1	ADAM20P1	ADAM20P1	chr14:70935595-70950473	q1	q2	NOTEST	0.118586	0.112296	-0.0786278	0	1	1	no
ADAM21	ADAM21	ADAM21	chr14:70918873-70926622	q1	q2	NOTEST	0.0693551	0.0275806	-1.33035	0	1	1	no
ADAM21P1	ADAM21P1	ADAM21P1	chr14:70712469-70714518	q1	q2	NOTEST	0	0.0191873	inf	0	1	1	no
ADAM22	ADAM22	ADAM22	chr7:87563565-87832204	q1	q2	OK	5.17945	5.82463	0.169368	0.486603	0.3916	0.720364	no
ADAM23	ADAM23	ADAM23	chr2:207308367-207485854	q1	q2	NOTEST	0.0873809	0.102157	0.225392	0	1	1	no
ADAM28	ADAM28	ADAM28	chr8:24151552-24406131	q1	q2	NOTEST	0.00569655	0	#NAME?	0	1	1	no
ADAM29	ADAM29	ADAM29	chr4:175839508-175899331	q1	q2	NOTEST	0	0	0	0	1	1	no
ADAM30	ADAM30	ADAM30	chr1:120436155-120439147	q1	q2	NOTEST	0	0	0	0	1	1	no
ADAM32	ADAM32	ADAM32	chr8:38965049-39142436	q1	q2	OK	1.61597	1.91074	0.241728	0.526733	0.35465	0.690451	no
ADAM33	ADAM33	ADAM33	chr20:3648619-3662778	q1	q2	NOTEST	0	0	0	0	1	1	no
ADAM3A	ADAM3A	ADAM3A	chr8:39308563-39380508	q1	q2	NOTEST	0	0	0	0	1	1	no
ADAM5	ADAM5	ADAM5	chr8:39172181-39260375	q1	q2	NOTEST	0	0	0	0	1	1	no
ADAM6	ADAM6	ADAM6	chr14:106435817-106438358	q1	q2	NOTEST	0	0	0	0	1	1	no
ADAM7	ADAM7	ADAM7	chr8:24151552-24406131	q1	q2	NOTEST	0	0	0	0	1	1	no
ADAM8	ADAM8	ADAM8	chr10:135075919-135090407	q1	q2	OK	3.59226	3.1876	-0.172422	-0.485056	0.39975	0.726646	no
ADAM9	ADAM9	ADAM9	chr8:38854504-38962779	q1	q2	OK	9.97818	20.7437	1.05583	4.28964	5e-05	0.00105988	yes
ADAMDEC1	ADAMDEC1	ADAMDEC1	chr8:24151552-24406131	q1	q2	NOTEST	0	0	0	0	1	1	no
ADAMTS1	ADAMTS1	ADAMTS1	chr21:28208605-28217728	q1	q2	NOTEST	0.0764815	0.020832	-1.87631	0	1	1	no
ADAMTS10	ADAMTS10	ADAMTS10	chr19:8645123-8675620	q1	q2	NOTEST	0.107919	0.0697577	-0.62952	0	1	1	no
ADAMTS12	ADAMTS12	ADAMTS12	chr5:33527286-33892124	q1	q2	NOTEST	0.0151551	0.0291895	0.945643	0	1	1	no
ADAMTS13	ADAMTS13	ADAMTS13	chr9:136228324-136324525	q1	q2	OK	1.45103	1.85108	0.351284	0.173189	0.80585	0.947615	no
ADAMTS14	ADAMTS14	ADAMTS14	chr10:72432558-72522195	q1	q2	NOTEST	0	0.00641452	inf	0	1	1	no
ADAMTS15	ADAMTS15	ADAMTS15	chr11:130318868-130346539	q1	q2	NOTEST	0.212895	0.378739	0.83106	0	1	1	no
ADAMTS16	ADAMTS16	ADAMTS16	chr5:5140442-5320412	q1	q2	NOTEST	0	0.0136049	inf	0	1	1	no
ADAMTS17	ADAMTS17	ADAMTS17	chr15:100511642-100882183	q1	q2	NOTEST	0.447819	0.349764	-0.356534	0	1	1	no
ADAMTS18	ADAMTS18	ADAMTS18	chr16:77316024-77469011	q1	q2	NOTEST	0	0.00620087	inf	0	1	1	no
ADAMTS19	ADAMTS19	ADAMTS19	chr5:128795251-129074376	q1	q2	OK	26.0354	18.9183	-0.460694	-1.96079	0.00065	0.00911127	yes
ADAMTS19-AS1	ADAMTS19-AS1	ADAMTS19-AS1	chr5:128795251-129074376	q1	q2	OK	7.86344	6.56558	-0.260239	-0.203556	0.72065	0.912856	no
ADAMTS2	ADAMTS2	ADAMTS2	chr5:178537851-178772431	q1	q2	NOTEST	0.0424685	0.0108094	-1.97411	0	1	1	no
ADAMTS20	ADAMTS20	ADAMTS20	chr12:43748011-43945724	q1	q2	NOTEST	0.103415	0.135209	0.386752	0	1	1	no
ADAMTS3	ADAMTS3	ADAMTS3	chr4:73146685-73434516	q1	q2	NOTEST	0.0341516	0.0590221	0.789303	0	1	1	no
ADAMTS4	ADAMTS4	ADAMTS4	chr1:161159537-161168845	q1	q2	NOTEST	0.0093723	0.0936887	3.3214	0	1	1	no
ADAMTS5	ADAMTS5	ADAMTS5	chr21:28290230-28339439	q1	q2	NOTEST	0	0	0	0	1	1	no
ADAMTS6	ADAMTS6	ADAMTS6	chr5:64444562-64777704	q1	q2	NOTEST	0.144982	0.222516	0.618038	0	1	1	no
ADAMTS7	ADAMTS7	ADAMTS7	chr15:79051544-79103773	q1	q2	NOTEST	0.380268	0.529511	0.477643	0	1	1	no
ADAMTS7P1	ADAMTS7P1	ADAMTS7P1	chr15:82632349-83195272	q1	q2	NOTEST	0	0	0	0	1	1	no
ADAMTS8	ADAMTS8	ADAMTS8	chr11:130274817-130298539	q1	q2	NOTEST	0.0528078	0.00938066	-2.49299	0	1	1	no
ADAMTS9	ADAMTS9	ADAMTS9	chr3:64501330-64997143	q1	q2	NOTEST	0.522673	0.4237	-0.302865	0	1	1	no
ADAMTS9-AS1	ADAMTS9-AS1	ADAMTS9-AS1	chr3:64501330-64997143	q1	q2	NOTEST	0	0.0186092	inf	0	1	1	no
ADAMTS9-AS2	ADAMTS9-AS2	ADAMTS9-AS2	chr3:64501330-64997143	q1	q2	NOTEST	0	0	0	0	1	1	no
ADAMTSL1	ADAMTSL1	ADAMTSL1	chr9:18474078-18910947	q1	q2	NOTEST	0.199273	0.239856	0.267418	0	1	1	no
ADAMTSL2	ADAMTSL2	ADAMTSL2	chr9:136397285-136440641	q1	q2	NOTEST	0	0	0	0	1	1	no
ADAMTSL3	ADAMTSL3	ADAMTSL3	chr15:84322837-84708593	q1	q2	NOTEST	0.215406	0.224204	0.0577549	0	1	1	no
ADAMTSL4	ADAMTSL4	ADAMTSL4	chr1:150521844-150552214	q1	q2	NOTEST	0.20682	0.469654	1.18323	0	1	1	no
ADAMTSL4-AS1	ADAMTSL4-AS1	ADAMTSL4-AS1	chr1:150521844-150552214	q1	q2	OK	0.945168	1.22206	0.370677	0.087481	0.8422	0.95582	no
ADAMTSL5	ADAMTSL5	ADAMTSL5	chr19:1505016-1513188	q1	q2	OK	4.63486	7.07241	0.609677	1.9411	0.001	0.0129818	yes
ADAP1	ADAP1	ADAP1	chr7:937536-995043	q1	q2	OK	25.7292	26.5142	0.0433555	0.175092	0.76165	0.928263	no
ADAP2	ADAP2	ADAP2	chr17:29248753-29286211	q1	q2	OK	0.723841	1.64903	1.18788	2.2089	0.00065	0.00911127	yes
ADAR	ADAR	ADAR	chr1:154554533-154600456	q1	q2	OK	105.354	122.246	0.214533	0.877975	0.13135	0.416589	no
ADARB1	ADARB1	ADARB1	chr21:46494492-46646478	q1	q2	OK	10.8796	10.8109	-0.00914187	-0.0332313	0.9529	0.987683	no
ADARB2	ADARB2	ADARB2	chr10:1223252-1779670	q1	q2	NOTEST	0.0207509	0.00861123	-1.26888	0	1	1	no
ADARB2-AS1	ADARB2-AS1	ADARB2-AS1	chr10:1223252-1779670	q1	q2	NOTEST	0	0	0	0	1	1	no
ADAT1	ADAT1	ADAT1	chr16:75632246-75657221	q1	q2	OK	17.0066	15.9878	-0.0891219	-0.3681	0.5216	0.815487	no
ADAT2	ADAT2	ADAT2	chr6:143743968-143771841	q1	q2	NOTEST	1.08425	1.08058	-0.00489481	0	1	1	no
ADAT3	ADAT3	ADAT3	chr19:1905370-1926012	q1	q2	OK	14.206	16.6664	0.230449	0.347079	0.52675	0.818085	no
ADCK1	ADCK1	ADCK1	chr14:78266425-78400297	q1	q2	OK	10.1506	9.12578	-0.153548	-0.523443	0.36305	0.698727	no
ADCK2	ADCK2	ADCK2	chr7:140372952-140394908	q1	q2	OK	28.308	26.9836	-0.0691247	-0.285229	0.6212	0.868048	no
ADCK3	ADCK3	ADCK3	chr1:227127937-227175246	q1	q2	OK	17.6561	14.7623	-0.258249	-1.0247	0.07345	0.293824	no
ADCK4	ADCK4	ADCK4	chr19:41197433-41222790	q1	q2	OK	18.2278	16.1439	-0.17515	-0.661177	0.2506	0.586588	no
ADCK5	ADCK5	ADCK5	chr8:145597703-145634733	q1	q2	OK	12.0431	13.2755	0.140564	0.178274	0.75155	0.923818	no
ADCY1	ADCY1	ADCY1	chr7:45613738-45762714	q1	q2	OK	5.7951	4.63398	-0.322582	-0.716598	0.20665	0.528949	no
ADCY10	ADCY10	ADCY10	chr1:167778624-167883464	q1	q2	NOTEST	0.0156453	0.00599535	-1.38381	0	1	1	no
ADCY10P1	ADCY10P1	ADCY10P1	chr6:41040706-41108573	q1	q2	NOTEST	0.192276	0.254115	0.402302	0	1	1	no
ADCY2	ADCY2	ADCY2	chr5:7396342-7830194	q1	q2	NOTEST	0.00566915	0.0135232	1.25423	0	1	1	no
ADCY3	ADCY3	ADCY3	chr2:25013135-25142055	q1	q2	OK	28.192	24.5701	-0.198383	-0.596156	0.2994	0.637777	no
ADCY4	ADCY4	ADCY4	chr14:24787554-24804277	q1	q2	NOTEST	0.0120405	0.0201972	0.74626	0	1	1	no
ADCY5	ADCY5	ADCY5	chr3:123001142-123167392	q1	q2	NOTEST	0.128243	0.0709399	-0.854207	0	1	1	no
ADCY6	ADCY6	ADCY6	chr12:49159973-49182879	q1	q2	OK	30.7369	26.685	-0.203943	-0.8952	0.1181	0.390606	no
ADCY7	ADCY7	ADCY7	chr16:50300450-50352045	q1	q2	OK	9.7229	11.7117	0.268496	0.857685	0.13615	0.424812	no
ADCY8	ADCY8	ADCY8	chr8:131792546-132052835	q1	q2	NOTEST	0	0	0	0	1	1	no
ADCY9	ADCY9	ADCY9	chr16:4012649-4166186	q1	q2	OK	16.1597	14.5222	-0.15414	-0.661626	0.2452	0.580107	no
ADCYAP1	ADCYAP1	ADCYAP1	chr18:904943-912173	q1	q2	NOTEST	0.0191845	0	#NAME?	0	1	1	no
ADCYAP1R1	ADCYAP1R1	ADCYAP1R1	chr7:31092075-31151093	q1	q2	NOTEST	0	0	0	0	1	1	no
ADD1	ADD1	ADD1	chr4:2845583-2931802	q1	q2	OK	45.4783	47.0413	0.0487502	0.21448	0.71245	0.908642	no
ADD2	ADD2	ADD2	chr2:70889215-70995375	q1	q2	NOTEST	0	0.00928549	inf	0	1	1	no
ADD3	ADD3	ADD3	chr10:111705316-111895323	q1	q2	OK	8.64703	10.545	0.286282	1.12031	0.05045	0.230138	no
ADD3-AS1	ADD3-AS1	ADD3-AS1	chr10:111705316-111895323	q1	q2	NOTEST	0.120101	0.0329009	-1.86805	0	1	1	no
ADGB	ADGB	ADGB	chr6:146920135-147136597	q1	q2	NOTEST	0	0	0	0	1	1	no
ADGRA1	ADGRA1	ADGRA1	chr10:134901507-134945179	q1	q2	NOTEST	0.0386716	0.0194894	-0.988585	0	1	1	no
ADGRA1-AS1	ADGRA1-AS1	ADGRA1-AS1	chr10:134898752-134900201	q1	q2	NOTEST	0	0	0	0	1	1	no
ADGRA2	ADGRA2	ADGRA2	chr8:37654400-37707431	q1	q2	NOTEST	0.53422	0.513659	-0.0566251	0	1	1	no
ADGRA3	ADGRA3	ADGRA3	chr4:22388996-22517677	q1	q2	OK	9.96157	9.88524	-0.0110969	-0.0442183	0.9379	0.982635	no
ADGRB1	ADGRB1	ADGRB1	chr8:143545376-143626368	q1	q2	OK	7.37447	7.33318	-0.00810039	-0.0317608	0.9581	0.988968	no
ADGRB2	ADGRB2	ADGRB2	chr1:32192705-32229664	q1	q2	OK	2.86086	4.63269	0.695402	2.31622	0.0001	0.00191548	yes
ADGRB3	ADGRB3	ADGRB3	chr6:69345631-70099403	q1	q2	NOTEST	0.0353145	0.0182995	-0.948458	0	1	1	no
ADGRD1	ADGRD1	ADGRD1	chr12:131438451-131626008	q1	q2	NOTEST	0.485666	0.174379	-1.47773	0	1	1	no
ADGRE1	ADGRE1	ADGRE1	chr19:6887559-6940464	q1	q2	NOTEST	0	0	0	0	1	1	no
ADGRE2	ADGRE2	ADGRE2	chr19:14800851-14889353	q1	q2	NOTEST	0.59159	0.352334	-0.747653	0	1	1	no
ADGRE3	ADGRE3	ADGRE3	chr19:14729928-14785730	q1	q2	NOTEST	0	0	0	0	1	1	no
ADGRE4P	ADGRE4P	ADGRE4P	chr19:6952510-6990857	q1	q2	NOTEST	0	0	0	0	1	1	no
ADGRE5	ADGRE5	ADGRE5	chr19:14491955-14519537	q1	q2	OK	17.3043	19.8862	0.200639	0.823832	0.15015	0.448175	no
ADGRF1	ADGRF1	ADGRF1	chr6:46965439-47010099	q1	q2	NOTEST	0	0	0	0	1	1	no
ADGRF2	ADGRF2	ADGRF2	chr6:47624325-47665533	q1	q2	NOTEST	0	0	0	0	1	1	no
ADGRF3	ADGRF3	ADGRF3	chr2:26531040-26618759	q1	q2	NOTEST	0.514856	0.395038	-0.382176	0	1	1	no
ADGRF4	ADGRF4	ADGRF4	chr6:47666288-47689757	q1	q2	NOTEST	0.196996	0.173034	-0.18711	0	1	1	no
ADGRF5	ADGRF5	ADGRF5	chr6:46820241-46922675	q1	q2	NOTEST	0.0103019	0.0329786	1.67862	0	1	1	no
ADGRG1	ADGRG1	ADGRG1	chr16:57653604-57698951	q1	q2	OK	37.6839	51.2631	0.443972	1.92301	0.00075	0.0101948	yes
ADGRG2	ADGRG2	ADGRG2	chrX:19007424-19140755	q1	q2	NOTEST	0.298293	0.163442	-0.867954	0	1	1	no
ADGRG3	ADGRG3	ADGRG3	chr16:57702156-57723290	q1	q2	NOTEST	0	0	0	0	1	1	no
ADGRG4	ADGRG4	ADGRG4	chrX:135383121-135499047	q1	q2	NOTEST	0	0	0	0	1	1	no
ADGRG5	ADGRG5	ADGRG5	chr16:57576332-57611100	q1	q2	NOTEST	0	0.00853624	inf	0	1	1	no
ADGRG6	ADGRG6	ADGRG6	chr6:142623055-142767403	q1	q2	OK	7.35124	10.0725	0.454369	1.86429	0.00105	0.0135439	yes
ADGRG7	ADGRG7	ADGRG7	chr3:100328432-100414325	q1	q2	NOTEST	0	0	0	0	1	1	no
ADGRL1	ADGRL1	ADGRL1	chr19:14247963-14316997	q1	q2	OK	41.4902	34.3565	-0.272188	-1.18503	0.0379	0.190679	no
ADGRL2	ADGRL2	ADGRL2	chr1:82165454-82458422	q1	q2	OK	0.8783	1.8206	1.05163	2.64687	5e-05	0.00105988	yes
ADGRL3	ADGRL3	ADGRL3	chr4:62362838-63027483	q1	q2	OK	0.98994	1.32992	0.425922	1.06992	0.06075	0.260557	no
ADGRL3-AS1	ADGRL3-AS1	ADGRL3-AS1	chr4:62362838-63027483	q1	q2	NOTEST	0	0	0	0	1	1	no
ADGRL4	ADGRL4	ADGRL4	chr1:79355448-79472495	q1	q2	NOTEST	0	0	0	0	1	1	no
ADGRV1	ADGRV1	ADGRV1	chr5:89854616-90460033	q1	q2	OK	1.3344	1.39919	0.0683931	0.250067	0.6639	0.887262	no
ADH1A	ADH1A	ADH1A	chr4:100010007-100222513	q1	q2	NOTEST	0	0	0	0	1	1	no
ADH1B	ADH1B	ADH1B	chr4:100227543-100242599	q1	q2	NOTEST	0	0	0	0	1	1	no
ADH1C	ADH1C	ADH1C	chr4:100257648-100274202	q1	q2	NOTEST	0	0	0	0	1	1	no
ADH4	ADH4	ADH4	chr4:100010007-100222513	q1	q2	NOTEST	0	0	0	0	1	1	no
ADH5	ADH5	ADH5	chr4:99992129-100009939	q1	q2	OK	24.3144	26.8288	0.141975	0.586623	0.3123	0.650849	no
ADH6	ADH6	ADH6	chr4:100010007-100222513	q1	q2	NOTEST	0	0	0	0	1	1	no
ADH7	ADH7	ADH7	chr4:100333417-100356667	q1	q2	NOTEST	0	0	0	0	1	1	no
ADHFE1	ADHFE1	ADHFE1	chr8:67344717-67381044	q1	q2	NOTEST	0.0441643	0.0547838	0.310867	0	1	1	no
ADI1	ADI1	ADI1	chr2:3501689-3523350	q1	q2	OK	138.415	139.908	0.0154788	0.0676916	0.90425	0.973196	no
ADIG	ADIG	ADIG	chr20:37209837-37217106	q1	q2	NOTEST	0	0	0	0	1	1	no
ADIPOQ	ADIPOQ	ADIPOQ	chr3:186560462-186576252	q1	q2	NOTEST	0.0088373	0	#NAME?	0	1	1	no
ADIPOQ-AS1	ADIPOQ-AS1	ADIPOQ-AS1	chr3:186560462-186576252	q1	q2	NOTEST	0	0	0	0	1	1	no
ADIPOR1	ADIPOR1	ADIPOR1	chr1:202909952-202927700	q1	q2	OK	124.376	118.422	-0.0707757	-0.30945	0.5868	0.850821	no
ADIPOR2	ADIPOR2	ADIPOR2	chr12:1800246-1897845	q1	q2	OK	44.4318	41.9979	-0.0812763	-0.355865	0.52815	0.818085	no
ADIRF	ADIRF	ADIRF	chr10:88728187-88769960	q1	q2	OK	75.8971	100.698	0.407917	1.55794	0.0063	0.0543683	no
ADK	ADK	ADK	chr10:75910942-76469061	q1	q2	OK	28.363	39.4216	0.474975	1.9194	0.00085	0.0112883	yes
ADM	ADM	ADM	chr11:10326526-10328949	q1	q2	OK	0.781939	1.49953	0.939384	1.42494	0.01815	0.114025	no
ADM2	ADM2	ADM2	chr22:50919984-50924866	q1	q2	OK	1.31578	1.58591	0.269391	0.649729	0.25625	0.59114	no
ADM5	ADM5	ADM5	chr19:50191941-50194247	q1	q2	OK	4.21447	2.00383	-1.07259	-2.50905	0.0001	0.00191548	yes
ADNP	ADNP	ADNP	chr20:49505454-49575060	q1	q2	OK	32.4447	35.1274	0.114615	0.469615	0.4113	0.734248	no
ADNP2	ADNP2	ADNP2	chr18:77866914-77898228	q1	q2	OK	15.3448	12.6809	-0.275094	-1.15448	0.0444	0.212199	no
ADNP-AS1	ADNP-AS1	ADNP-AS1	chr20:49505454-49575060	q1	q2	OK	0.771447	1.30554	0.759006	0.196846	0.64125	0.87832	no
ADO	ADO	ADO	chr10:64564515-64568239	q1	q2	OK	17.0324	15.2597	-0.158558	-0.651693	0.2551	0.590171	no
ADORA1	ADORA1	ADORA1	chr1:203096835-203136533	q1	q2	OK	0.731365	1.54223	1.07636	1.9438	0.0018	0.0208453	yes
ADORA2A	ADORA2A	ADORA2A	chr22:24666784-24890783	q1	q2	OK	1.21069	0.32873	-1.88086	-0.854359	0.0932	0.338035	no
ADORA2A-AS1	ADORA2A-AS1	ADORA2A-AS1	chr22:24666784-24890783	q1	q2	NOTEST	0.024225	0.0452983	0.902962	0	1	1	no
ADORA2B	ADORA2B	ADORA2B	chr17:15848230-15879210	q1	q2	OK	6.67856	3.81092	-0.809398	-2.16863	0.00035	0.00552572	yes
ADORA3	ADORA3	ADORA3	chr1:112025969-112106625	q1	q2	NOTEST	0	0	0	0	1	1	no
ADPGK	ADPGK	ADPGK	chr15:73043707-73090540	q1	q2	OK	32.2185	31.7162	-0.0226678	-0.0930507	0.87385	0.963747	no
ADPGK-AS1	ADPGK-AS1	ADPGK-AS1	chr15:73043707-73090540	q1	q2	OK	1.33059	0.828026	-0.684313	-0.488969	0.3992	0.726336	no
ADPRH	ADPRH	ADPRH	chr3:119298279-119308792	q1	q2	NOTEST	0.748787	0.688404	-0.1213	0	1	1	no
ADPRHL1	ADPRHL1	ADPRHL1	chr13:114076254-114107839	q1	q2	OK	13.1631	10.3123	-0.352132	-1.2169	0.03365	0.175411	no
ADPRHL2	ADPRHL2	ADPRHL2	chr1:36554452-36559533	q1	q2	OK	25.7997	23.106	-0.159087	-0.615556	0.2827	0.618725	no
ADPRM	ADPRM	ADPRM	chr17:10600926-10614875	q1	q2	OK	1.78099	1.80036	0.0156046	0.0280136	0.971	0.991943	no
ADRA1A	ADRA1A	ADRA1A	chr8:26605666-26722922	q1	q2	NOTEST	0.0200254	0.0159221	-0.330795	0	1	1	no
ADRA1B	ADRA1B	ADRA1B	chr5:159343739-159400017	q1	q2	NOTEST	0.0526731	0.0297888	-0.822295	0	1	1	no
ADRA1D	ADRA1D	ADRA1D	chr20:4201277-4229659	q1	q2	NOTEST	0	0	0	0	1	1	no
ADRA2A	ADRA2A	ADRA2A	chr10:112836789-112840662	q1	q2	NOTEST	0.298715	0.178902	-0.739601	0	1	1	no
ADRA2B	ADRA2B	ADRA2B	chr2:96778622-96781984	q1	q2	NOTEST	0.762539	1.07401	0.494124	0	1	1	no
ADRA2C	ADRA2C	ADRA2C	chr4:3768295-3770253	q1	q2	OK	50.5867	36.8579	-0.456782	-1.90189	0.001	0.0129818	yes
ADRB1	ADRB1	ADRB1	chr10:115803805-115806667	q1	q2	NOTEST	0.542922	0.947194	0.802914	0	1	1	no
ADRB2	ADRB2	ADRB2	chr5:148206155-148208197	q1	q2	NOTEST	0.0391657	0.0561745	0.520326	0	1	1	no
ADRB3	ADRB3	ADRB3	chr8:37820513-37824184	q1	q2	NOTEST	0.0234409	0	#NAME?	0	1	1	no
ADRBK1	ADRBK1	ADRBK1	chr11:67033904-67054029	q1	q2	OK	88.6573	79.2028	-0.162688	-0.713803	0.20815	0.53189	no
ADRBK2	ADRBK2	ADRBK2	chr22:25960860-26125258	q1	q2	OK	1.75711	1.63977	-0.099709	-0.31994	0.5756	0.844773	no
ADRM1	ADRM1	ADRM1	chr20:60877951-60883918	q1	q2	OK	160.081	126.008	-0.345284	-1.50673	0.00955	0.0736601	no
ADSL	ADSL	ADSL	chr22:40742503-40762575	q1	q2	OK	54.0887	51.9319	-0.0587056	-0.241709	0.67305	0.890684	no
ADSS	ADSS	ADSS	chr1:244571793-244615436	q1	q2	OK	17.0173	18.5991	0.12823	0.515364	0.36465	0.700029	no
ADSSL1	ADSSL1	ADSSL1	chr14:105190533-105213647	q1	q2	OK	2.192	2.44585	0.15809	0.327904	0.56345	0.837691	no
ADTRP	ADTRP	ADTRP	chr6:11713887-11779280	q1	q2	NOTEST	0	0	0	0	1	1	no
AEBP1	AEBP1	AEBP1	chr7:44143959-44154164	q1	q2	OK	1.80395	1.96239	0.121452	0.313448	0.58775	0.850994	no
AEBP2	AEBP2	AEBP2	chr12:19592607-19675173	q1	q2	OK	5.36929	5.72482	0.0924997	0.335315	0.5586	0.834425	no
AEN	AEN	AEN	chr15:89164526-89175512	q1	q2	OK	20.363	17.2619	-0.238359	-0.969645	0.0938	0.339478	no
AES	AES	AES	chr19:3052907-3062964	q1	q2	OK	173.08	165.303	-0.0663284	-0.294317	0.60495	0.860615	no
AFAP1	AFAP1	AFAP1	chr4:7755816-7942023	q1	q2	OK	6.52483	5.25372	-0.312599	-1.21564	0.036	0.183867	no
AFAP1-AS1	AFAP1-AS1	AFAP1-AS1	chr4:7755816-7942023	q1	q2	NOTEST	0.244054	0.171187	-0.511626	0	1	1	no
AFAP1L1	AFAP1L1	AFAP1L1	chr5:148651400-148721367	q1	q2	NOTEST	0.00997104	0.00836213	-0.253874	0	1	1	no
AFAP1L2	AFAP1L2	AFAP1L2	chr10:116054582-116164537	q1	q2	OK	6.24393	6.3027	0.0135157	0.0477732	0.9341	0.98112	no
AFF1	AFF1	AFF1	chr4:87856153-88062206	q1	q2	OK	3.51063	4.33685	0.304919	1.16865	0.0416	0.202978	no
AFF2	AFF2	AFF2	chrX:147582138-148082193	q1	q2	NOTEST	0.0614466	0.024084	-1.35126	0	1	1	no
AFF3	AFF3	AFF3	chr2:100163715-100759037	q1	q2	OK	1.0435	1.7316	0.730667	2.04499	0.00035	0.00552572	yes
AFF4	AFF4	AFF4	chr5:132211070-132299354	q1	q2	OK	13.3074	15.4623	0.216532	0.948765	0.09605	0.344966	no
AFG3L1P	AFG3L1P	AFG3L1P	chr16:90036182-90067195	q1	q2	OK	17.2429	14.8973	-0.210952	-0.656698	0.25765	0.593128	no
AFG3L2	AFG3L2	AFG3L2	chr18:12307667-12377275	q1	q2	OK	65.9775	67.4728	0.0323326	0.0928207	0.86845	0.962685	no
AFM	AFM	AFM	chr4:74347461-74369718	q1	q2	NOTEST	0	0	0	0	1	1	no
AFMID	AFMID	AFMID	chr17:76183397-76203782	q1	q2	OK	16.561	10.4954	-0.658037	-1.86709	0.00105	0.0135439	yes
AFP	AFP	AFP	chr4:74301935-74321502	q1	q2	NOTEST	0	0	0	0	1	1	no
AFTPH	AFTPH	AFTPH	chr2:64751438-64820138	q1	q2	OK	11.4072	12.0433	0.0782841	0.312524	0.5874	0.850821	no
AGA	AGA	AGA	chr4:178351928-178363657	q1	q2	OK	12.3688	11.67	-0.0839054	-0.297665	0.60235	0.860014	no
AGAP1	AGAP1	AGAP1	chr2:236402732-237040444	q1	q2	OK	22.7156	21.0977	-0.106599	-0.319525	0.57655	0.845509	no
AGAP11	AGAP11	AGAP11	chr10:88728187-88769960	q1	q2	OK	0.965135	1.14757	0.249775	0.251577	0.66325	0.887236	no
AGAP1-IT1	AGAP1-IT1	AGAP1-IT1	chr2:236402732-237040444	q1	q2	OK	3.98538	3.1751	-0.327917	-0.143603	0.87345	0.963568	no
AGAP2	AGAP2	AGAP2	chr12:58118075-58135944	q1	q2	OK	10.8645	4.77906	-1.18482	-3.03738	5e-05	0.00105988	yes
AGAP2-AS1	AGAP2-AS1	AGAP2-AS1	chr12:58118075-58135944	q1	q2	OK	36.4723	34.6272	-0.0748978	-0.231287	0.68895	0.898711	no
AGAP3	AGAP3	AGAP3	chr7:150782917-150841523	q1	q2	OK	76.9939	76.6624	-0.00622383	-0.0266016	0.9619	0.990328	no
AGAP4	AGAP4	AGAP4	chr10:46321039-46349325	q1	q2	NOTEST	0	0	0	0	1	1	no
AGAP5	AGAP5	AGAP5	chr10:75434032-75457554	q1	q2	NOTEST	0.496027	0.536122	0.112141	0	1	1	no
AGAP6	AGAP6	AGAP6	chr10:51748077-51770259	q1	q2	NOTEST	1.00429	0.704456	-0.511598	0	1	1	no
AGAP7P	AGAP7P	AGAP7P	chr10:51371378-51734610	q1	q2	NOTEST	0.118049	0.166983	0.500317	0	1	1	no
AGAP9	AGAP9	AGAP9	chr10:48215723-48237508	q1	q2	NOTEST	0	0	0	0	1	1	no
AGBL1	AGBL1	AGBL1	chr15:86685241-87572283	q1	q2	NOTEST	0	0	0	0	1	1	no
AGBL1-AS1	AGBL1-AS1	AGBL1-AS1	chr15:86685241-87572283	q1	q2	NOTEST	0	0	0	0	1	1	no
AGBL2	AGBL2	AGBL2	chr11:47681142-47736928	q1	q2	NOTEST	0.646137	0.512284	-0.334897	0	1	1	no
AGBL3	AGBL3	AGBL3	chr7:134671258-134855578	q1	q2	NOTEST	0.213146	0.301303	0.499376	0	1	1	no
AGBL4	AGBL4	AGBL4	chr1:48998526-50489626	q1	q2	NOTEST	0.0416905	0	#NAME?	0	1	1	no
AGBL4-IT1	AGBL4-IT1	AGBL4-IT1	chr1:48998526-50489626	q1	q2	NOTEST	0	0	0	0	1	1	no
AGBL5	AGBL5	AGBL5	chr2:27274490-27294567	q1	q2	OK	21.6895	23.376	0.108028	0.231955	0.6861	0.897407	no
AGBL5-AS1	AGBL5-AS1	AGBL5-AS1	chr2:27272550-27273132	q1	q2	NOTEST	0.177257	0.140943	-0.330731	0	1	1	no
AGER	AGER	AGER	chr6_ssto_hap7:3496472-3499827	q1	q2	OK	1.91441	1.63307	-0.22931	-0.365143	0.43825	0.755228	no
AGFG1	AGFG1	AGFG1	chr2:228336887-228425938	q1	q2	OK	11.9963	10.6496	-0.171801	-0.739249	0.1972	0.514374	no
AGFG2	AGFG2	AGFG2	chr7:100136833-100165843	q1	q2	OK	8.60472	7.17299	-0.262555	-1.01557	0.0747	0.295799	no
AGGF1	AGGF1	AGGF1	chr5:76326209-76361058	q1	q2	OK	9.31643	11.2976	0.278167	1.11061	0.0542	0.241786	no
AGK	AGK	AGK	chr7:141251077-141354209	q1	q2	OK	9.87569	9.85147	-0.00354334	-0.0130068	0.985	0.995675	no
AGL	AGL	AGL	chr1:100315639-100389579	q1	q2	OK	3.60706	4.43425	0.297866	1.10073	0.05455	0.242901	no
AGMAT	AGMAT	AGMAT	chr1:15853307-15911605	q1	q2	OK	10.4952	9.86681	-0.0890754	-0.252904	0.65825	0.884952	no
AGMO	AGMO	AGMO	chr7:15239942-15601640	q1	q2	NOTEST	0.108012	0.160296	0.569547	0	1	1	no
AGO1	AGO1	AGO1	chr1:36348809-36389899	q1	q2	OK	12.1232	11.0225	-0.137313	-0.583706	0.30315	0.642036	no
AGO2	AGO2	AGO2	chr8:141541263-141645646	q1	q2	OK	39.6684	41.4722	0.0641535	0.279149	0.62805	0.871671	no
AGO3	AGO3	AGO3	chr1:36396682-36522063	q1	q2	OK	4.66644	4.44383	-0.0705191	-0.228785	0.6953	0.90182	no
AGO4	AGO4	AGO4	chr1:36273827-36323490	q1	q2	NOTEST	0.789925	1.05721	0.420474	0	1	1	no
AGPAT1	AGPAT1	AGPAT1	chr6_ssto_hap7:3468303-3493616	q1	q2	OK	37.2967	28.2546	-0.400561	-1.28607	0.0261	0.14788	no
AGPAT2	AGPAT2	AGPAT2	chr9:139567594-139581911	q1	q2	OK	85.7049	81.9668	-0.0643366	-0.278846	0.6316	0.873827	no
AGPAT3	AGPAT3	AGPAT3	chr21:45285115-45407475	q1	q2	OK	38.0636	34.5528	-0.139608	-0.611988	0.28305	0.619268	no
AGPAT4	AGPAT4	AGPAT4	chr6:161551056-161695107	q1	q2	NOTEST	0.0634245	0.0615774	-0.0426394	0	1	1	no
AGPAT4-IT1	AGPAT4-IT1	AGPAT4-IT1	chr6:161551056-161695107	q1	q2	NOTEST	0.10359	0.0567787	-0.867466	0	1	1	no
AGPAT5	AGPAT5	AGPAT5	chr8:6565877-6619021	q1	q2	OK	18.3111	16.3871	-0.160154	-0.687088	0.2319	0.561917	no
AGPAT6	AGPAT6	AGPAT6	chr8:41386724-41482520	q1	q2	OK	13.7623	13.487	-0.0291534	-0.10032	0.859	0.960739	no
AGPAT9	AGPAT9	AGPAT9	chr4:84457066-84527027	q1	q2	NOTEST	0.617144	0.52344	-0.237585	0	1	1	no
AGPS	AGPS	AGPS	chr2:178257470-178408564	q1	q2	NOTEST	0	0.0343227	inf	0	1	1	no
AGR2	AGR2	AGR2	chr7:16832263-16844738	q1	q2	OK	13.989	18.2342	0.382352	1.14207	0.0505	0.230279	no
AGR3	AGR3	AGR3	chr7:16899029-16921613	q1	q2	NOTEST	0	0.117251	inf	0	1	1	no
AGRN	AGRN	AGRN	chr1:955502-991499	q1	q2	OK	119.012	161.296	0.438602	1.72445	0.00215	0.0240044	yes
AGRP	AGRP	AGRP	chr16:67516473-67517716	q1	q2	NOTEST	0.128545	0.121156	-0.085416	0	1	1	no
AGT	AGT	AGT	chr1:230838271-230850336	q1	q2	NOTEST	0	0	0	0	1	1	no
AGTPBP1	AGTPBP1	AGTPBP1	chr9:88161453-88356944	q1	q2	OK	3.89228	4.56275	0.229287	0.764138	0.18565	0.498893	no
AGTR1	AGTR1	AGTR1	chr3:148415657-148460790	q1	q2	NOTEST	0.0925838	0.0138332	-2.74262	0	1	1	no
AGTR2	AGTR2	AGTR2	chrX:115301957-115306225	q1	q2	NOTEST	0	0.0106195	inf	0	1	1	no
AGTRAP	AGTRAP	AGTRAP	chr1:11796141-11810828	q1	q2	OK	40.3678	32.6039	-0.30816	-1.18978	0.0384	0.192079	no
AGXT	AGXT	AGXT	chr2:241808161-241818536	q1	q2	NOTEST	0	0	0	0	1	1	no
AGXT2	AGXT2	AGXT2	chr5:34998205-35048240	q1	q2	NOTEST	0	0.0375251	inf	0	1	1	no
AHCTF1	AHCTF1	AHCTF1	chr1:247002401-247094726	q1	q2	OK	4.43178	4.66517	0.0740461	0.288806	0.616	0.866011	no
AHCTF1P1	AHCTF1P1	AHCTF1P1	chr2:162355577-162364413	q1	q2	OK	3.61288	3.66869	0.0221186	0.0834967	0.8848	0.965986	no
AHCY	AHCY	AHCY	chr20:32868070-32899608	q1	q2	OK	238.678	253.878	0.0890694	0.380927	0.5066	0.805314	no
AHCYL1	AHCYL1	AHCYL1	chr1:110527386-110566364	q1	q2	OK	37.9473	38.5334	0.0221133	0.0957004	0.8679	0.962594	no
AHCYL2	AHCYL2	AHCYL2	chr7:128864854-129070052	q1	q2	OK	4.0188	3.62459	-0.148947	-0.506736	0.3737	0.707481	no
AHDC1	AHDC1	AHDC1	chr1:27860755-27930005	q1	q2	OK	6.66644	7.07957	0.0867459	0.343372	0.5578	0.834425	no
AHI1	AHI1	AHI1	chr6:135605109-135818903	q1	q2	OK	2.24064	3.17442	0.502581	1.37546	0.0198	0.121189	no
AHNAK	AHNAK	AHNAK	chr11:62201013-62314332	q1	q2	OK	65.4517	69.6258	0.0891918	0.283271	0.54805	0.83095	no
AHNAK2	AHNAK2	AHNAK2	chr14:105403590-105444694	q1	q2	OK	1.95718	3.82594	0.967034	3.84198	5e-05	0.00105988	yes
AHR	AHR	AHR	chr7:17338275-17385775	q1	q2	OK	4.46173	2.6591	-0.746661	-2.5163	5e-05	0.00105988	yes
AHRR	AHRR	AHRR	chr5:271735-438405	q1	q2	OK	1.74106	1.76854	0.0225976	0.022647	0.9683	0.99144	no
AHSA1	AHSA1	AHSA1	chr14:77924372-77935815	q1	q2	OK	136.653	121.936	-0.164396	-0.719789	0.21075	0.535375	no
AHSA2	AHSA2	AHSA2	chr2:61404554-61697849	q1	q2	OK	11.7443	10.5132	-0.159759	-0.253068	0.66375	0.887262	no
AHSG	AHSG	AHSG	chr3:186330849-186339107	q1	q2	NOTEST	0.0282605	0	#NAME?	0	1	1	no
AHSP	AHSP	AHSP	chr16:31539202-31540124	q1	q2	NOTEST	0	0	0	0	1	1	no
AICDA	AICDA	AICDA	chr12:8754761-8765442	q1	q2	NOTEST	0	0	0	0	1	1	no
AIDA	AIDA	AIDA	chr1:222841354-222885864	q1	q2	OK	1.00604	1.14813	0.190592	0.373544	0.5158	0.810901	no
AIF1	AIF1	AIF1	chr6_ssto_hap7:2913800-2915605	q1	q2	NOTEST	0	0.0222372	inf	0	1	1	no
AIF1L	AIF1L	AIF1L	chr9:133971862-133998539	q1	q2	OK	59.9473	65.9974	0.138715	0.602948	0.29365	0.630955	no
AIFM1	AIFM1	AIFM1	chrX:129263337-129299861	q1	q2	OK	55.2682	27.6552	-0.998899	-4.22003	5e-05	0.00105988	yes
AIFM2	AIFM2	AIFM2	chr10:71812356-71892690	q1	q2	OK	14.7261	9.51808	-0.629637	-1.64493	0.0047	0.0434687	yes
AIFM3	AIFM3	AIFM3	chr22:21319417-21335649	q1	q2	NOTEST	0.910237	1.0271	0.174268	0	1	1	no
AIG1	AIG1	AIG1	chr6:143380499-143661480	q1	q2	OK	11.2826	13.7588	0.286258	0.890226	0.12345	0.401942	no
AIM1	AIM1	AIM1	chr6:106959729-107018324	q1	q2	OK	6.24089	7.09372	0.18479	0.744159	0.19105	0.506556	no
AIM1L	AIM1L	AIM1L	chr1:26648349-26680621	q1	q2	OK	1.88297	2.03804	0.114165	0.323526	0.5698	0.841924	no
AIM2	AIM2	AIM2	chr1:159032274-159046647	q1	q2	NOTEST	0	0	0	0	1	1	no
AIMP1	AIMP1	AIMP1	chr4:106965473-107270381	q1	q2	OK	12.7347	14.3117	0.168429	0.49024	0.38875	0.718847	no
AIMP2	AIMP2	AIMP2	chr7:6048881-6098860	q1	q2	OK	124.976	108.721	-0.201016	-0.434805	0.4482	0.763155	no
AIP	AIP	AIP	chr11:67250499-67258579	q1	q2	OK	141.779	130.575	-0.118767	-0.519683	0.3655	0.700492	no
AIPL1	AIPL1	AIPL1	chr17:6327056-6338519	q1	q2	NOTEST	0	0.0137005	inf	0	1	1	no
AIRE	AIRE	AIRE	chr21:45705720-45718102	q1	q2	NOTEST	0	0	0	0	1	1	no
AIRN	AIRN	AIRN	chr6:160390130-160527583	q1	q2	NOTEST	0.041561	0.0311238	-0.417213	0	1	1	no
AJAP1	AJAP1	AJAP1	chr1:4715104-4843851	q1	q2	NOTEST	0	0	0	0	1	1	no
AJUBA	AJUBA	AJUBA	chr14:23440382-23451851	q1	q2	OK	10.592	16.3469	0.626045	2.08031	0.0003	0.00488255	yes
AK1	AK1	AK1	chr9:130628758-130640022	q1	q2	OK	20.8998	18.2578	-0.194975	-0.763263	0.18095	0.492927	no
AK2	AK2	AK2	chr1:33473540-33502512	q1	q2	OK	21.1641	21.1884	0.00166113	0.00671976	0.9908	0.996639	no
AK3	AK3	AK3	chr9:4709556-4742043	q1	q2	OK	10.3049	15.1444	0.555458	2.23725	0.0001	0.00191548	yes
AK4	AK4	AK4	chr1:65613231-65697828	q1	q2	OK	4.44157	5.23334	0.236662	0.903824	0.1141	0.382701	no
AK5	AK5	AK5	chr1:77747661-78025654	q1	q2	NOTEST	0.0220403	0	#NAME?	0	1	1	no
AK6	AK6	AK6	chr5:68647552-68710630	q1	q2	OK	11.8553	13.9161	0.231223	0.300374	0.5941	0.855387	no
AK7	AK7	AK7	chr14:96858447-96955764	q1	q2	NOTEST	0.128345	0.287201	1.16203	0	1	1	no
AK8	AK8	AK8	chr9:135600964-135754198	q1	q2	NOTEST	0.349053	0.504718	0.532029	0	1	1	no
AK9	AK9	AK9	chr6:109814058-110012415	q1	q2	NOTEST	0.525624	0.573136	0.124845	0	1	1	no
AKAP1	AKAP1	AKAP1	chr17:55162552-55198710	q1	q2	OK	47.2828	31.6507	-0.579077	-2.52244	5e-05	0.00105988	yes
AKAP10	AKAP10	AKAP10	chr17:19807764-19881169	q1	q2	OK	10.5019	9.78984	-0.101294	-0.394029	0.497	0.798666	no
AKAP11	AKAP11	AKAP11	chr13:42846288-42897403	q1	q2	OK	12.1343	10.9256	-0.151369	-0.657547	0.2549	0.589937	no
AKAP12	AKAP12	AKAP12	chr6:151561133-151679694	q1	q2	NOTEST	0.645671	0.21411	-1.59245	0	1	1	no
AKAP13	AKAP13	AKAP13	chr15:85923846-86292589	q1	q2	OK	6.25031	6.70271	0.100817	0.429887	0.4573	0.771177	no
AKAP14	AKAP14	AKAP14	chrX:119029935-119054679	q1	q2	NOTEST	0	0	0	0	1	1	no
AKAP17A	AKAP17A	AKAP17A	chrY:1660485-1711974	q1	q2	NOTEST	0	0	0	0	1	1	no
AKAP2	AKAP2	AKAP2	chr9:112403067-112934791	q1	q2	NOTEST	0.379622	0.426395	0.167627	0	1	1	no
AKAP3	AKAP3	AKAP3	chr12:4724673-4758213	q1	q2	NOTEST	0.315072	0.440522	0.483533	0	1	1	no
AKAP4	AKAP4	AKAP4	chrX:49955410-49965664	q1	q2	NOTEST	0	0	0	0	1	1	no
AKAP5	AKAP5	AKAP5	chr14:64854758-65007086	q1	q2	NOTEST	0.371712	0.484098	0.381113	0	1	1	no
AKAP6	AKAP6	AKAP6	chr14:32798478-33302268	q1	q2	NOTEST	0.343522	0.455166	0.40599	0	1	1	no
AKAP7	AKAP7	AKAP7	chr6:131456825-131604675	q1	q2	NOTEST	0.273255	0.24487	-0.158234	0	1	1	no
AKAP8	AKAP8	AKAP8	chr19:15464331-15490612	q1	q2	OK	21.0253	17.805	-0.239845	-0.997188	0.082	0.313644	no
AKAP8L	AKAP8L	AKAP8L	chr19:15490858-15529932	q1	q2	OK	28.4894	24.9589	-0.190871	-0.77597	0.1716	0.480076	no
AKAP9	AKAP9	AKAP9	chr7:91570188-91739987	q1	q2	OK	8.31445	9.44003	0.183172	0.795566	0.1654	0.470658	no
AKIP1	AKIP1	AKIP1	chr11:8932700-8954553	q1	q2	OK	10.0298	10.0507	0.00300591	0.00852138	0.9891	0.996083	no
AKIRIN1	AKIRIN1	AKIRIN1	chr1:39456915-39471737	q1	q2	OK	17.7055	15.2329	-0.217009	-0.866463	0.1292	0.412627	no
AKIRIN2	AKIRIN2	AKIRIN2	chr6:88384577-88411985	q1	q2	OK	17.1805	15.7313	-0.12714	-0.471934	0.41235	0.734824	no
AKNA	AKNA	AKNA	chr9:117096432-117156685	q1	q2	OK	3.16915	4.31265	0.444478	1.61701	0.0045	0.0419389	yes
AKNAD1	AKNAD1	AKNAD1	chr1:109358519-109401146	q1	q2	NOTEST	0	0.0239619	inf	0	1	1	no
AKR1A1	AKR1A1	AKR1A1	chr1:46016454-46035723	q1	q2	OK	42.2051	59.7099	0.500552	2.03607	0.00035	0.00552572	yes
AKR1B1	AKR1B1	AKR1B1	chr7:134127106-134143888	q1	q2	NOTEST	0.344749	0.63053	0.871017	0	1	1	no
AKR1B10	AKR1B10	AKR1B10	chr7:134212343-134226166	q1	q2	NOTEST	0	0.0644298	inf	0	1	1	no
AKR1B15	AKR1B15	AKR1B15	chr7:134233848-134264592	q1	q2	NOTEST	0	0	0	0	1	1	no
AKR1C1	AKR1C1	AKR1C1	chr10:5005453-5020158	q1	q2	NOTEST	0.201879	0.768777	1.92907	0	1	1	no
AKR1C2	AKR1C2	AKR1C2	chr10:5029967-5060225	q1	q2	OK	0.765483	3.08029	2.00863	2.53991	0.00035	0.00552572	yes
AKR1C3	AKR1C3	AKR1C3	chr10:5090957-5149878	q1	q2	OK	0.656317	2.18742	1.73676	1.72926	0.12695	0.408836	no
AKR1C4	AKR1C4	AKR1C4	chr10:5238797-5260910	q1	q2	NOTEST	0	0	0	0	1	1	no
AKR1C6P	AKR1C6P	AKR1C6P	chr10:4913858-4958465	q1	q2	NOTEST	0	0.0271982	inf	0	1	1	no
AKR1C8P	AKR1C8P	AKR1C8P	chr10:5196654-5227150	q1	q2	NOTEST	0	0	0	0	1	1	no
AKR1D1	AKR1D1	AKR1D1	chr7:137761177-137803050	q1	q2	NOTEST	0	0	0	0	1	1	no
AKR1E2	AKR1E2	AKR1E2	chr10:4868368-4890251	q1	q2	OK	5.61673	5.70959	0.0236568	0.0599274	0.9154	0.976449	no
AKR7A2	AKR7A2	AKR7A2	chr1:19629201-19638640	q1	q2	OK	29.1127	37.7325	0.374158	1.58385	0.00535	0.0478383	yes
AKR7A2P1	AKR7A2P1	AKR7A2P1	chr1:113454469-113498975	q1	q2	OK	7.85051	8.92821	0.185584	0.232681	0.67955	0.894533	no
AKR7A3	AKR7A3	AKR7A3	chr1:19609056-19615280	q1	q2	NOTEST	0.486852	0.503799	0.0493639	0	1	1	no
AKR7L	AKR7L	AKR7L	chr1:19592475-19600568	q1	q2	NOTEST	0.206881	0.175649	-0.236104	0	1	1	no
AKT1	AKT1	AKT1	chr14:105235686-105262080	q1	q2	OK	234.803	228.182	-0.0412642	-0.175269	0.7609	0.927966	no
AKT1S1	AKT1S1	AKT1S1	chr19:50372289-50392007	q1	q2	OK	113.182	81.2327	-0.478516	-1.73607	0.0025	0.0270165	yes
AKT2	AKT2	AKT2	chr19:40736223-40791302	q1	q2	OK	57.9785	43.9678	-0.399072	-1.74812	0.002	0.0226636	yes
AKT3	AKT3	AKT3	chr1:243419306-244006886	q1	q2	NOTEST	0.0570328	0.0654879	0.199438	0	1	1	no
AKTIP	AKTIP	AKTIP	chr16:53468350-53537216	q1	q2	OK	4.1172	3.84242	-0.0996484	-0.123679	0.82835	0.952917	no
ALAD	ALAD	ALAD	chr9:116148591-116163618	q1	q2	OK	18.6377	19.3771	0.056128	0.230669	0.6909	0.899614	no
ALAS1	ALAS1	ALAS1	chr3:52232098-52248343	q1	q2	OK	16.9767	16.4837	-0.0425129	-0.164116	0.7727	0.932669	no
ALAS2	ALAS2	ALAS2	chrX:55035487-55057497	q1	q2	NOTEST	0.0210208	0	#NAME?	0	1	1	no
ALB	ALB	ALB	chr4:74269971-74287129	q1	q2	NOTEST	0.0378744	0.0649748	0.778656	0	1	1	no
ALCAM	ALCAM	ALCAM	chr3:105085556-105295757	q1	q2	OK	13.396	21.1356	0.657874	2.41673	5e-05	0.00105988	yes
ALDH16A1	ALDH16A1	ALDH16A1	chr19:49956472-49974305	q1	q2	OK	39.3505	32.9696	-0.255244	-1.09396	0.05515	0.244316	no
ALDH18A1	ALDH18A1	ALDH18A1	chr10:97365685-97416567	q1	q2	OK	54.6102	61.7099	0.176331	0.786632	0.1662	0.471717	no
ALDH1A1	ALDH1A1	ALDH1A1	chr9:75515577-75568233	q1	q2	NOTEST	0	0.0299747	inf	0	1	1	no
ALDH1A2	ALDH1A2	ALDH1A2	chr15:58245621-58358121	q1	q2	NOTEST	0	0.0117872	inf	0	1	1	no
ALDH1A3	ALDH1A3	ALDH1A3	chr15:101419896-101456830	q1	q2	NOTEST	0.682616	0.870671	0.351053	0	1	1	no
ALDH1B1	ALDH1B1	ALDH1B1	chr9:38392660-38398662	q1	q2	OK	27.4634	25.8903	-0.0850987	-0.358784	0.52805	0.818085	no
ALDH1L1	ALDH1L1	ALDH1L1	chr3:125822403-125929011	q1	q2	NOTEST	0	0.0672141	inf	0	1	1	no
ALDH1L1-AS1	ALDH1L1-AS1	ALDH1L1-AS1	chr3:125822403-125929011	q1	q2	NOTEST	0	0.122824	inf	0	1	1	no
ALDH1L1-AS2	ALDH1L1-AS2	ALDH1L1-AS2	chr3:125822403-125929011	q1	q2	NOTEST	0	0	0	0	1	1	no
ALDH1L2	ALDH1L2	ALDH1L2	chr12:105413561-105478341	q1	q2	NOTEST	0.122506	0.365463	1.57688	0	1	1	no
ALDH2	ALDH2	ALDH2	chr12:112204690-112247789	q1	q2	NOTEST	0.486597	0.5332	0.131949	0	1	1	no
ALDH3A1	ALDH3A1	ALDH3A1	chr17:19641297-19651746	q1	q2	NOTEST	0	0.0182125	inf	0	1	1	no
ALDH3A2	ALDH3A2	ALDH3A2	chr17:19552063-19580908	q1	q2	OK	23.9691	25.6509	0.0978376	0.417606	0.4616	0.774397	no
ALDH3B1	ALDH3B1	ALDH3B1	chr11:67776016-67796749	q1	q2	OK	2.6539	3.60624	0.442379	1.16342	0.03935	0.195862	no
ALDH3B2	ALDH3B2	ALDH3B2	chr11:67429632-67448685	q1	q2	OK	40.9859	27.6025	-0.570326	-2.34782	5e-05	0.00105988	yes
ALDH4A1	ALDH4A1	ALDH4A1	chr1:19197923-19229293	q1	q2	OK	40.095	55.2081	0.461456	2.01051	0.0004	0.00617834	yes
ALDH5A1	ALDH5A1	ALDH5A1	chr6:24495196-24537435	q1	q2	OK	6.53787	7.19395	0.137963	0.526845	0.3622	0.697905	no
ALDH6A1	ALDH6A1	ALDH6A1	chr14:74486058-74551196	q1	q2	OK	12.4153	14.4104	0.21499	0.867122	0.13535	0.423843	no
ALDH7A1	ALDH7A1	ALDH7A1	chr5:125877532-125931082	q1	q2	OK	6.89694	8.9447	0.375077	1.45438	0.0122	0.0867595	no
ALDH8A1	ALDH8A1	ALDH8A1	chr6:135238527-135271260	q1	q2	NOTEST	0.0163863	0	#NAME?	0	1	1	no
ALDH9A1	ALDH9A1	ALDH9A1	chr1:165631448-165667900	q1	q2	OK	45.9289	47.3391	0.043629	0.189064	0.7426	0.921505	no
ALDOA	ALDOA	ALDOA	chr16:30064410-30081741	q1	q2	OK	1966.5	1584.05	-0.31201	-1.07465	0.06385	0.270126	no
ALDOB	ALDOB	ALDOB	chr9:104182841-104198062	q1	q2	NOTEST	0	0	0	0	1	1	no
ALDOC	ALDOC	ALDOC	chr17:26900132-26903951	q1	q2	OK	25.4509	30.4833	0.260299	0.962707	0.0912	0.334382	no
ALG1	ALG1	ALG1	chr16:5121809-5147821	q1	q2	OK	11.854	13.253	0.160942	0.53844	0.34285	0.680592	no
ALG10	ALG10	ALG10	chr12:34175215-34181236	q1	q2	OK	4.57077	3.31032	-0.465466	-1.3748	0.0194	0.119282	no
ALG10B	ALG10B	ALG10B	chr12:38710556-38723528	q1	q2	NOTEST	0.821337	0.521343	-0.655741	0	1	1	no
ALG11	ALG11	ALG11	chr13:52586522-52607736	q1	q2	OK	4.76906	5.17147	0.11687	0.208349	0.70815	0.907871	no
ALG12	ALG12	ALG12	chr22:50296853-50312106	q1	q2	OK	24.5947	22.0754	-0.155909	-0.630925	0.27155	0.607367	no
ALG13	ALG13	ALG13	chrX:110924345-111003875	q1	q2	OK	8.21463	4.03616	-1.02521	-3.33654	5e-05	0.00105988	yes
ALG14	ALG14	ALG14	chr1:95448278-95538507	q1	q2	OK	4.96578	4.25631	-0.222418	-0.464553	0.40745	0.732189	no
ALG1L	ALG1L	ALG1L	chr3:125635443-125655887	q1	q2	OK	21.5619	29.6351	0.458821	1.28575	0.029	0.158591	no
ALG1L2	ALG1L2	ALG1L2	chr3:129800673-129830276	q1	q2	NOTEST	0	0	0	0	1	1	no
ALG1L9P	ALG1L9P	ALG1L9P	chr11:71498556-71524905	q1	q2	OK	1.5256	0.975289	-0.64547	-0.567478	0.3576	0.693716	no
ALG2	ALG2	ALG2	chr9:101978706-101984246	q1	q2	OK	16.1926	15.0306	-0.107433	-0.42202	0.46185	0.774434	no
ALG3	ALG3	ALG3	chr3:183948316-183967313	q1	q2	OK	70.1172	63.5157	-0.142656	-0.604709	0.28805	0.625016	no
ALG5	ALG5	ALG5	chr13:37523907-37573504	q1	q2	OK	23.341	23.8109	0.0287528	0.102801	0.85585	0.959872	no
ALG6	ALG6	ALG6	chr1:63833260-63904233	q1	q2	OK	3.14457	3.44057	0.129783	0.372278	0.5215	0.815487	no
ALG8	ALG8	ALG8	chr11:77726760-77850699	q1	q2	OK	36.727	34.1205	-0.106204	-0.269886	0.6409	0.878206	no
ALG9	ALG9	ALG9	chr11:111652918-111742305	q1	q2	OK	3.20202	2.79144	-0.197976	-0.666159	0.2456	0.580487	no
ALK	ALK	ALK	chr2:29415639-30144477	q1	q2	NOTEST	0.00593853	0	#NAME?	0	1	1	no
ALKBH1	ALKBH1	ALKBH1	chr14:78138748-78174356	q1	q2	OK	6.36675	5.1983	-0.292518	-0.913893	0.1147	0.383652	no
ALKBH2	ALKBH2	ALKBH2	chr12:109525992-109531293	q1	q2	OK	49.2073	38.965	-0.336693	-1.26635	0.02745	0.152465	no
ALKBH3	ALKBH3	ALKBH3	chr11:43902356-43942494	q1	q2	OK	5.89736	6.40044	0.118103	0.286858	0.61705	0.866242	no
ALKBH3-AS1	ALKBH3-AS1	ALKBH3-AS1	chr11:43902356-43942494	q1	q2	NOTEST	0	0	0	0	1	1	no
ALKBH4	ALKBH4	ALKBH4	chr7:102073976-102105321	q1	q2	OK	30.009	23.6556	-0.343211	-1.0291	0.07645	0.300571	no
ALKBH5	ALKBH5	ALKBH5	chr17:18086866-18113267	q1	q2	OK	115.553	103.36	-0.160879	-0.701604	0.21695	0.544621	no
ALKBH6	ALKBH6	ALKBH6	chr19:36500017-36505145	q1	q2	OK	27.1577	20.8887	-0.378643	-1.26958	0.0277	0.153292	no
ALKBH7	ALKBH7	ALKBH7	chr19:6372443-6375261	q1	q2	OK	43.0929	46.2897	0.103243	0.418693	0.45685	0.770847	no
ALKBH8	ALKBH8	ALKBH8	chr11:107373452-107436461	q1	q2	OK	1.94585	1.90731	-0.0288581	-0.0751376	0.8962	0.971051	no
ALLC	ALLC	ALLC	chr2:3705785-3750260	q1	q2	NOTEST	0	0	0	0	1	1	no
ALMS1	ALMS1	ALMS1	chr2:73612885-73837046	q1	q2	OK	7.09365	7.26392	0.034221	0.146145	0.79715	0.943608	no
ALMS1-IT1	ALMS1-IT1	ALMS1-IT1	chr2:73612885-73837046	q1	q2	NOTEST	0.377513	0.355259	-0.0876543	0	1	1	no
ALMS1P	ALMS1P	ALMS1P	chr2:73872045-73912694	q1	q2	NOTEST	0.0518633	0.158124	1.60827	0	1	1	no
ALOX12	ALOX12	ALOX12	chr17:6888441-6915653	q1	q2	NOTEST	0.124262	0.171068	0.461188	0	1	1	no
ALOX12-AS1	ALOX12-AS1	ALOX12-AS1	chr17:6888441-6915653	q1	q2	OK	2.82321	4.26336	0.594653	0.830147	0.1424	0.435241	no
ALOX12B	ALOX12B	ALOX12B	chr17:7975953-7991021	q1	q2	NOTEST	0.255029	0.308877	0.276372	0	1	1	no
ALOX12P2	ALOX12P2	ALOX12P2	chr17:6756894-6803668	q1	q2	OK	6.87343	5.78647	-0.248347	-0.768433	0.181	0.492953	no
ALOX15	ALOX15	ALOX15	chr17:4534213-4544960	q1	q2	OK	17.833	12.9515	-0.461427	-1.79636	0.00145	0.0174764	yes
ALOX15B	ALOX15B	ALOX15B	chr17:7942357-7952451	q1	q2	NOTEST	0	0.0391763	inf	0	1	1	no
ALOX15P1	ALOX15P1	ALOX15P1	chr17:6561037-6564701	q1	q2	NOTEST	0.715201	0.259095	-1.46487	0	1	1	no
ALOX5	ALOX5	ALOX5	chr10:45869623-45948569	q1	q2	NOTEST	0.083557	0.0454708	-0.87782	0	1	1	no
ALOX5AP	ALOX5AP	ALOX5AP	chr13:31287614-31338565	q1	q2	NOTEST	0	0	0	0	1	1	no
ALOXE3	ALOXE3	ALOXE3	chr17:7999217-8022234	q1	q2	NOTEST	0.789874	0.467871	-0.755512	0	1	1	no
ALPI	ALPI	ALPI	chr2:233320821-233325455	q1	q2	NOTEST	0	0	0	0	1	1	no
ALPK1	ALPK1	ALPK1	chr4:113218498-113363764	q1	q2	OK	2.82048	2.7261	-0.0490995	-0.155537	0.77915	0.935518	no
ALPK2	ALPK2	ALPK2	chr18:56148481-56296189	q1	q2	NOTEST	0	0	0	0	1	1	no
ALPK3	ALPK3	ALPK3	chr15:85359910-85416713	q1	q2	NOTEST	0.183356	0.178081	-0.0421116	0	1	1	no
ALPL	ALPL	ALPL	chr1:21835857-21904905	q1	q2	NOTEST	0.207825	0.270013	0.377656	0	1	1	no
ALPP	ALPP	ALPP	chr2:233243243-233247599	q1	q2	NOTEST	0.0260161	0.117701	2.17765	0	1	1	no
ALPPL2	ALPPL2	ALPPL2	chr2:233271551-233275424	q1	q2	NOTEST	0.0157176	0	#NAME?	0	1	1	no
ALS2	ALS2	ALS2	chr2:202564985-202645895	q1	q2	OK	5.19445	4.6225	-0.168297	-0.541404	0.34335	0.681027	no
ALS2CL	ALS2CL	ALS2CL	chr3:46710484-46735194	q1	q2	OK	1.54681	1.47957	-0.0641185	-0.161891	0.7723	0.932558	no
ALS2CR11	ALS2CR11	ALS2CR11	chr2:202352143-202483905	q1	q2	NOTEST	0.0246887	0.121381	2.29762	0	1	1	no
ALS2CR12	ALS2CR12	ALS2CR12	chr2:202152993-202222121	q1	q2	NOTEST	0.198975	0.131828	-0.593933	0	1	1	no
ALX1	ALX1	ALX1	chr12:85674035-85695561	q1	q2	NOTEST	0	0	0	0	1	1	no
ALX3	ALX3	ALX3	chr1:110602996-110613322	q1	q2	NOTEST	0.307663	0.359141	0.223199	0	1	1	no
ALX4	ALX4	ALX4	chr11:44282277-44331716	q1	q2	NOTEST	0.0073525	0.0116053	0.658481	0	1	1	no
ALYREF	ALYREF	ALYREF	chr17:79845710-79858409	q1	q2	OK	233.13	135.655	-0.78119	-2.43049	5e-05	0.00105988	yes
AMACR	AMACR	AMACR	chr5:33987090-34124633	q1	q2	OK	6.40774	7.69889	0.264834	0.872159	0.12795	0.410639	no
AMBN	AMBN	AMBN	chr4:71457974-71473004	q1	q2	NOTEST	0.0200185	0	#NAME?	0	1	1	no
AMBP	AMBP	AMBP	chr9:116822407-116840752	q1	q2	NOTEST	0.138822	0.421059	1.60078	0	1	1	no
AMBRA1	AMBRA1	AMBRA1	chr11:46417961-46615619	q1	q2	OK	20.8777	19.8197	-0.0750236	-0.320821	0.57485	0.844773	no
AMD1	AMD1	AMD1	chr6:110931180-111216915	q1	q2	OK	20.9331	21.75	0.055228	0.197698	0.72615	0.915331	no
AMDHD1	AMDHD1	AMDHD1	chr12:96337070-96362370	q1	q2	NOTEST	0.646975	0.377619	-0.776779	0	1	1	no
AMDHD2	AMDHD2	AMDHD2	chr16:2570362-2581409	q1	q2	OK	22.0977	35.538	0.685466	2.53828	5e-05	0.00105988	yes
AMELX	AMELX	AMELX	chrX:11155662-11683821	q1	q2	NOTEST	0	0	0	0	1	1	no
AMELY	AMELY	AMELY	chrY:6733958-6742068	q1	q2	NOTEST	0	0	0	0	1	1	no
AMER1	AMER1	AMER1	chrX:63404996-63425624	q1	q2	OK	6.75046	6.54338	-0.044951	-0.184083	0.74815	0.922659	no
AMER2	AMER2	AMER2	chr13:25735816-25746421	q1	q2	NOTEST	0.00371973	0	#NAME?	0	1	1	no
AMER3	AMER3	AMER3	chr2:131513076-131525707	q1	q2	NOTEST	0.00959406	0	#NAME?	0	1	1	no
AMFR	AMFR	AMFR	chr16:56395363-56459450	q1	q2	OK	50.9705	52.4896	0.042368	0.186132	0.734	0.918921	no
AMH	AMH	AMH	chr19:2249112-2252072	q1	q2	OK	12.0152	6.78434	-0.824579	-2.66884	5e-05	0.00105988	yes
AMHR2	AMHR2	AMHR2	chr12:53817638-53825318	q1	q2	NOTEST	0	0.0208281	inf	0	1	1	no
AMICA1	AMICA1	AMICA1	chr11:118064441-118095809	q1	q2	NOTEST	0	0.0169287	inf	0	1	1	no
AMIGO1	AMIGO1	AMIGO1	chr1:110049445-110052336	q1	q2	OK	2.63814	2.56725	-0.0392929	-0.0947659	0.86405	0.961742	no
AMIGO2	AMIGO2	AMIGO2	chr12:47469489-47630446	q1	q2	OK	4.72234	2.52383	-0.903887	-2.35555	0.00015	0.00270245	yes
AMIGO3	AMIGO3	AMIGO3	chr3:49726949-49761407	q1	q2	OK	5.63502	4.95816	-0.184616	-0.284016	0.61965	0.867782	no
AMMECR1	AMMECR1	AMMECR1	chrX:109437413-109699562	q1	q2	OK	9.06593	4.86674	-0.8975	-3.44216	5e-05	0.00105988	yes
AMMECR1L	AMMECR1L	AMMECR1L	chr2:128619206-128643514	q1	q2	OK	10.8062	11.1177	0.0409941	0.165447	0.77145	0.932214	no
AMN	AMN	AMN	chr14:103388992-103397179	q1	q2	NOTEST	0.053205	0.0952808	0.840624	0	1	1	no
AMN1	AMN1	AMN1	chr12:31824070-31882108	q1	q2	OK	1.53629	1.12503	-0.44948	-0.78659	0.14835	0.445675	no
AMOT	AMOT	AMOT	chrX:112018104-112084043	q1	q2	OK	2.94057	1.84161	-0.675128	-2.14071	0.0003	0.00488255	yes
AMOTL1	AMOTL1	AMOTL1	chr11:94501507-94609918	q1	q2	OK	23.8235	39.4572	0.727905	3.09673	5e-05	0.00105988	yes
AMOTL2	AMOTL2	AMOTL2	chr3:134074186-134094259	q1	q2	OK	14.5402	13.4787	-0.109364	-0.450625	0.43035	0.750857	no
AMPD1	AMPD1	AMPD1	chr1:115215719-115238239	q1	q2	NOTEST	0.217175	0.328189	0.595669	0	1	1	no
AMPD2	AMPD2	AMPD2	chr1:110162434-110174677	q1	q2	OK	35.2803	34.5428	-0.0304773	-0.13308	0.8173	0.95009	no
AMPD3	AMPD3	AMPD3	chr11:10471867-10529126	q1	q2	NOTEST	0.284789	0.318315	0.160564	0	1	1	no
AMPH	AMPH	AMPH	chr7:38423296-38671167	q1	q2	NOTEST	0.295299	0.230303	-0.358644	0	1	1	no
AMT	AMT	AMT	chr3:49454210-49466757	q1	q2	NOTEST	0.572216	0.58302	0.0269864	0	1	1	no
AMTN	AMTN	AMTN	chr4:71384288-71398460	q1	q2	NOTEST	0	0.15148	inf	0	1	1	no
AMY1A	AMY1A,AMY1B,AMY1C	AMY1A,AMY1B,AMY1C	chr1:104292278-104301311	q1	q2	NOTEST	0	0	0	0	1	1	no
AMY1B	AMY1B	AMY1B	chr1:104292278-104301311	q1	q2	NOTEST	0	0	0	0	1	1	no
AMY1C	AMY1C	AMY1C	chr1:104292278-104301311	q1	q2	NOTEST	0	0	0	0	1	1	no
AMY2A	AMY2A	AMY2A	chr1:104159953-104168402	q1	q2	NOTEST	0	0	0	0	1	1	no
AMY2B	AMY2B	AMY2B	chr1:104068577-104122156	q1	q2	NOTEST	0.186416	0.309641	0.732074	0	1	1	no
AMZ1	AMZ1	AMZ1	chr7:2719155-2755070	q1	q2	OK	14.9294	24.2881	0.702096	2.9094	5e-05	0.00105988	yes
AMZ2	AMZ2	AMZ2	chr17:66244144-66253305	q1	q2	OK	31.2207	27.3525	-0.190831	-0.734687	0.1979	0.515365	no
AMZ2P1	AMZ2P1	AMZ2P1	chr17:62962667-62971703	q1	q2	OK	1.28256	0.944609	-0.441236	-0.908124	0.11705	0.388937	no
ANAPC1	ANAPC1	ANAPC1	chr2:112525213-112641741	q1	q2	OK	6.52463	6.62286	0.0215582	0.087487	0.8814	0.964715	no
ANAPC10	ANAPC10	ANAPC10	chr4:145915726-146050676	q1	q2	OK	3.23856	3.46164	0.0961026	0.0918013	0.87	0.962747	no
ANAPC11	ANAPC11	ANAPC11	chr17:79845710-79858409	q1	q2	OK	168.023	107.761	-0.640824	-1.35195	0.02945	0.160414	no
ANAPC13	ANAPC13	ANAPC13	chr3:134196545-134293855	q1	q2	OK	21.1438	25.516	0.271168	0.690706	0.2242	0.552863	no
ANAPC15	ANAPC15	ANAPC15	chr11:71709957-71823822	q1	q2	OK	36.6814	40.92	0.157757	0.105044	0.8746	0.9639	no
ANAPC16	ANAPC16	ANAPC16	chr10:73855789-73995618	q1	q2	OK	16.8437	19.693	0.225471	0.78253	0.1693	0.476611	no
ANAPC1P1	ANAPC1P1	ANAPC1P1	chr2:87042459-87122165	q1	q2	NOTEST	0	0	0	0	1	1	no
ANAPC2	ANAPC2	ANAPC2	chr9:140069235-140084822	q1	q2	OK	75.3975	61.3342	-0.297826	-0.951032	0.1015	0.357446	no
ANAPC4	ANAPC4	ANAPC4	chr4:25378847-25420120	q1	q2	OK	6.13625	7.01925	0.193959	0.635647	0.27565	0.611239	no
ANAPC5	ANAPC5	ANAPC5	chr12:121746047-121792012	q1	q2	OK	91.0331	73.9756	-0.299343	-1.31269	0.0217	0.128977	no
ANAPC7	ANAPC7	ANAPC7	chr12:110810704-110841535	q1	q2	OK	42.674	37.5577	-0.184251	-0.794305	0.1662	0.471717	no
ANG	ANG	ANG	chr14:21152335-21168761	q1	q2	OK	1.11898	1.41794	0.341614	0.337514	0.55775	0.834425	no
ANGEL1	ANGEL1	ANGEL1	chr14:77253585-77279283	q1	q2	OK	18.5692	16.5786	-0.163589	-0.681809	0.22835	0.558449	no
ANGEL2	ANGEL2	ANGEL2	chr1:213165523-213189217	q1	q2	OK	4.08847	4.03097	-0.0204345	-0.0683343	0.9015	0.972622	no
ANGPT1	ANGPT1	ANGPT1	chr8:108261709-108510254	q1	q2	OK	1.62334	0.98573	-0.719702	-1.65754	0.00485	0.0445502	yes
ANGPT2	ANGPT2	ANGPT2	chr8:6264112-6565730	q1	q2	NOTEST	0.0306609	0.0399146	0.380517	0	1	1	no
ANGPT4	ANGPT4	ANGPT4	chr20:853296-896960	q1	q2	NOTEST	0	0.0206177	inf	0	1	1	no
ANGPTL1	ANGPTL1	ANGPTL1	chr1:178694281-178890977	q1	q2	NOTEST	0	0.0211853	inf	0	1	1	no
ANGPTL2	ANGPTL2	ANGPTL2	chr9:129677052-129985445	q1	q2	NOTEST	0.0624762	0.0275059	-1.18357	0	1	1	no
ANGPTL3	ANGPTL3	ANGPTL3	chr1:62920396-63154039	q1	q2	NOTEST	0	0	0	0	1	1	no
ANGPTL4	ANGPTL4	ANGPTL4	chr19:8429010-8439259	q1	q2	OK	6.26059	3.56186	-0.813666	-1.62814	0.0044	0.0412606	yes
ANGPTL5	ANGPTL5	ANGPTL5	chr11:101761404-101871796	q1	q2	NOTEST	0	0	0	0	1	1	no
ANGPTL6	ANGPTL6	ANGPTL6	chr19:10196794-10213425	q1	q2	NOTEST	0.280671	0.301263	0.102144	0	1	1	no
ANGPTL7	ANGPTL7	ANGPTL7	chr1:11166587-11322608	q1	q2	NOTEST	0.152635	0.0339411	-2.16898	0	1	1	no
ANHX	ANHX	ANHX	chr12:133794897-133812422	q1	q2	NOTEST	0	0	0	0	1	1	no
ANK1	ANK1	ANK1	chr8:41510743-41754280	q1	q2	NOTEST	0.227193	0.298415	0.393404	0	1	1	no
ANK2	ANK2	ANK2	chr4:113739238-114304896	q1	q2	NOTEST	0	0.0123801	inf	0	1	1	no
ANK3	ANK3	ANK3	chr10:61786055-62493284	q1	q2	OK	3.50939	5.19361	0.565516	2.14538	0.0002	0.00343972	yes
ANKAR	ANKAR	ANKAR	chr2:190540710-190611376	q1	q2	NOTEST	0.531292	0.490426	-0.115468	0	1	1	no
ANKDD1A	ANKDD1A	ANKDD1A	chr15:65204100-65251041	q1	q2	NOTEST	0.154856	0.281935	0.864433	0	1	1	no
ANKDD1B	ANKDD1B	ANKDD1B	chr5:74907300-74967671	q1	q2	NOTEST	0.438815	0.988681	1.17189	0	1	1	no
ANKEF1	ANKEF1	ANKEF1	chr20:10004459-10288066	q1	q2	OK	6.05225	7.15768	0.242022	0.840757	0.13985	0.430376	no
ANKFN1	ANKFN1	ANKFN1	chr17:54230835-54560007	q1	q2	NOTEST	0	0	0	0	1	1	no
ANKFY1	ANKFY1	ANKFY1	chr17:4066664-4167274	q1	q2	OK	19.2869	19.2358	-0.00382755	-0.0167404	0.97645	0.994183	no
ANKH	ANKH	ANKH	chr5:14704908-14871887	q1	q2	OK	3.00034	2.91302	-0.0426095	-0.142921	0.8088	0.948137	no
ANKHD1	ANKHD1	ANKHD1	chr5:139781398-139929163	q1	q2	OK	17.9958	19.7451	0.133832	0.275992	0.62805	0.871671	no
ANKHD1-EIF4EBP3	ANKHD1-EIF4EBP3	ANKHD1-EIF4EBP3	chr5:139781398-139929163	q1	q2	OK	11.6359	11.9209	0.0349057	0.0788591	0.8837	0.96539	no
ANKIB1	ANKIB1	ANKIB1	chr7:91875547-92030698	q1	q2	OK	27.4764	25.8842	-0.0861198	-0.37833	0.51095	0.80757	no
ANKK1	ANKK1	ANKK1	chr11:113258512-113271140	q1	q2	NOTEST	0.0244732	0.10822	2.1447	0	1	1	no
ANKLE1	ANKLE1	ANKLE1	chr19:17392453-17398455	q1	q2	NOTEST	0.19701	0.147496	-0.41759	0	1	1	no
ANKLE2	ANKLE2	ANKLE2	chr12:133302252-133338474	q1	q2	OK	33.3305	27.8403	-0.259666	-1.1367	0.0513	0.232876	no
ANKMY1	ANKMY1	ANKMY1	chr2:241418838-241503431	q1	q2	OK	8.45087	7.91411	-0.0946731	-0.31045	0.58285	0.848998	no
ANKMY2	ANKMY2	ANKMY2	chr7:16639400-16685442	q1	q2	OK	2.43232	3.60572	0.567953	1.44293	0.0131	0.0910765	no
ANKRA2	ANKRA2	ANKRA2	chr5:72848024-72861511	q1	q2	OK	2.79266	3.24463	0.216411	0.521335	0.3591	0.694972	no
ANKRD1	ANKRD1	ANKRD1	chr10:92671856-92681032	q1	q2	NOTEST	0.259073	0.785183	1.59967	0	1	1	no
ANKRD10	ANKRD10	ANKRD10	chr13:111530886-111567454	q1	q2	OK	21.8028	21.2589	-0.0364498	-0.128701	0.8237	0.951401	no
ANKRD11	ANKRD11	ANKRD11	chr16:89334028-89556969	q1	q2	OK	41.3563	34.4614	-0.263126	-0.817929	0.15015	0.448175	no
ANKRD12	ANKRD12	ANKRD12	chr18:9136750-9285983	q1	q2	OK	2.54596	3.41693	0.424488	1.60854	0.00485	0.0445502	yes
ANKRD13A	ANKRD13A	ANKRD13A	chr12:110437234-110477235	q1	q2	OK	8.98215	8.15155	-0.139987	-0.529544	0.3506	0.685747	no
ANKRD13B	ANKRD13B	ANKRD13B	chr17:27920526-27948441	q1	q2	OK	13.675	10.6515	-0.360492	-1.38356	0.0153	0.101262	no
ANKRD13C	ANKRD13C	ANKRD13C	chr1:70724684-70820417	q1	q2	OK	4.92455	5.30938	0.108552	0.401763	0.47665	0.784389	no
ANKRD13D	ANKRD13D	ANKRD13D	chr11:67056761-67069955	q1	q2	OK	28.2038	30.2015	0.0987339	0.402233	0.4812	0.787389	no
ANKRD16	ANKRD16	ANKRD16	chr10:5903688-5979558	q1	q2	OK	15.9308	16.1537	0.0200437	0.031373	0.9572	0.988968	no
ANKRD17	ANKRD17	ANKRD17	chr4:73940501-74124502	q1	q2	OK	22.5804	24.3439	0.108484	0.470939	0.41455	0.736472	no
ANKRD18A	ANKRD18A	ANKRD18A	chr9:38571360-38620360	q1	q2	OK	1.69408	1.96198	0.211808	0.526815	0.3584	0.694365	no
ANKRD18B	ANKRD18B	ANKRD18B	chr9:33524410-33573001	q1	q2	NOTEST	0.942534	0.851191	-0.147062	0	1	1	no
ANKRD18DP	ANKRD18DP	ANKRD18DP	chr3:197784403-197807542	q1	q2	NOTEST	0	0	0	0	1	1	no
ANKRD19P	ANKRD19P	ANKRD19P	chr9:95571892-95600739	q1	q2	OK	1.89936	2.0091	0.0810393	0.174482	0.76435	0.929466	no
ANKRD2	ANKRD2	ANKRD2	chr10:99332197-99343641	q1	q2	NOTEST	0.0619179	0.262695	2.08496	0	1	1	no
ANKRD20A1	ANKRD20A1,ANKRD20A3	ANKRD20A1,ANKRD20A3	chr9:67926760-67970293	q1	q2	NOTEST	0	0	0	0	1	1	no
ANKRD20A11P	ANKRD20A11P	ANKRD20A11P	chr21:15316095-15352765	q1	q2	NOTEST	0.748377	0.338005	-1.14672	0	1	1	no
ANKRD20A12P	ANKRD20A12P	ANKRD20A12P	chr1:142697420-142713605	q1	q2	NOTEST	0	0	0	0	1	1	no
ANKRD20A19P	ANKRD20A19P	ANKRD20A19P	chr13:24481422-24523454	q1	q2	NOTEST	0.0073576	0.0386566	2.39341	0	1	1	no
ANKRD20A2	ANKRD20A2,ANKRD20A3	ANKRD20A2,ANKRD20A3	chr9:43089971-43133544	q1	q2	NOTEST	0	0	0	0	1	1	no
ANKRD20A3	ANKRD20A3	ANKRD20A3	chr9:67926760-67970293	q1	q2	NOTEST	0	0	0	0	1	1	no
ANKRD20A4	ANKRD20A4	ANKRD20A4	chr9:69381980-69425109	q1	q2	NOTEST	0	0	0	0	1	1	no
ANKRD20A5P	ANKRD20A5P	ANKRD20A5P	chr18:14179095-14227049	q1	q2	NOTEST	0.476961	0.274294	-0.798149	0	1	1	no
ANKRD20A8P	ANKRD20A8P	ANKRD20A8P	chr2:95421070-95522820	q1	q2	NOTEST	0	0.0267281	inf	0	1	1	no
ANKRD20A9P	ANKRD20A9P	ANKRD20A9P	chr13:19408542-19446109	q1	q2	NOTEST	0.0106649	0.0136756	0.358735	0	1	1	no
ANKRD22	ANKRD22	ANKRD22	chr10:90562486-90611732	q1	q2	NOTEST	0.0790497	0.0973436	0.300327	0	1	1	no
ANKRD23	ANKRD23	ANKRD23	chr2:97503650-97509758	q1	q2	OK	6.8763	5.47329	-0.329223	-1.03387	0.0737	0.294277	no
ANKRD24	ANKRD24	ANKRD24	chr19:4183350-4224811	q1	q2	NOTEST	0.21225	0.17568	-0.272817	0	1	1	no
ANKRD26	ANKRD26	ANKRD26	chr10:27293044-27389427	q1	q2	OK	2.06928	1.8764	-0.141164	-0.436207	0.4511	0.766156	no
ANKRD26P1	ANKRD26P1	ANKRD26P1	chr16:46503248-46603009	q1	q2	NOTEST	0	0	0	0	1	1	no
ANKRD26P3	ANKRD26P3	ANKRD26P3	chr13:19836939-19919113	q1	q2	NOTEST	0	0	0	0	1	1	no
ANKRD27	ANKRD27	ANKRD27	chr19:33087906-33166102	q1	q2	OK	30.1117	24.7402	-0.283467	-1.23455	0.02905	0.158591	no
ANKRD28	ANKRD28	ANKRD28	chr3:15708743-15901053	q1	q2	HIDATA	0	0	0	0	1	1	no
ANKRD29	ANKRD29	ANKRD29	chr18:21178889-21242849	q1	q2	NOTEST	0.0875202	0.0434012	-1.01188	0	1	1	no
ANKRD30A	ANKRD30A	ANKRD30A	chr10:37414784-37521495	q1	q2	NOTEST	0.013626	0.0168535	0.306682	0	1	1	no
ANKRD30B	ANKRD30B	ANKRD30B	chr18:14748238-14852737	q1	q2	NOTEST	0.00815622	0	#NAME?	0	1	1	no
ANKRD30BL	ANKRD30BL	ANKRD30BL	chr2:132905163-133015542	q1	q2	OK	1181.78	1332.01	0.17265	0.64577	0.25465	0.589937	no
ANKRD30BP2	ANKRD30BP2	ANKRD30BP2	chr21:14410486-14490571	q1	q2	NOTEST	0	0	0	0	1	1	no
ANKRD30BP3	ANKRD30BP3	ANKRD30BP3	chr10:45650109-45681489	q1	q2	NOTEST	0	0	0	0	1	1	no
ANKRD31	ANKRD31	ANKRD31	chr5:74364121-74532703	q1	q2	NOTEST	0.144888	0.0925205	-0.647089	0	1	1	no
ANKRD32	ANKRD32	ANKRD32	chr5:93954390-94031573	q1	q2	OK	5.24377	5.03344	-0.0590602	-0.198417	0.72935	0.916535	no
ANKRD33	ANKRD33	ANKRD33	chr12:52281792-52285505	q1	q2	NOTEST	0	0	0	0	1	1	no
ANKRD33B	ANKRD33B	ANKRD33B	chr5:10564434-10657928	q1	q2	NOTEST	0.02687	0.0879004	1.70987	0	1	1	no
ANKRD34A	ANKRD34A	ANKRD34A	chr1:144146810-146467744	q1	q2	OK	9.64942	12.1483	0.332245	0.204359	0.71855	0.912009	no
ANKRD34B	ANKRD34B	ANKRD34B	chr5:79852573-79866304	q1	q2	NOTEST	0	0	0	0	1	1	no
ANKRD34C	ANKRD34C	ANKRD34C	chr15:79484048-79590581	q1	q2	NOTEST	0	0	0	0	1	1	no
ANKRD34C-AS1	ANKRD34C-AS1	ANKRD34C-AS1	chr15:79484048-79590581	q1	q2	NOTEST	0	0	0	0	1	1	no
ANKRD35	ANKRD35	ANKRD35	chr1:144146810-146467744	q1	q2	NOTEST	0	0.0780814	inf	0	1	1	no
ANKRD36	ANKRD36	ANKRD36	chr2:97779232-97930257	q1	q2	OK	2.59624	2.43727	-0.091159	-0.290964	0.60755	0.86229	no
ANKRD36B	ANKRD36B	ANKRD36B	chr2:98121260-98206428	q1	q2	NOTEST	0.750117	1.09174	0.541437	0	1	1	no
ANKRD36BP1	ANKRD36BP1	ANKRD36BP1	chr1:168214818-168216668	q1	q2	NOTEST	0.192759	0.154315	-0.320923	0	1	1	no
ANKRD36BP2	ANKRD36BP2	ANKRD36BP2	chr2:89065418-89106109	q1	q2	NOTEST	0	0	0	0	1	1	no
ANKRD36C	ANKRD36C	ANKRD36C	chr2:96515295-96658068	q1	q2	OK	1.39031	1.44199	0.0526533	0.154481	0.7893	0.93992	no
ANKRD37	ANKRD37	ANKRD37	chr4:186317839-186347139	q1	q2	OK	1.69919	1.94868	0.197652	0.123073	0.84105	0.95582	no
ANKRD39	ANKRD39	ANKRD39	chr2:97513723-97523756	q1	q2	OK	64.5233	62.0004	-0.0575438	-0.229698	0.68395	0.897014	no
ANKRD40	ANKRD40	ANKRD40	chr17:48770550-48785270	q1	q2	OK	18.2458	10.8521	-0.749593	-3.06109	5e-05	0.00105988	yes
ANKRD42	ANKRD42	ANKRD42	chr11:82904780-82967141	q1	q2	OK	3.039	3.44198	0.17964	0.479346	0.39285	0.721132	no
ANKRD44	ANKRD44	ANKRD44	chr2:197851385-198175521	q1	q2	OK	1.209	1.10882	-0.124778	-0.19445	0.73385	0.918921	no
ANKRD44-IT1	ANKRD44-IT1	ANKRD44-IT1	chr2:197851385-198175521	q1	q2	NOTEST	0.066176	0.0818504	0.306682	0	1	1	no
ANKRD45	ANKRD45	ANKRD45	chr1:173577474-173639001	q1	q2	NOTEST	0.0232034	0.0678026	1.54701	0	1	1	no
ANKRD46	ANKRD46	ANKRD46	chr8:101521979-101572014	q1	q2	OK	6.45135	5.27297	-0.290984	-0.909303	0.11475	0.383713	no
ANKRD49	ANKRD49	ANKRD49	chr11:94227152-94232744	q1	q2	OK	3.41352	4.32318	0.340836	0.845752	0.14665	0.442762	no
ANKRD50	ANKRD50	ANKRD50	chr4:125585203-125633887	q1	q2	OK	13.8442	18.9429	0.452372	1.97746	0.0005	0.00740232	yes
ANKRD52	ANKRD52	ANKRD52	chr12:56623819-56652143	q1	q2	OK	44.9758	34.768	-0.371389	-1.60117	0.0041	0.0390822	yes
ANKRD53	ANKRD53	ANKRD53	chr2:71205574-71212629	q1	q2	NOTEST	0.0319942	0.0682637	1.09331	0	1	1	no
ANKRD54	ANKRD54	ANKRD54	chr22:38226861-38240353	q1	q2	OK	22.6388	19.2055	-0.237279	-0.929167	0.10445	0.362468	no
ANKRD55	ANKRD55	ANKRD55	chr5:55395506-55529186	q1	q2	NOTEST	0	0	0	0	1	1	no
ANKRD6	ANKRD6	ANKRD6	chr6:90142896-90529513	q1	q2	NOTEST	0.857186	1.04439	0.284981	0	1	1	no
ANKRD60	ANKRD60	ANKRD60	chr20:56791181-56803709	q1	q2	NOTEST	0.0120789	0.0393264	1.70301	0	1	1	no
ANKRD61	ANKRD61	ANKRD61	chr7:6048881-6098860	q1	q2	NOTEST	0.575271	0.343023	-0.745937	0	1	1	no
ANKRD62	ANKRD62	ANKRD62	chr18:12093847-12129748	q1	q2	NOTEST	0	0.00716444	inf	0	1	1	no
ANKRD62P1-PARP4P3	ANKRD62P1-PARP4P3	ANKRD62P1-PARP4P3	chr22:17134598-17156430	q1	q2	NOTEST	0.0429104	0	#NAME?	0	1	1	no
ANKRD63	ANKRD63	ANKRD63	chr15:40573644-40574787	q1	q2	OK	1.29921	1.06003	-0.293537	-0.395352	0.4937	0.79598	no
ANKRD65	ANKRD65	ANKRD65	chr1:1353799-1356824	q1	q2	NOTEST	0.0400649	0.076263	0.928645	0	1	1	no
ANKRD66	ANKRD66	ANKRD66	chr6:46714653-46726954	q1	q2	NOTEST	0	0	0	0	1	1	no
ANKRD7	ANKRD7	ANKRD7	chr7:117864711-117882784	q1	q2	NOTEST	0	0	0	0	1	1	no
ANKRD9	ANKRD9	ANKRD9	chr14:102973197-102976128	q1	q2	OK	34.0074	33.3309	-0.0289892	-0.116712	0.83575	0.955381	no
ANKS1A	ANKS1A	ANKS1A	chr6:34857037-35059190	q1	q2	OK	16.0784	15.3495	-0.0669333	-0.287913	0.6233	0.869179	no
ANKS1B	ANKS1B	ANKS1B	chr12:99039077-100378432	q1	q2	OK	1.25345	0.874927	-0.518674	-0.607983	0.2115	0.536493	no
ANKS3	ANKS3	ANKS3	chr16:4746510-4799397	q1	q2	OK	13.1382	13.0449	-0.0102838	-0.0375028	0.9465	0.985853	no
ANKS4B	ANKS4B	ANKS4B	chr16:21245015-21263750	q1	q2	NOTEST	0	0	0	0	1	1	no
ANKS6	ANKS6	ANKS6	chr9:101494290-101558794	q1	q2	OK	6.96802	9.17592	0.397104	1.61676	0.0049	0.0448396	yes
ANKUB1	ANKUB1	ANKUB1	chr3:149478889-149510610	q1	q2	NOTEST	0	0	0	0	1	1	no
ANKZF1	ANKZF1	ANKZF1	chr2:220094478-220110151	q1	q2	OK	16.9737	16.2997	-0.0584556	-0.215717	0.7043	0.905582	no
ANLN	ANLN	ANLN	chr7:36363758-36493401	q1	q2	OK	34.543	37.4459	0.116414	0.491714	0.3871	0.717421	no
ANO1	ANO1	ANO1	chr11:69924407-70035652	q1	q2	OK	16.3089	16.6683	0.0314467	0.128059	0.82035	0.95075	no
ANO10	ANO10	ANO10	chr3:43407817-43663560	q1	q2	OK	10.2157	14.6617	0.521264	1.89326	0.00085	0.0112883	yes
ANO1-AS2	ANO1-AS2	ANO1-AS2	chr11:69918539-69921454	q1	q2	NOTEST	0	0	0	0	1	1	no
ANO2	ANO2	ANO2	chr12:5671816-6055398	q1	q2	NOTEST	0.385272	0.346115	-0.154625	0	1	1	no
ANO3	ANO3	ANO3	chr11:26353677-26684836	q1	q2	NOTEST	0	0	0	0	1	1	no
ANO4	ANO4	ANO4	chr12:101188373-101522419	q1	q2	NOTEST	0	0	0	0	1	1	no
ANO5	ANO5	ANO5	chr11:22214721-22304913	q1	q2	NOTEST	0.0644273	0.065571	0.0253842	0	1	1	no
ANO6	ANO6	ANO6	chr12:45566816-45834187	q1	q2	OK	8.84099	7.54828	-0.228059	-0.830876	0.14745	0.443891	no
ANO7	ANO7	ANO7	chr2:242127923-242164791	q1	q2	NOTEST	0.450072	0.599825	0.414387	0	1	1	no
ANO8	ANO8	ANO8	chr19:17420336-17445638	q1	q2	OK	8.18386	9.11595	0.155612	0.463378	0.42105	0.741932	no
ANO9	ANO9	ANO9	chr11:417929-442011	q1	q2	OK	3.90828	5.92016	0.599102	1.81857	0.0015	0.0179541	yes
ANOS1	ANOS1	ANOS1	chrX:8496914-8700227	q1	q2	NOTEST	0.135076	0.290668	1.1056	0	1	1	no
ANP32A	ANP32A	ANP32A	chr15:69070874-69113261	q1	q2	OK	32.774	27.9712	-0.228609	-0.933832	0.1016	0.357695	no
ANP32A-IT1	ANP32A-IT1	ANP32A-IT1	chr15:69070874-69113261	q1	q2	OK	1.22636	0.976972	-0.327991	-0.234802	0.67175	0.889577	no
ANP32AP1	ANP32AP1	ANP32AP1	chr15:35529526-35530264	q1	q2	OK	15.1089	11.5908	-0.382421	-0.976894	0.08695	0.324091	no
ANP32B	ANP32B	ANP32B	chr9:100745488-100778224	q1	q2	OK	154.572	156.45	0.0174291	0.0766243	0.8877	0.966885	no
ANP32C	ANP32C	ANP32C	chr4:164445449-165304407	q1	q2	OK	3.71459	4.88556	0.395321	0.607969	0.29165	0.628772	no
ANP32D	ANP32D	ANP32D	chr12:48866447-48866843	q1	q2	OK	4.38446	2.87174	-0.610474	-0.664796	0.2496	0.586171	no
ANP32E	ANP32E	ANP32E	chr1:150190716-150208504	q1	q2	OK	30.2553	26.4974	-0.191339	-0.817298	0.15635	0.456366	no
ANPEP	ANPEP	ANPEP	chr15:90328125-90358072	q1	q2	NOTEST	0.0112272	0.0745665	2.73153	0	1	1	no
ANTXR1	ANTXR1	ANTXR1	chr2:69240275-69476459	q1	q2	OK	13.2917	10.1542	-0.388453	-1.19336	0.0355	0.182003	no
ANTXR2	ANTXR2	ANTXR2	chr4:80822770-80994626	q1	q2	NOTEST	0.430156	0.384138	-0.163235	0	1	1	no
ANTXRL	ANTXRL	ANTXRL	chr10:47658232-47701443	q1	q2	NOTEST	0	0	0	0	1	1	no
ANTXRLP1	ANTXRLP1	ANTXRLP1	chr10:47590260-47640844	q1	q2	NOTEST	0	0	0	0	1	1	no
ANXA1	ANXA1	ANXA1	chr9:75766646-75785310	q1	q2	NOTEST	0.492351	1.08456	1.13936	0	1	1	no
ANXA10	ANXA10	ANXA10	chr4:169013687-169108893	q1	q2	NOTEST	0	0	0	0	1	1	no
ANXA11	ANXA11	ANXA11	chr10:81914879-81965433	q1	q2	OK	53.0938	68.2977	0.363294	1.56876	0.00545	0.0485178	yes
ANXA13	ANXA13	ANXA13	chr8:124693033-124749647	q1	q2	NOTEST	0	0	0	0	1	1	no
ANXA2	ANXA2	ANXA2	chr15:60639349-60690185	q1	q2	OK	71.8793	109.707	0.610008	2.63508	5e-05	0.00105988	yes
ANXA2P1	ANXA2P1	ANXA2P1	chr4:154074269-154260474	q1	q2	OK	4.2915	6.58989	0.618774	0.830023	0.1483	0.445635	no
ANXA2P2	ANXA2P2	ANXA2P2	chr9:33624222-33625532	q1	q2	OK	46.0601	73.928	0.682603	2.83144	5e-05	0.00105988	yes
ANXA2P3	ANXA2P3	ANXA2P3	chr10:66585284-66586634	q1	q2	OK	6.03532	9.50507	0.655266	1.77167	0.0021	0.0235328	yes
ANXA2R	ANXA2R	ANXA2R	chr5:43014830-43093660	q1	q2	OK	3.83325	3.65792	-0.0675416	-0.0879882	0.8776	0.9639	no
ANXA3	ANXA3	ANXA3	chr4:79472741-79531605	q1	q2	OK	1.54491	8.93614	2.53213	5.42657	5e-05	0.00105988	yes
ANXA4	ANXA4	ANXA4	chr2:69969126-70053596	q1	q2	OK	27.4318	38.558	0.491181	2.03305	0.0004	0.00617834	yes
ANXA5	ANXA5	ANXA5	chr4:122589151-122618147	q1	q2	OK	134.94	150.463	0.157096	0.689394	0.2296	0.560141	no
ANXA6	ANXA6	ANXA6	chr5:150480266-150537443	q1	q2	OK	69.9729	113.385	0.696355	3.055	5e-05	0.00105988	yes
ANXA7	ANXA7	ANXA7	chr10:75135188-75173841	q1	q2	OK	56.937	58.614	0.0418796	0.182115	0.74545	0.922337	no
ANXA8	ANXA8	ANXA8	chr10:48255203-48271368	q1	q2	NOTEST	0	0	0	0	1	1	no
ANXA8L1	ANXA8L1	ANXA8L1	chr10:47746849-47763040	q1	q2	NOTEST	0	0	0	0	1	1	no
ANXA9	ANXA9	ANXA9	chr1:150954498-150968114	q1	q2	OK	52.9599	49.4273	-0.0995913	-0.421234	0.4604	0.773691	no
AOAH	AOAH	AOAH	chr7:36552548-36764154	q1	q2	NOTEST	0	0	0	0	1	1	no
AOAH-IT1	AOAH-IT1	AOAH-IT1	chr7:36552548-36764154	q1	q2	NOTEST	0	0	0	0	1	1	no
AOC1	AOC1	AOC1	chr7:150549564-150558379	q1	q2	NOTEST	0	0	0	0	1	1	no
AOC2	AOC2	AOC2	chr17:40996608-41002724	q1	q2	OK	1.33884	0.767135	-0.803436	-1.41376	0.01465	0.0985198	no
AOC3	AOC3	AOC3	chr17:41003200-41010147	q1	q2	NOTEST	0.204642	0.0760823	-1.42747	0	1	1	no
AOC4P	AOC4P	AOC4P	chr17:41019161-41021234	q1	q2	NOTEST	0	0.0173609	inf	0	1	1	no
AOX1	AOX1	AOX1	chr2:201450730-201536217	q1	q2	NOTEST	0.0913024	0.241113	1.40099	0	1	1	no
AOX2P	AOX2P	AOX2P	chr2:201560445-201688569	q1	q2	NOTEST	0	0.0091993	inf	0	1	1	no
AP1AR	AP1AR	AP1AR	chr4:113152894-113191211	q1	q2	OK	16.9227	16.0128	-0.0797305	-0.319307	0.5717	0.84319	no
AP1B1	AP1B1	AP1B1	chr22:29723668-29784572	q1	q2	OK	61.4066	58.6748	-0.0656545	-0.288232	0.6145	0.865066	no
AP1B1P1	AP1B1P1	AP1B1P1	chr22:32517963-32529456	q1	q2	NOTEST	0	0	0	0	1	1	no
AP1G1	AP1G1	AP1G1	chr16:71762904-71842976	q1	q2	OK	35.9485	33.8367	-0.0873407	-0.383409	0.49605	0.798222	no
AP1G2	AP1G2	AP1G2	chr14:23980968-24048009	q1	q2	OK	35.5153	40.2966	0.182217	0.669764	0.2445	0.578677	no
AP1M1	AP1M1	AP1M1	chr19:16308664-16346156	q1	q2	OK	44.8433	40.5523	-0.145109	-0.62157	0.2809	0.61612	no
AP1M2	AP1M2	AP1M2	chr19:10683346-10697991	q1	q2	OK	116.104	116.515	0.00509607	0.0225491	0.96815	0.99144	no
AP1S1	AP1S1	AP1S1	chr7:100797685-100804557	q1	q2	OK	214.85	233.407	0.119517	0.524398	0.35675	0.692968	no
AP1S2	AP1S2	AP1S2	chrX:15843928-15873137	q1	q2	OK	3.32212	3.41247	0.0387136	0.0995047	0.86615	0.962345	no
AP1S3	AP1S3	AP1S3	chr2:224620046-224702319	q1	q2	OK	1.81975	1.63685	-0.152815	-0.379406	0.50495	0.804853	no
AP2A1	AP2A1	AP2A1	chr19:50270179-50316567	q1	q2	OK	91.9172	72.9849	-0.332738	-1.4196	0.01525	0.101097	no
AP2A2	AP2A2	AP2A2	chr11:925808-1012245	q1	q2	OK	15.94	16.8578	0.0807732	0.341618	0.55435	0.832693	no
AP2B1	AP2B1	AP2B1	chr17:33914281-34053436	q1	q2	OK	27.2045	32.5457	0.258621	1.13846	0.0484	0.223647	no
AP2M1	AP2M1	AP2M1	chr3:183892633-183901879	q1	q2	OK	321.888	328.071	0.0274502	0.116079	0.8346	0.955033	no
AP2S1	AP2S1	AP2S1	chr19:47341414-47354252	q1	q2	OK	407.091	329.961	-0.303056	-1.32108	0.0213	0.127348	no
AP3B1	AP3B1	AP3B1	chr5:77298149-77590579	q1	q2	OK	17.6047	19.7415	0.165275	0.694562	0.2263	0.556231	no
AP3B2	AP3B2	AP3B2	chr15:83211950-83378660	q1	q2	NOTEST	0.539377	0.784924	0.541258	0	1	1	no
AP3D1	AP3D1	AP3D1	chr19:2100986-2151556	q1	q2	OK	76.0881	67.2543	-0.178044	-0.772079	0.18015	0.492254	no
AP3M1	AP3M1	AP3M1	chr10:75880014-75910826	q1	q2	OK	9.87593	11.894	0.268243	1.09564	0.0566	0.24838	no
AP3M2	AP3M2	AP3M2	chr8:42010463-42028701	q1	q2	OK	5.7324	5.21469	-0.136558	-0.462149	0.4285	0.749612	no
AP3S1	AP3S1	AP3S1	chr5:115177618-115249778	q1	q2	OK	10.7129	12.7958	0.256321	0.777851	0.17885	0.490846	no
AP3S2	AP3S2	AP3S2	chr15:90373830-90456222	q1	q2	OK	10.2344	9.65308	-0.0843642	-0.315088	0.5842	0.849739	no
AP4B1	AP4B1	AP4B1	chr1:114355233-114447746	q1	q2	OK	28.3219	22.1758	-0.352937	-1.38299	0.0159	0.103761	no
AP4B1-AS1	AP4B1-AS1	AP4B1-AS1	chr1:114355233-114447746	q1	q2	OK	7.35394	8.77382	0.254688	0.388633	0.5008	0.802458	no
AP4E1	AP4E1	AP4E1	chr15:51200868-51298097	q1	q2	OK	15.3769	7.6027	-1.01618	-3.94606	5e-05	0.00105988	yes
AP4M1	AP4M1	AP4M1	chr7:99690350-99723128	q1	q2	OK	22.4274	26.3895	0.234705	0.139527	0.79385	0.941968	no
AP4S1	AP4S1	AP4S1	chr14:31363004-31565656	q1	q2	OK	2.93827	2.92868	-0.00471597	-0.00677762	0.9901	0.996446	no
AP5B1	AP5B1	AP5B1	chr11:65541368-65548062	q1	q2	OK	16.9296	15.1412	-0.161073	-0.693682	0.23115	0.561775	no
AP5M1	AP5M1	AP5M1	chr14:57669193-57756797	q1	q2	OK	11.1482	13.2114	0.244975	0.66742	0.2409	0.574079	no
AP5S1	AP5S1	AP5S1	chr20:3801170-3805954	q1	q2	OK	20.7046	20.3737	-0.0232424	-0.0892096	0.87845	0.9639	no
AP5Z1	AP5Z1	AP5Z1	chr7:4815261-4834026	q1	q2	OK	16.6859	13.8589	-0.267811	-1.13348	0.0487	0.22452	no
APAF1	APAF1	APAF1	chr12:99039077-100378432	q1	q2	OK	4.56597	4.53036	-0.0112958	-0.0376345	0.9481	0.985968	no
APBA1	APBA1	APBA1	chr9:72042448-72287275	q1	q2	NOTEST	0.292472	0.354055	0.275673	0	1	1	no
APBA2	APBA2	APBA2	chr15:29213839-29410516	q1	q2	NOTEST	0	0.0744821	inf	0	1	1	no
APBA3	APBA3	APBA3	chr19:3708334-3761673	q1	q2	OK	11.3244	10.0548	-0.171553	-0.255938	0.65575	0.88487	no
APBB1	APBB1	APBB1	chr11:6416353-6440702	q1	q2	NOTEST	0.767874	0.721328	-0.0902153	0	1	1	no
APBB1IP	APBB1IP	APBB1IP	chr10:26727265-26856732	q1	q2	NOTEST	0.055331	0.0703236	0.345921	0	1	1	no
APBB2	APBB2	APBB2	chr4:40812043-41216635	q1	q2	OK	2.49365	2.24845	-0.149323	-0.516825	0.36145	0.697197	no
APBB3	APBB3	APBB3	chr5:139937852-139948689	q1	q2	OK	3.83382	3.85913	0.00949018	0.00846448	0.9882	0.995946	no
APC	APC	APC	chr5:112043201-112181936	q1	q2	OK	5.84816	6.13702	0.0695557	0.288238	0.6191	0.867483	no
APC2	APC2	APC2	chr19:1450147-1479228	q1	q2	NOTEST	0.78225	0.746037	-0.0683835	0	1	1	no
APCDD1	APCDD1	APCDD1	chr18:10454624-10488698	q1	q2	NOTEST	0.475485	0.694866	0.547335	0	1	1	no
APCDD1L	APCDD1L	APCDD1L	chr20:57034159-57089994	q1	q2	NOTEST	0.0223609	0	#NAME?	0	1	1	no
APCDD1L-AS1	APCDD1L-AS1	APCDD1L-AS1	chr20:57090434-57194948	q1	q2	NOTEST	0.0380478	0.0187107	-1.02395	0	1	1	no
APCS	APCS	APCS	chr1:159557615-159558661	q1	q2	NOTEST	0	0	0	0	1	1	no
APEH	APEH	APEH	chr3:49711434-49720934	q1	q2	OK	61.8388	66.7948	0.111222	0.487668	0.3851	0.715936	no
APELA	APELA	APELA	chr4:165798139-165818679	q1	q2	NOTEST	0	0.0548981	inf	0	1	1	no
APEX1	APEX1	APEX1	chr14:20923289-20925931	q1	q2	OK	88.5043	98.5945	0.15576	0.681967	0.2334	0.56374	no
APEX2	APEX2	APEX2	chrX:55026755-55034306	q1	q2	OK	19.1123	18.387	-0.055814	-0.215539	0.71165	0.908577	no
APH1A	APH1A	APH1A	chr1:150237798-150241609	q1	q2	OK	220.116	212.754	-0.0490765	-0.209106	0.71235	0.908642	no
APH1B	APH1B	APH1B	chr15:63569748-63601325	q1	q2	OK	1.49578	2.47648	0.727399	1.87786	0.00205	0.0231221	yes
API5	API5	API5	chr11:43333504-43366080	q1	q2	OK	13.0892	14.9454	0.191323	0.778528	0.17335	0.48208	no
APIP	APIP	APIP	chr11:34903842-35017675	q1	q2	OK	7.34053	6.2007	-0.243452	-0.354725	0.5391	0.82491	no
APITD1	APITD1,APITD1-CORT	APITD1,APITD1-CORT	chr1:10490158-10512060	q1	q2	OK	13.3055	11.8581	-0.166149	-0.519009	0.361	0.696662	no
APITD1-CORT	APITD1-CORT	APITD1-CORT	chr1:10490158-10512060	q1	q2	NOTEST	0.831088	0.749119	-0.149805	0	1	1	no
APLF	APLF	APLF	chr2:68694690-68807294	q1	q2	NOTEST	0.60493	0.692963	0.19601	0	1	1	no
APLN	APLN	APLN	chrX:128779235-128788933	q1	q2	NOTEST	0.0750801	0.0202209	-1.89258	0	1	1	no
APLNR	APLNR	APLNR	chr11:57001051-57004927	q1	q2	NOTEST	0	0	0	0	1	1	no
APLP1	APLP1	APLP1	chr19:36359400-36370699	q1	q2	OK	11.1017	7.01886	-0.661475	-2.24724	0.0001	0.00191548	yes
APLP2	APLP2	APLP2	chr11:129939715-130014706	q1	q2	OK	101.763	108.334	0.0902839	0.391279	0.5027	0.804333	no
APMAP	APMAP	APMAP	chr20:24943579-24973425	q1	q2	OK	81.8185	83.9649	0.0373597	0.164315	0.7733	0.933054	no
APOA1	APOA1	APOA1	chr11:116706468-116969131	q1	q2	OK	1.94898	3.66202	0.909922	0.534207	0.37755	0.709846	no
APOA1-AS	APOA1-AS	APOA1-AS	chr11:116706468-116969131	q1	q2	NOTEST	0.208036	0.356681	0.777798	0	1	1	no
APOA1BP	APOA1BP	APOA1BP	chr1:156561557-156564091	q1	q2	OK	161.811	158.076	-0.0336916	-0.147786	0.7964	0.943371	no
APOA2	APOA2	APOA2	chr1:161192082-161193418	q1	q2	NOTEST	0.277617	0	#NAME?	0	1	1	no
APOA4	APOA4	APOA4	chr11:116691417-116694011	q1	q2	NOTEST	0.030803	0	#NAME?	0	1	1	no
APOA5	APOA5	APOA5	chr11:116660085-116663136	q1	q2	NOTEST	0.123452	0.233848	0.921623	0	1	1	no
APOB	APOB	APOB	chr2:21224300-21266945	q1	q2	NOTEST	0	0	0	0	1	1	no
APOBEC1	APOBEC1	APOBEC1	chr12:7801995-7823195	q1	q2	NOTEST	0	0	0	0	1	1	no
APOBEC2	APOBEC2	APOBEC2	chr6:41020939-41032630	q1	q2	NOTEST	0.02517	0.0247556	-0.0239529	0	1	1	no
APOBEC3A	APOBEC3A	APOBEC3A	chr22:39353526-39394225	q1	q2	NOTEST	0	0.0273538	inf	0	1	1	no
APOBEC3A_B	APOBEC3A_B	APOBEC3A_B	chr22:39353526-39394225	q1	q2	NOTEST	0	0	0	0	1	1	no
APOBEC3B	APOBEC3B	APOBEC3B	chr22:39353526-39394225	q1	q2	OK	7.6462	12.0506	0.656288	1.98155	0.0005	0.00740232	yes
APOBEC3B-AS1	APOBEC3B-AS1	APOBEC3B-AS1	chr22:39353526-39394225	q1	q2	NOTEST	0.0776867	0	#NAME?	0	1	1	no
APOBEC3C	APOBEC3C	APOBEC3C	chr22:39410264-39414825	q1	q2	NOTEST	0.201835	0.0717069	-1.49299	0	1	1	no
APOBEC3D	APOBEC3D	APOBEC3D	chr22:39417117-39429256	q1	q2	NOTEST	0.024899	0.0402956	0.694536	0	1	1	no
APOBEC3F	APOBEC3F	APOBEC3F	chr22:39436672-39451975	q1	q2	OK	2.16068	2.99154	0.469403	0.754095	0.18455	0.497591	no
APOBEC3G	APOBEC3G	APOBEC3G	chr22:39473009-39483748	q1	q2	NOTEST	0	0.039276	inf	0	1	1	no
APOBEC3H	APOBEC3H	APOBEC3H	chr22:39493228-39500072	q1	q2	NOTEST	0.391227	0.239824	-0.706032	0	1	1	no
APOBEC4	APOBEC4	APOBEC4	chr1:183605181-183897685	q1	q2	NOTEST	0	0	0	0	1	1	no
APOBR	APOBR	APOBR	chr16:28505969-28510291	q1	q2	NOTEST	0.111056	0.278892	1.32841	0	1	1	no
APOC1	APOC1	APOC1	chr19:45417920-45422606	q1	q2	OK	3.23469	3.07283	-0.0740599	-0.0876178	0.8608	0.961295	no
APOC1P1	APOC1P1	APOC1P1	chr19:45430059-45434643	q1	q2	NOTEST	0.0906013	0.0829005	-0.12815	0	1	1	no
APOC2	APOC2	APOC2	chr19:45445494-45452822	q1	q2	NOTEST	0	0	0	0	1	1	no
APOC3	APOC3	APOC3	chr11:116700623-116703787	q1	q2	NOTEST	0.117591	0.0869863	-0.434917	0	1	1	no
APOC4	APOC4	APOC4	chr19:45445494-45452822	q1	q2	NOTEST	0.233404	0.0696319	-1.74501	0	1	1	no
APOC4-APOC2	APOC4-APOC2	APOC4-APOC2	chr19:45445494-45452822	q1	q2	NOTEST	0	0	0	0	1	1	no
APOD	APOD	APOD	chr3:195295572-195311076	q1	q2	NOTEST	0.345545	0.762028	1.14097	0	1	1	no
APOE	APOE	APOE	chr19:45409005-45412652	q1	q2	OK	15.9205	14.2243	-0.162521	-0.502795	0.3751	0.708535	no
APOF	APOF	APOF	chr12:56754354-56756583	q1	q2	NOTEST	0	0	0	0	1	1	no
APOH	APOH	APOH	chr17:64208146-64225556	q1	q2	NOTEST	0	0	0	0	1	1	no
APOL1	APOL1	APOL1	chr22:36649116-36663577	q1	q2	NOTEST	0.0219676	0.061588	1.48727	0	1	1	no
APOL2	APOL2	APOL2	chr22:36622254-36636000	q1	q2	OK	6.70556	6.73758	0.00687244	0.0222992	0.96795	0.99144	no
APOL3	APOL3	APOL3	chr22:36536370-36562225	q1	q2	NOTEST	0.0485524	0.155789	1.68197	0	1	1	no
APOL4	APOL4	APOL4	chr22:36585175-36600879	q1	q2	NOTEST	0.0476398	0.0426533	-0.15951	0	1	1	no
APOL5	APOL5	APOL5	chr22:36113918-36125529	q1	q2	NOTEST	0	0	0	0	1	1	no
APOL6	APOL6	APOL6	chr22:36044423-36064456	q1	q2	NOTEST	0.0360545	0.0239629	-0.589379	0	1	1	no
APOLD1	APOLD1	APOLD1	chr12:12878850-12944399	q1	q2	OK	0.698022	1.23878	0.827577	1.77385	0.00285	0.0298156	yes
APOM	APOM	APOM	chr6_ssto_hap7:2937601-2956785	q1	q2	OK	4.26044	3.92096	-0.119797	-0.0402644	0.95755	0.988968	no
APOO	APOO	APOO	chrX:23851464-23926057	q1	q2	OK	11.1054	12.5578	0.177322	0.503661	0.37575	0.708736	no
APOOL	APOOL	APOOL	chrX:84258897-84363974	q1	q2	OK	3.71754	3.68111	-0.0142078	-0.0506176	0.92645	0.979461	no
APOOP5	APOOP5	APOOP5	chr16:59788044-59789095	q1	q2	OK	1.17245	0.68684	-0.771485	-0.874611	0.1345	0.422709	no
APOPT1	APOPT1	APOPT1	chr14:104029293-104058510	q1	q2	OK	17.1471	16.414	-0.0630426	-0.197119	0.73445	0.919103	no
APP	APP	APP	chr21:27252860-27543446	q1	q2	OK	67.9077	66.8292	-0.023097	-0.100699	0.8623	0.961452	no
APPBP2	APPBP2	APPBP2	chr17:58520509-58603601	q1	q2	OK	52.2255	54.2277	0.054277	0.237288	0.67935	0.894464	no
APPL1	APPL1	APPL1	chr3:57261764-57326710	q1	q2	OK	6.75462	8.38203	0.311425	1.24285	0.03005	0.162659	no
APPL2	APPL2	APPL2	chr12:105567074-105630008	q1	q2	OK	15.5662	15.7586	0.0177226	0.0716097	0.9006	0.972622	no
APRT	APRT	APRT	chr16:88875876-88878342	q1	q2	OK	674.584	823.532	0.287826	1.2376	0.0298	0.161667	no
APTR	APTR	APTR	chr7:77313167-77409120	q1	q2	OK	6.3425	5.53817	-0.195642	-0.345959	0.5514	0.831429	no
APTX	APTX	APTX	chr9:32972603-33001639	q1	q2	OK	13.9082	15.9823	0.200538	0.721709	0.2013	0.520695	no
AQP1	AQP1	AQP1	chr7:30951414-30965131	q1	q2	NOTEST	0.110971	0.145238	0.388245	0	1	1	no
AQP10	AQP10	AQP10	chr1:154293591-154297801	q1	q2	NOTEST	0.0360697	0.0583739	0.694536	0	1	1	no
AQP11	AQP11	AQP11	chr11:77300679-77321401	q1	q2	OK	3.60424	4.33707	0.267027	0.700702	0.2284	0.558449	no
AQP12A	AQP12A	AQP12A	chr2:241631261-241637900	q1	q2	NOTEST	0	0	0	0	1	1	no
AQP12B	AQP12B	AQP12B	chr2:241615834-241622317	q1	q2	NOTEST	0	0	0	0	1	1	no
AQP2	AQP2	AQP2	chr12:50344523-50359465	q1	q2	NOTEST	0	0	0	0	1	1	no
AQP3	AQP3	AQP3	chr9:33441151-33447631	q1	q2	OK	30.9935	41.0317	0.404776	1.66003	0.00365	0.0358931	yes
AQP4	AQP4	AQP4	chr18:24432007-24765302	q1	q2	NOTEST	0.00786197	0	#NAME?	0	1	1	no
AQP4-AS1	AQP4-AS1	AQP4-AS1	chr18:24432007-24765302	q1	q2	NOTEST	0	0	0	0	1	1	no
AQP5	AQP5	AQP5	chr12:50344523-50359465	q1	q2	NOTEST	0	0	0	0	1	1	no
AQP6	AQP6	AQP6	chr12:50366619-50370922	q1	q2	NOTEST	0.060965	0.0233628	-1.38376	0	1	1	no
AQP7	AQP7	AQP7	chr9:33384947-33402517	q1	q2	NOTEST	0.0367761	0.128988	1.8104	0	1	1	no
AQP7P1	AQP7P1	AQP7P1	chr9:67270214-67289492	q1	q2	NOTEST	0	0.0215122	inf	0	1	1	no
AQP7P3	AQP7P3	AQP7P3	chr9:42844369-42893137	q1	q2	NOTEST	0	0	0	0	1	1	no
AQP8	AQP8	AQP8	chr16:25228284-25240253	q1	q2	NOTEST	0.0350439	0.0293908	-0.2538	0	1	1	no
AQP9	AQP9	AQP9	chr15:58430407-58478110	q1	q2	NOTEST	0	0	0	0	1	1	no
AQR	AQR	AQR	chr15:35148551-35261995	q1	q2	OK	10.0858	11.2568	0.158478	0.644244	0.25825	0.59372	no
AR	AR	AR	chrX:66763873-66950461	q1	q2	OK	9.34556	12.6085	0.432039	1.84388	0.0007	0.0095904	yes
ARAF	ARAF	ARAF	chrX:47420498-47479256	q1	q2	OK	32.9037	30.718	-0.0991639	-0.351111	0.541	0.82633	no
ARAP1	ARAP1	ARAP1	chr11:72396113-72463434	q1	q2	OK	27.8863	27.4231	-0.0241637	-0.105345	0.85555	0.959872	no
ARAP2	ARAP2	ARAP2	chr4:36067619-36275837	q1	q2	OK	1.04267	1.50453	0.529032	1.45394	0.01065	0.0788829	no
ARAP3	ARAP3	ARAP3	chr5:141032967-141061800	q1	q2	NOTEST	0.6277	0.315011	-0.994673	0	1	1	no
ARC	ARC	ARC	chr8:143692404-143695833	q1	q2	OK	2.57278	3.06813	0.254034	0.668368	0.24435	0.578435	no
ARCN1	ARCN1	ARCN1	chr11:118443101-118473747	q1	q2	OK	57.739	57.1725	-0.0142254	-0.0623018	0.916	0.976449	no
AREG	AREG	AREG	chr4:75310814-75320726	q1	q2	NOTEST	0.528343	0.839887	0.66872	0	1	1	no
AREL1	AREL1	AREL1	chr14:75127954-75179807	q1	q2	OK	15.8836	14.4763	-0.13384	-0.566851	0.32205	0.659697	no
ARF1	ARF1	ARF1	chr1:228270360-228286913	q1	q2	OK	222.299	223.42	0.00725983	0.031537	0.9573	0.988968	no
ARF3	ARF3	ARF3	chr12:49329991-49351252	q1	q2	OK	194.691	148.399	-0.391703	-1.66016	0.0042	0.0399725	yes
ARF4	ARF4	ARF4	chr3:57557089-57583215	q1	q2	OK	33.0483	42.4065	0.359707	1.4787	0.0098	0.0749212	no
ARF5	ARF5	ARF5	chr7:127228405-127231759	q1	q2	OK	402.436	433.048	0.105766	0.458159	0.41855	0.740108	no
ARF6	ARF6	ARF6	chr14:50359735-50363772	q1	q2	OK	58.3471	57.4467	-0.0224367	-0.098606	0.86235	0.961452	no
ARFGAP1	ARFGAP1	ARFGAP1	chr20:61904136-61921142	q1	q2	OK	40.8447	35.9757	-0.183128	-0.794401	0.1677	0.473977	no
ARFGAP2	ARFGAP2	ARFGAP2	chr11:46958239-47198676	q1	q2	OK	60.0842	57.986	-0.0512807	-0.198921	0.72695	0.915482	no
ARFGAP3	ARFGAP3	ARFGAP3	chr22:43192531-43253408	q1	q2	OK	4.46696	5.95636	0.415136	1.28671	0.02465	0.14246	no
ARFGEF1	ARFGEF1	ARFGEF1	chr8:68109883-68255912	q1	q2	OK	7.8559	8.73359	0.152799	0.628401	0.2744	0.61025	no
ARFGEF2	ARFGEF2	ARFGEF2	chr20:47538274-47653230	q1	q2	OK	20.4541	19.2139	-0.090244	-0.396659	0.4822	0.787725	no
ARFGEF3	ARFGEF3	ARFGEF3	chr6:138483052-138665800	q1	q2	OK	5.43782	5.94337	0.128251	0.543617	0.3393	0.676869	no
ARFIP1	ARFIP1	ARFIP1	chr4:153701088-153833063	q1	q2	OK	13.6256	14.4132	0.081078	0.316876	0.58335	0.849259	no
ARFIP2	ARFIP2	ARFIP2	chr11:6495912-6505911	q1	q2	OK	42.7428	48.3584	0.178085	0.695918	0.228	0.558391	no
ARFRP1	ARFRP1	ARFRP1	chr20:62289162-62370460	q1	q2	OK	11.8539	10.5937	-0.162153	-0.338847	0.5446	0.828301	no
ARG1	ARG1	ARG1	chr6:131894343-131949379	q1	q2	NOTEST	0	0	0	0	1	1	no
ARG2	ARG2	ARG2	chr14:68086578-68141602	q1	q2	OK	5.59308	7.15833	0.355981	0.571155	0.32055	0.659204	no
ARGFX	ARGFX	ARGFX	chr3:121286777-121309469	q1	q2	NOTEST	0	0	0	0	1	1	no
ARGFXP2	ARGFXP2	ARGFXP2	chr17:30469472-30552790	q1	q2	NOTEST	0	0	0	0	1	1	no
ARGLU1	ARGLU1	ARGLU1	chr13:107195661-107220514	q1	q2	OK	23.8535	24.1063	0.0152072	0.0590749	0.9185	0.977152	no
ARHGAP1	ARHGAP1	ARHGAP1	chr11:46698624-46722215	q1	q2	OK	59.9526	58.712	-0.0301688	-0.132011	0.81995	0.950741	no
ARHGAP10	ARHGAP10	ARHGAP10	chr4:148653452-148993927	q1	q2	OK	14.3482	15.3289	0.0953786	0.378745	0.50635	0.805314	no
ARHGAP11A	ARHGAP11A	ARHGAP11A	chr15:32907344-32932150	q1	q2	OK	11.7019	9.85585	-0.247684	-0.861853	0.1261	0.407506	no
ARHGAP11B	ARHGAP11B	ARHGAP11B	chr15:30918878-30931013	q1	q2	OK	2.78819	2.89746	0.055461	0.0993245	0.8584	0.960525	no
ARHGAP12	ARHGAP12	ARHGAP12	chr10:32094325-32217804	q1	q2	OK	7.60702	8.82552	0.21435	0.83766	0.14345	0.437348	no
ARHGAP15	ARHGAP15	ARHGAP15	chr2:143886898-144525921	q1	q2	NOTEST	0.274196	0.234104	-0.228061	0	1	1	no
ARHGAP17	ARHGAP17	ARHGAP17	chr16:24930704-25026699	q1	q2	OK	13.2903	13.7787	0.0520609	0.205543	0.7168	0.911122	no
ARHGAP18	ARHGAP18	ARHGAP18	chr6:129898239-130031370	q1	q2	OK	2.2248	2.56641	0.206079	0.542448	0.34955	0.684564	no
ARHGAP19	ARHGAP19	ARHGAP19	chr10:98757794-99052430	q1	q2	OK	9.70031	9.61458	-0.0128065	-0.0479483	0.93435	0.98112	no
ARHGAP19-SLIT1	ARHGAP19-SLIT1	ARHGAP19-SLIT1	chr10:98757794-99052430	q1	q2	NOTEST	0.25794	0.680111	1.39873	0	1	1	no
ARHGAP20	ARHGAP20	ARHGAP20	chr11:110447758-110583912	q1	q2	NOTEST	0	0	0	0	1	1	no
ARHGAP21	ARHGAP21	ARHGAP21	chr10:24872537-25012597	q1	q2	OK	3.6616	3.34244	-0.131571	-0.473616	0.4083	0.732451	no
ARHGAP22	ARHGAP22	ARHGAP22	chr10:49654067-49864310	q1	q2	NOTEST	0.250121	0.296083	0.243379	0	1	1	no
ARHGAP23	ARHGAP23	ARHGAP23	chr17:36584719-36668628	q1	q2	NOTEST	0.163847	0.280577	0.776046	0	1	1	no
ARHGAP24	ARHGAP24	ARHGAP24	chr4:86396283-86923823	q1	q2	NOTEST	0.46819	0.35087	-0.41616	0	1	1	no
ARHGAP25	ARHGAP25	ARHGAP25	chr2:68961912-69053957	q1	q2	NOTEST	0	0	0	0	1	1	no
ARHGAP26	ARHGAP26	ARHGAP26	chr5:142150291-142608572	q1	q2	NOTEST	0.438794	0.463291	0.0783756	0	1	1	no
ARHGAP26-AS1	ARHGAP26-AS1	ARHGAP26-AS1	chr5:142150291-142608572	q1	q2	NOTEST	0	0	0	0	1	1	no
ARHGAP26-IT1	ARHGAP26-IT1	ARHGAP26-IT1	chr5:142150291-142608572	q1	q2	NOTEST	0.506272	0	#NAME?	0	1	1	no
ARHGAP27	ARHGAP27	ARHGAP27	chr17_ctg5_hap1:86403-125407	q1	q2	OK	22.8624	17.628	-0.375107	-1.28548	0.0241	0.14015	no
ARHGAP28	ARHGAP28	ARHGAP28	chr18:6834431-6915712	q1	q2	NOTEST	0	0	0	0	1	1	no
ARHGAP29	ARHGAP29	ARHGAP29	chr1:94634462-94703307	q1	q2	OK	1.23985	1.32078	0.0912297	0.268228	0.6475	0.882227	no
ARHGAP30	ARHGAP30	ARHGAP30	chr1:161016731-161039760	q1	q2	NOTEST	0.132963	0.18963	0.512166	0	1	1	no
ARHGAP31	ARHGAP31	ARHGAP31	chr3:119013219-119138323	q1	q2	NOTEST	0.270596	0.24335	-0.153104	0	1	1	no
ARHGAP31-AS1	ARHGAP31-AS1	ARHGAP31-AS1	chr3:119013219-119138323	q1	q2	NOTEST	0.0856962	0	#NAME?	0	1	1	no
ARHGAP32	ARHGAP32	ARHGAP32	chr11:128834954-129062093	q1	q2	OK	4.81356	4.95628	0.0421538	0.168917	0.7663	0.930004	no
ARHGAP33	ARHGAP33	ARHGAP33	chr19:36266416-36279724	q1	q2	OK	4.42121	3.95504	-0.160748	-0.521589	0.365	0.700464	no
ARHGAP35	ARHGAP35	ARHGAP35	chr19:47421932-47508333	q1	q2	OK	36.8876	30.5041	-0.274135	-1.20079	0.03715	0.18792	no
ARHGAP36	ARHGAP36	ARHGAP36	chrX:130192215-130223859	q1	q2	NOTEST	0	0.0349685	inf	0	1	1	no
ARHGAP39	ARHGAP39	ARHGAP39	chr8:145754562-145911197	q1	q2	OK	13.5677	12.4972	-0.118573	-0.487002	0.3921	0.720444	no
ARHGAP4	ARHGAP4	ARHGAP4	chrX:153172829-153191714	q1	q2	OK	7.75356	8.17272	0.0759566	0.273481	0.6379	0.876435	no
ARHGAP40	ARHGAP40	ARHGAP40	chr20:37230576-37279295	q1	q2	NOTEST	0.21196	0.307097	0.534904	0	1	1	no
ARHGAP42	ARHGAP42	ARHGAP42	chr11:100558406-100861656	q1	q2	NOTEST	0.0492627	0.079722	0.694482	0	1	1	no
ARHGAP44	ARHGAP44	ARHGAP44	chr17:12569206-12921381	q1	q2	OK	6.57416	5.84755	-0.168973	-0.240657	0.6816	0.895579	no
ARHGAP5	ARHGAP5	ARHGAP5	chr14:32546494-32628934	q1	q2	OK	9.49556	10.0073	0.0757341	0.327176	0.57315	0.844096	no
ARHGAP5-AS1	ARHGAP5-AS1	ARHGAP5-AS1	chr14:32544624-32545905	q1	q2	OK	3.18212	3.67898	0.209317	0.435276	0.4546	0.768655	no
ARHGAP6	ARHGAP6	ARHGAP6	chrX:11155662-11683821	q1	q2	NOTEST	0.209121	0.179045	-0.224019	0	1	1	no
ARHGAP8	ARHGAP8	ARHGAP8	chr22:45064426-45258664	q1	q2	OK	30.3854	37.5581	0.305746	0.963631	0.0975	0.347702	no
ARHGAP9	ARHGAP9	ARHGAP9	chr12:57853917-57873633	q1	q2	NOTEST	0.0324064	0.0152151	-1.09078	0	1	1	no
ARHGDIA	ARHGDIA	ARHGDIA	chr17:79825594-79829282	q1	q2	OK	272.545	172.832	-0.657126	-2.82141	5e-05	0.00105988	yes
ARHGDIB	ARHGDIB	ARHGDIB	chr12:15094949-15114562	q1	q2	NOTEST	0.462211	0.893754	0.951326	0	1	1	no
ARHGDIG	ARHGDIG	ARHGDIG	chr16:330605-333003	q1	q2	OK	21.1483	44.8377	1.08417	3.76792	5e-05	0.00105988	yes
ARHGEF1	ARHGEF1	ARHGEF1	chr19:42387266-42411604	q1	q2	OK	97.3265	67.1747	-0.534913	-2.35121	0.00015	0.00270245	yes
ARHGEF10	ARHGEF10	ARHGEF10	chr8:1772141-1906807	q1	q2	OK	12.536	11.0988	-0.175677	-0.725506	0.2047	0.525511	no
ARHGEF10L	ARHGEF10L	ARHGEF10L	chr1:17866329-18024370	q1	q2	OK	15.9509	17.1371	0.103481	0.431341	0.4528	0.767431	no
ARHGEF11	ARHGEF11	ARHGEF11	chr1:156904631-157015162	q1	q2	OK	15.3474	16.1346	0.0721636	0.31257	0.5831	0.849158	no
ARHGEF12	ARHGEF12	ARHGEF12	chr11:120207617-120360645	q1	q2	OK	19.0834	18.8719	-0.0160764	-0.070719	0.90315	0.972951	no
ARHGEF15	ARHGEF15	ARHGEF15	chr17:8213555-8225834	q1	q2	NOTEST	0	0	0	0	1	1	no
ARHGEF16	ARHGEF16	ARHGEF16	chr1:3371146-3397677	q1	q2	OK	29.3108	25.5552	-0.197815	-0.829263	0.1423	0.435045	no
ARHGEF17	ARHGEF17	ARHGEF17	chr11:73019662-73080425	q1	q2	OK	7.96075	9.42437	0.243491	1.01173	0.0762	0.299878	no
ARHGEF18	ARHGEF18	ARHGEF18	chr19:7459998-7537371	q1	q2	OK	12.6994	12.0469	-0.0761026	-0.314255	0.5848	0.850204	no
ARHGEF19	ARHGEF19	ARHGEF19	chr1:16524598-16539104	q1	q2	OK	19.8271	24.8724	0.327069	1.34841	0.01895	0.117229	no
ARHGEF2	ARHGEF2	ARHGEF2	chr1:155916629-155948336	q1	q2	OK	10.4874	9.60818	-0.126328	-0.496246	0.3896	0.719161	no
ARHGEF25	ARHGEF25	ARHGEF25	chr12:58003962-58011028	q1	q2	OK	2.97141	3.40015	0.194453	0.499451	0.3832	0.714562	no
ARHGEF26	ARHGEF26	ARHGEF26	chr3:153742189-153975616	q1	q2	OK	8.77439	13.3426	0.604674	2.45744	5e-05	0.00105988	yes
ARHGEF26-AS1	ARHGEF26-AS1	ARHGEF26-AS1	chr3:153742189-153975616	q1	q2	NOTEST	0.24043	0.339362	0.497208	0	1	1	no
ARHGEF28	ARHGEF28	ARHGEF28	chr5:72921982-73237818	q1	q2	OK	6.23481	9.2992	0.576761	2.28897	0.00015	0.00270245	yes
ARHGEF3	ARHGEF3	ARHGEF3	chr3:56761445-57113336	q1	q2	OK	2.29846	2.48122	0.110383	0.292648	0.60235	0.860014	no
ARHGEF33	ARHGEF33	ARHGEF33	chr2:39146503-39202590	q1	q2	NOTEST	0.0601002	0.0657667	0.129987	0	1	1	no
ARHGEF34P	ARHGEF34P	ARHGEF34P	chr7:143883175-144077725	q1	q2	NOTEST	0.286323	0.27864	-0.0392443	0	1	1	no
ARHGEF35	ARHGEF35	ARHGEF35	chr7:143883175-144077725	q1	q2	NOTEST	0.859523	1.06215	0.305376	0	1	1	no
ARHGEF37	ARHGEF37	ARHGEF37	chr5:148961134-149014527	q1	q2	OK	1.07926	1.87127	0.793983	1.97463	0.00065	0.00911127	yes
ARHGEF38	ARHGEF38	ARHGEF38	chr4:106473776-106602070	q1	q2	OK	2.83722	2.3462	-0.27415	-0.454207	0.42385	0.74425	no
ARHGEF38-IT1	ARHGEF38-IT1	ARHGEF38-IT1	chr4:106473776-106602070	q1	q2	NOTEST	0.385249	0	#NAME?	0	1	1	no
ARHGEF39	ARHGEF39	ARHGEF39	chr9:35658286-35665278	q1	q2	OK	5.43115	5.20451	-0.0614975	-0.18424	0.74715	0.922337	no
ARHGEF3-AS1	ARHGEF3-AS1	ARHGEF3-AS1	chr3:56761445-57113336	q1	q2	NOTEST	0	0	0	0	1	1	no
ARHGEF4	ARHGEF4	ARHGEF4	chr2:131674223-131804826	q1	q2	OK	1.60802	1.15289	-0.480027	-1.0714	0.0598	0.257759	no
ARHGEF40	ARHGEF40	ARHGEF40	chr14:21484921-21572863	q1	q2	NOTEST	0.847425	0.930403	0.13477	0	1	1	no
ARHGEF5	ARHGEF5	ARHGEF5	chr7:143883175-144077725	q1	q2	OK	1.98423	1.92187	-0.0460748	-0.123986	0.8278	0.952522	no
ARHGEF6	ARHGEF6	ARHGEF6	chrX:135747711-135863503	q1	q2	NOTEST	0.590812	0.284053	-1.05654	0	1	1	no
ARHGEF7	ARHGEF7	ARHGEF7	chr13:111766158-111958081	q1	q2	OK	10.8043	10.3785	-0.0580122	-0.234646	0.6841	0.897082	no
ARHGEF7-AS1	ARHGEF7-AS1	ARHGEF7-AS1	chr13:111766158-111958081	q1	q2	NOTEST	0	0	0	0	1	1	no
ARHGEF7-AS2	ARHGEF7-AS2	ARHGEF7-AS2	chr13:111766158-111958081	q1	q2	NOTEST	0	0	0	0	1	1	no
ARHGEF9	ARHGEF9	ARHGEF9	chrX:62854847-63005426	q1	q2	OK	5.08468	4.73112	-0.103976	-0.376988	0.50915	0.806697	no
ARHGEF9-IT1	ARHGEF9-IT1	ARHGEF9-IT1	chrX:62854847-63005426	q1	q2	NOTEST	0	0.321204	inf	0	1	1	no
ARID1A	ARID1A	ARID1A	chr1:27022521-27108601	q1	q2	OK	27.6138	23.2162	-0.250261	-1.09242	0.05625	0.247471	no
ARID1B	ARID1B	ARID1B	chr6:157099063-157531913	q1	q2	OK	8.16486	7.64002	-0.095852	-0.403441	0.4813	0.787446	no
ARID2	ARID2	ARID2	chr12:46123619-46301819	q1	q2	OK	12.5947	11.8787	-0.0844326	-0.365094	0.52365	0.816415	no
ARID3A	ARID3A	ARID3A	chr19:926036-972803	q1	q2	OK	7.32231	8.15293	0.15502	0.533389	0.35365	0.689142	no
ARID3B	ARID3B	ARID3B	chr15:74833517-74890472	q1	q2	NOTEST	0.693065	0.697412	0.00901976	0	1	1	no
ARID3C	ARID3C	ARID3C	chr9:34621454-34628011	q1	q2	NOTEST	0	0.0342033	inf	0	1	1	no
ARID4A	ARID4A	ARID4A	chr14:58765221-58840451	q1	q2	OK	3.15429	3.54089	0.166796	0.559403	0.3288	0.666693	no
ARID4B	ARID4B	ARID4B	chr1:235330209-235491532	q1	q2	OK	5.55415	5.25525	-0.0798067	-0.301455	0.60545	0.860993	no
ARID5A	ARID5A	ARID5A	chr2:97202463-97218371	q1	q2	OK	15.1627	12.3512	-0.295875	-1.08988	0.0604	0.259331	no
ARID5B	ARID5B	ARID5B	chr10:63661012-63856707	q1	q2	OK	3.92871	4.51832	0.201728	0.765584	0.1816	0.4937	no
ARIH1	ARIH1	ARIH1	chr15:72766666-72878896	q1	q2	OK	18.3386	18.4345	0.00752141	0.0323305	0.9575	0.988968	no
ARIH2	ARIH2	ARIH2	chr3:48955220-49022971	q1	q2	OK	11.9805	10.3011	-0.217888	-0.856735	0.13665	0.425824	no
ARIH2OS	ARIH2OS	ARIH2OS	chr3:48955220-49022971	q1	q2	NOTEST	0.823981	0.763967	-0.109102	0	1	1	no
ARL1	ARL1	ARL1	chr12:101786897-101801598	q1	q2	OK	17.5426	20.5626	0.229159	0.943956	0.09705	0.347631	no
ARL10	ARL10	ARL10	chr5:175792501-175800503	q1	q2	NOTEST	0.198618	0.0859188	-1.20895	0	1	1	no
ARL11	ARL11	ARL11	chr13:50202434-50208008	q1	q2	NOTEST	0.549442	0.492614	-0.15751	0	1	1	no
ARL13A	ARL13A	ARL13A	chrX:100224696-100245820	q1	q2	NOTEST	0	0	0	0	1	1	no
ARL13B	ARL13B	ARL13B	chr3:93698982-93774522	q1	q2	OK	2.53387	2.76232	0.124535	0.35078	0.52745	0.818085	no
ARL14	ARL14	ARL14	chr3:160394947-160396235	q1	q2	NOTEST	0	0	0	0	1	1	no
ARL14EP	ARL14EP	ARL14EP	chr11:30344645-30359770	q1	q2	OK	4.19374	4.64718	0.148119	0.414983	0.47515	0.783303	no
ARL14EPL	ARL14EPL	ARL14EPL	chr5:115387162-115394827	q1	q2	NOTEST	0	0	0	0	1	1	no
ARL15	ARL15	ARL15	chr5:53180613-53606403	q1	q2	OK	1.98169	3.57179	0.849917	2.0544	0.0009	0.0118614	yes
ARL16	ARL16	ARL16	chr17:79648223-79650954	q1	q2	OK	8.28742	6.25342	-0.406278	-1.04631	0.07525	0.297298	no
ARL17A	ARL17A	ARL17A	chr17_ctg5_hap1:1450905-1513884	q1	q2	NOTEST	0	0	0	0	1	1	no
ARL17B	ARL17B	ARL17B	chr17_ctg5_hap1:195720-462618	q1	q2	NOTEST	0	0	0	0	1	1	no
ARL2	ARL2	ARL2	chr11:64781584-64808044	q1	q2	OK	134.859	131.464	-0.0367818	-0.138299	0.8068	0.94782	no
ARL2BP	ARL2BP	ARL2BP	chr16:57279037-57287545	q1	q2	OK	16.7899	18.9569	0.175131	0.670392	0.2409	0.574079	no
ARL2-SNX15	ARL2-SNX15	ARL2-SNX15	chr11:64781584-64808044	q1	q2	NOTEST	0	0	0	0	1	1	no
ARL3	ARL3	ARL3	chr10:104433483-104474190	q1	q2	OK	6.97288	9.43395	0.436107	1.61624	0.00425	0.0402588	yes
ARL4A	ARL4A	ARL4A	chr7:12726451-12730558	q1	q2	OK	4.16178	5.3943	0.374236	1.15907	0.04335	0.208827	no
ARL4C	ARL4C	ARL4C	chr2:235401685-235405697	q1	q2	OK	3.19568	2.66765	-0.26055	-0.754438	0.1871	0.500903	no
ARL4D	ARL4D	ARL4D	chr17:41476352-41478504	q1	q2	OK	2.82381	3.03849	0.105708	0.225691	0.7014	0.904283	no
ARL5A	ARL5A	ARL5A	chr2:152657479-152685009	q1	q2	OK	15.1729	15.3921	0.0207002	0.0827428	0.8814	0.964715	no
ARL5B	ARL5B	ARL5B	chr10:18948312-18966940	q1	q2	OK	7.87048	8.66217	0.138276	0.510866	0.3683	0.703029	no
ARL5C	ARL5C	ARL5C	chr17:37313146-37322414	q1	q2	NOTEST	0	0.0440261	inf	0	1	1	no
ARL6	ARL6	ARL6	chr3:97483364-97520086	q1	q2	OK	4.63564	3.45364	-0.424651	-0.984042	0.0851	0.320446	no
ARL6IP1	ARL6IP1	ARL6IP1	chr16:18802990-18812857	q1	q2	OK	180.231	212.446	0.237249	1.02702	0.07215	0.290637	no
ARL6IP4	ARL6IP4	ARL6IP4	chr12:123464606-123467460	q1	q2	OK	60.9039	52.208	-0.222264	-0.908867	0.1135	0.38185	no
ARL6IP5	ARL6IP5	ARL6IP5	chr3:69134089-69155239	q1	q2	OK	26.0947	33.5982	0.364627	1.49699	0.0101	0.0764913	no
ARL6IP6	ARL6IP6	ARL6IP6	chr2:153574406-153617767	q1	q2	OK	14.692	15.1549	0.0447571	0.17466	0.76055	0.927966	no
ARL8A	ARL8A	ARL8A	chr1:202102531-202113871	q1	q2	OK	41.7138	47.7808	0.195907	0.824422	0.15365	0.451747	no
ARL8B	ARL8B	ARL8B	chr3:5163929-5222601	q1	q2	OK	25.3785	26.4433	0.0592954	0.249026	0.66515	0.887262	no
ARL9	ARL9	ARL9	chr4:57371374-57390058	q1	q2	NOTEST	0.661602	0.350556	-0.916316	0	1	1	no
ARMC1	ARMC1	ARMC1	chr8:66514690-66546452	q1	q2	OK	11.4564	10.8875	-0.073485	-0.278153	0.62675	0.871193	no
ARMC10	ARMC10	ARMC10	chr7:102715327-102789569	q1	q2	OK	19.4335	21.9919	0.178425	0.509179	0.3774	0.709846	no
ARMC12	ARMC12	ARMC12	chr6:35704808-35716690	q1	q2	NOTEST	0.752095	0.556041	-0.435725	0	1	1	no
ARMC2	ARMC2	ARMC2	chr6:109169618-109295675	q1	q2	NOTEST	0.291766	0.332196	0.187226	0	1	1	no
ARMC2-AS1	ARMC2-AS1	ARMC2-AS1	chr6:109169618-109295675	q1	q2	NOTEST	0	0	0	0	1	1	no
ARMC3	ARMC3	ARMC3	chr10:23216952-23327452	q1	q2	NOTEST	0.129633	0.133563	0.0430903	0	1	1	no
ARMC4	ARMC4	ARMC4	chr10:28101092-28287984	q1	q2	NOTEST	0.0106425	0.014943	0.489632	0	1	1	no
ARMC5	ARMC5	ARMC5	chr16:31469593-31478488	q1	q2	OK	15.3033	13.4394	-0.187371	-0.751483	0.1905	0.505651	no
ARMC6	ARMC6	ARMC6	chr19:19144386-19168987	q1	q2	OK	58.2542	48.0394	-0.278145	-1.2116	0.0342	0.17706	no
ARMC7	ARMC7	ARMC7	chr17:73106046-73127890	q1	q2	OK	14.007	7.74541	-0.854733	-1.84098	0.0015	0.0179541	yes
ARMC8	ARMC8	ARMC8	chr3:137906089-138048728	q1	q2	OK	7.38477	8.19626	0.150412	0.52368	0.36245	0.697905	no
ARMC9	ARMC9	ARMC9	chr2:232063259-232240590	q1	q2	OK	15.1828	20.7093	0.447843	1.63502	0.004	0.0384006	yes
ARMCX1	ARMCX1	ARMCX1	chrX:100805513-100809675	q1	q2	NOTEST	0.0296748	0.0316574	0.0933028	0	1	1	no
ARMCX2	ARMCX2	ARMCX2	chrX:100910267-100914876	q1	q2	OK	1.32151	0.778051	-0.764255	-1.37884	0.01415	0.0963328	no
ARMCX3	ARMCX3	ARMCX3	chrX:100878119-100882831	q1	q2	OK	11.2349	7.03296	-0.675782	-2.48028	5e-05	0.00105988	yes
ARMCX4	ARMCX4	ARMCX4	chrX:100673250-100790975	q1	q2	NOTEST	0.019962	0	#NAME?	0	1	1	no
ARMCX5	ARMCX5	ARMCX5	chrX:101854095-101972661	q1	q2	OK	5.57461	2.92878	-0.92857	-1.92472	0.0016	0.0189084	yes
ARMCX5-GPRASP2	ARMCX5-GPRASP2,GPRASP2	ARMCX5-GPRASP2,GPRASP2	chrX:101854095-101972661	q1	q2	OK	3.33534	2.51049	-0.409864	-0.738602	0.20005	0.518735	no
ARMCX6	ARMCX6	ARMCX6	chrX:100870107-100872991	q1	q2	OK	13.9956	7.86863	-0.830788	-2.41341	5e-05	0.00105988	yes
ARMS2	ARMS2	ARMS2	chr10:124214178-124216868	q1	q2	NOTEST	0	0	0	0	1	1	no
ARMT1	ARMT1	ARMT1	chr6:151773392-151791234	q1	q2	OK	53.0636	54.4469	0.0371271	0.160623	0.7753	0.934041	no
ARNT	ARNT	ARNT	chr1:150782180-150849244	q1	q2	OK	20.237	24.3244	0.265412	1.14873	0.04755	0.221322	no
ARNT2	ARNT2	ARNT2	chr15:80696691-80890277	q1	q2	NOTEST	0.965354	0.548139	-0.816516	0	1	1	no
ARNTL	ARNTL	ARNTL	chr11:13299273-13408812	q1	q2	OK	2.97364	2.38508	-0.318189	-0.799562	0.15605	0.456039	no
ARNTL2	ARNTL2	ARNTL2	chr12:27485786-27599567	q1	q2	NOTEST	0.495517	0.607264	0.293389	0	1	1	no
ARNTL2-AS1	ARNTL2-AS1	ARNTL2-AS1	chr12:27485786-27599567	q1	q2	NOTEST	0	0	0	0	1	1	no
ARPC1A	ARPC1A	ARPC1A	chr7:98923495-98963885	q1	q2	OK	177.191	166.084	-0.0933914	-0.40986	0.47145	0.780007	no
ARPC1B	ARPC1B	ARPC1B	chr7:98972297-99006305	q1	q2	OK	391.497	360.928	-0.11729	-0.433015	0.45705	0.77097	no
ARPC2	ARPC2	ARPC2	chr2:219081816-219119071	q1	q2	OK	141.76	159.25	0.167843	0.734917	0.20285	0.522976	no
ARPC3	ARPC3	ARPC3	chr12:110872694-110888216	q1	q2	OK	53.7524	47.0375	-0.192516	-0.745139	0.19335	0.508782	no
ARPC4	ARPC4	ARPC4	chr3:9821647-9878040	q1	q2	OK	193.705	192.518	-0.00886848	-0.0268504	0.96155	0.990328	no
ARPC4-TTLL3	ARPC4-TTLL3	ARPC4-TTLL3	chr3:9821647-9878040	q1	q2	NOTEST	0.672343	0.881295	0.390427	0	1	1	no
ARPC5	ARPC5	ARPC5	chr1:183595327-183605076	q1	q2	OK	53.1856	48.6646	-0.128163	-0.551167	0.3393	0.676869	no
ARPC5L	ARPC5L	ARPC5L	chr9:127631483-127639696	q1	q2	OK	56.5516	52.969	-0.0944213	-0.377597	0.5083	0.806377	no
ARPIN	ARPIN	ARPIN	chr15:90373830-90456222	q1	q2	NOTEST	0.0773938	0.0228626	-1.75923	0	1	1	no
ARPP19	ARPP19	ARPP19	chr15:52839241-52861643	q1	q2	OK	87.7161	50.1243	-0.807332	-3.5114	5e-05	0.00105988	yes
ARPP21	ARPP21	ARPP21	chr3:35680665-35835988	q1	q2	NOTEST	0	0.00964452	inf	0	1	1	no
ARR3	ARR3	ARR3	chrX:69488184-69501690	q1	q2	NOTEST	0.0518031	0	#NAME?	0	1	1	no
ARRB1	ARRB1	ARRB1	chr11:74971165-75062875	q1	q2	OK	17.9269	15.0554	-0.251841	-1.09555	0.05845	0.254108	no
ARRB2	ARRB2	ARRB2	chr17:4613788-4624795	q1	q2	OK	28.8299	31.3842	0.122469	0.494372	0.39155	0.720364	no
ARRDC1	ARRDC1	ARRDC1	chr9:140500095-140513347	q1	q2	OK	92.4238	114.266	0.306059	1.28141	0.0252	0.144263	no
ARRDC1-AS1	ARRDC1-AS1	ARRDC1-AS1	chr9:140500095-140513347	q1	q2	OK	9.93363	8.72711	-0.186817	-0.21112	0.72095	0.912856	no
ARRDC2	ARRDC2	ARRDC2	chr19:18111940-18124911	q1	q2	OK	19.566	16.7826	-0.221383	-0.875933	0.12345	0.401942	no
ARRDC3	ARRDC3	ARRDC3	chr5:90664540-90716532	q1	q2	OK	3.31347	6.33382	0.934733	3.00632	5e-05	0.00105988	yes
ARRDC3-AS1	ARRDC3-AS1	ARRDC3-AS1	chr5:90664540-90716532	q1	q2	NOTEST	0.631009	1.08968	0.788169	0	1	1	no
ARRDC4	ARRDC4	ARRDC4	chr15:98503932-98517068	q1	q2	OK	5.23685	6.83593	0.384439	1.34792	0.01825	0.114298	no
ARRDC5	ARRDC5	ARRDC5	chr19:4890448-4902879	q1	q2	NOTEST	0	0	0	0	1	1	no
ARSA	ARSA	ARSA	chr22:51061181-51066601	q1	q2	OK	4.60104	5.76552	0.325491	1.12771	0.04895	0.22533	no
ARSB	ARSB	ARSB	chr5:78073036-78282357	q1	q2	OK	6.0748	5.21642	-0.219777	-0.628363	0.2746	0.61025	no
ARSD	ARSD	ARSD	chrX:2822010-2847416	q1	q2	OK	6.14659	7.48838	0.284867	1.08803	0.0596	0.257262	no
ARSE	ARSE	ARSE	chrX:2852672-2886351	q1	q2	NOTEST	0.0216606	0	#NAME?	0	1	1	no
ARSF	ARSF	ARSF	chrX:2958274-3030770	q1	q2	NOTEST	0	0	0	0	1	1	no
ARSG	ARSG	ARSG	chr17:66255322-66597095	q1	q2	OK	6.32451	5.82094	-0.119701	-0.116256	0.84015	0.95582	no
ARSH	ARSH	ARSH	chrX:2924653-2951426	q1	q2	NOTEST	0	0	0	0	1	1	no
ARSI	ARSI	ARSI	chr5:149675908-149682525	q1	q2	NOTEST	0	0	0	0	1	1	no
ARSJ	ARSJ	ARSJ	chr4:114821439-114900878	q1	q2	NOTEST	0.129538	0.641715	2.30856	0	1	1	no
ARSK	ARSK	ARSK	chr5:94890824-94940806	q1	q2	OK	1.50486	1.92371	0.354265	0.832114	0.15035	0.448175	no
ART1	ART1	ART1	chr11:3666360-3685646	q1	q2	NOTEST	0	0	0	0	1	1	no
ART3	ART3	ART3	chr4:76932332-77033955	q1	q2	NOTEST	0	0	0	0	1	1	no
ART4	ART4	ART4	chr12:14982244-14996413	q1	q2	NOTEST	0	0	0	0	1	1	no
ART5	ART5	ART5	chr11:3659735-3663546	q1	q2	NOTEST	0.0917971	0.0612603	-0.583496	0	1	1	no
ARTN	ARTN	ARTN	chr1:44398991-44402912	q1	q2	OK	4.95337	4.89369	-0.0174876	-0.0459311	0.93805	0.982637	no
ARV1	ARV1	ARV1	chr1:231114822-231136479	q1	q2	OK	5.5719	4.92286	-0.178672	-0.444368	0.44045	0.757039	no
ARVCF	ARVCF	ARVCF	chr22:19863040-20004309	q1	q2	OK	5.11992	8.10594	0.662857	0.778536	0.1744	0.483779	no
ARX	ARX	ARX	chrX:25021812-25034065	q1	q2	OK	1.05543	1.30225	0.303171	0.595309	0.2999	0.638281	no
AS3MT	AS3MT	AS3MT	chr10:104613966-104661655	q1	q2	NOTEST	0.0665373	0.0573787	-0.21365	0	1	1	no
ASAH1	ASAH1	ASAH1	chr8:17913924-17955160	q1	q2	OK	25.623	30.26	0.239975	0.994944	0.083	0.31657	no
ASAH2	ASAH2	ASAH2	chr10:51946999-52008370	q1	q2	OK	1.27548	1.52078	0.253777	0.482337	0.3872	0.717421	no
ASAH2B	ASAH2B	ASAH2B	chr10:52499687-52514569	q1	q2	NOTEST	0.368792	0.458968	0.315588	0	1	1	no
ASAP1	ASAP1	ASAP1	chr8:131064350-131455906	q1	q2	OK	6.28381	6.14863	-0.0313742	-0.120806	0.8319	0.954309	no
ASAP1-IT1	ASAP1-IT1	ASAP1-IT1	chr8:131064350-131455906	q1	q2	NOTEST	0.206374	0.0989405	-1.06063	0	1	1	no
ASAP1-IT2	ASAP1-IT2	ASAP1-IT2	chr8:131064350-131455906	q1	q2	NOTEST	0.178699	0.142739	-0.324155	0	1	1	no
ASAP2	ASAP2	ASAP2	chr2:9346893-9545812	q1	q2	OK	15.7175	15.4591	-0.0239122	-0.102213	0.8585	0.960525	no
ASAP3	ASAP3	ASAP3	chr1:23755055-23810750	q1	q2	OK	9.00826	11.3902	0.338473	1.34007	0.0212	0.126938	no
ASB1	ASB1	ASB1	chr2:239335625-239360891	q1	q2	OK	7.50074	5.99454	-0.323384	-1.2875	0.025	0.143729	no
ASB10	ASB10	ASB10	chr7:150872784-150884919	q1	q2	NOTEST	0	0	0	0	1	1	no
ASB11	ASB11	ASB11	chrX:15299830-15333746	q1	q2	NOTEST	0	0	0	0	1	1	no
ASB12	ASB12	ASB12	chrX:63444071-63450511	q1	q2	NOTEST	0.211708	0.17094	-0.308591	0	1	1	no
ASB13	ASB13	ASB13	chr10:5680819-5708558	q1	q2	OK	29.4941	31.179	0.0801479	0.338082	0.5573	0.834305	no
ASB14	ASB14	ASB14	chr3:57261764-57326710	q1	q2	NOTEST	0.0467339	0.0119154	-1.97164	0	1	1	no
ASB15	ASB15	ASB15	chr7:123241920-123277934	q1	q2	NOTEST	0	0	0	0	1	1	no
ASB16	ASB16	ASB16	chr17:42248073-42264085	q1	q2	NOTEST	0.876727	0.769912	-0.187434	0	1	1	no
ASB16-AS1	ASB16-AS1	ASB16-AS1	chr17:42248073-42264085	q1	q2	OK	9.23659	5.57909	-0.72733	-2.16608	0.0002	0.00343972	yes
ASB17	ASB17	ASB17	chr1:76384557-76398116	q1	q2	NOTEST	0	0	0	0	1	1	no
ASB18	ASB18	ASB18	chr2:237103514-237172988	q1	q2	NOTEST	0.110212	0.083789	-0.395453	0	1	1	no
ASB2	ASB2	ASB2	chr14:94400498-94443076	q1	q2	NOTEST	0.0151433	0.0138546	-0.128313	0	1	1	no
ASB3	ASB3	ASB3	chr2:53897116-54087170	q1	q2	OK	2.08603	2.67903	0.360952	0.387421	0.47885	0.785451	no
ASB4	ASB4	ASB4	chr7:95115212-95169543	q1	q2	NOTEST	0	0	0	0	1	1	no
ASB5	ASB5	ASB5	chr4:177134825-177190373	q1	q2	NOTEST	0	0	0	0	1	1	no
ASB6	ASB6	ASB6	chr9:132371162-132404448	q1	q2	OK	13.5515	11.9269	-0.184241	-0.521374	0.3571	0.693107	no
ASB7	ASB7	ASB7	chr15:101142754-101191904	q1	q2	OK	11.2936	9.35826	-0.271197	-0.734895	0.20445	0.525203	no
ASB8	ASB8	ASB8	chr12:48541571-48551377	q1	q2	OK	14.3907	10.7779	-0.417063	-1.56091	0.00715	0.0595833	no
ASB9	ASB9	ASB9	chrX:15262108-15288589	q1	q2	NOTEST	0.284296	0.370643	0.382635	0	1	1	no
ASB9P1	ASB9P1	ASB9P1	chr15:93338713-93340338	q1	q2	NOTEST	0.118169	0.0954934	-0.307374	0	1	1	no
ASCC1	ASCC1	ASCC1	chr10:73855789-73995618	q1	q2	OK	10.1168	12.0042	0.246782	0.587616	0.3058	0.644839	no
ASCC2	ASCC2	ASCC2	chr22:30184596-30234293	q1	q2	OK	22.6746	20.2077	-0.166172	-0.680044	0.2386	0.571405	no
ASCC3	ASCC3	ASCC3	chr6:100956070-101329248	q1	q2	OK	7.76626	7.74641	-0.00369331	-0.0133041	0.9831	0.995607	no
ASCL1	ASCL1	ASCL1	chr12:103351451-103354294	q1	q2	NOTEST	0.0894348	0.0125524	-2.83287	0	1	1	no
ASCL2	ASCL2	ASCL2	chr11:2289727-2292182	q1	q2	OK	27.5977	26.2314	-0.0732546	-0.286588	0.61325	0.86438	no
ASCL3	ASCL3	ASCL3	chr11:8959118-8964580	q1	q2	NOTEST	0	0.0641677	inf	0	1	1	no
ASCL4	ASCL4	ASCL4	chr12:108168161-108170421	q1	q2	NOTEST	0.0188175	0.0622763	1.72661	0	1	1	no
ASCL5	ASCL5	ASCL5	chr1:201083080-201084500	q1	q2	NOTEST	0.338512	0.0849082	-1.99523	0	1	1	no
ASF1A	ASF1A	ASF1A	chr6:119134611-119256327	q1	q2	OK	6.71853	6.8844	0.035184	0.0834369	0.8855	0.965986	no
ASF1B	ASF1B	ASF1B	chr19:14230320-14247440	q1	q2	OK	111.285	102.474	-0.119012	-0.521648	0.35855	0.694365	no
ASGR1	ASGR1	ASGR1	chr17:7076750-7082883	q1	q2	NOTEST	0.369835	0.109084	-1.76144	0	1	1	no
ASGR2	ASGR2	ASGR2	chr17:7004640-7018130	q1	q2	NOTEST	0	0	0	0	1	1	no
ASH1L	ASH1L	ASH1L	chr1:155305051-155533735	q1	q2	OK	16.2152	16.6564	0.0387222	0.166503	0.7751	0.933985	no
ASH1L-AS1	ASH1L-AS1	ASH1L-AS1	chr1:155305051-155533735	q1	q2	OK	4.54796	5.14723	0.178579	0.151685	0.78925	0.93992	no
ASH2L	ASH2L	ASH2L	chr8:37963010-37997598	q1	q2	OK	15.4015	17.9285	0.219187	0.881648	0.12585	0.407132	no
ASIC1	ASIC1	ASIC1	chr12:50451419-50477405	q1	q2	OK	3.68947	3.83578	0.0561077	0.176167	0.7613	0.927995	no
ASIC2	ASIC2	ASIC2	chr17:31340105-32483825	q1	q2	NOTEST	0	0.0115118	inf	0	1	1	no
ASIC3	ASIC3	ASIC3	chr7:150745378-150749843	q1	q2	NOTEST	1.06929	0.999324	-0.0976319	0	1	1	no
ASIC4	ASIC4	ASIC4	chr2:220378891-220403494	q1	q2	NOTEST	0.0575983	0.0108407	-2.40957	0	1	1	no
ASIC5	ASIC5	ASIC5	chr4:156750880-156787425	q1	q2	NOTEST	0	0	0	0	1	1	no
ASIP	ASIP	ASIP	chr20:32848170-32857148	q1	q2	NOTEST	0.827836	0.261626	-1.66184	0	1	1	no
ASL	ASL	ASL	chr7:65540775-65558329	q1	q2	OK	18.2487	18.7453	0.0387372	0.145941	0.79815	0.943785	no
ASMT	ASMT	ASMT	chrY:1660485-1711974	q1	q2	NOTEST	0	0	0	0	1	1	no
ASMTL	ASMTL	ASMTL	chrY:1469423-1522655	q1	q2	NOTEST	0	0	0	0	1	1	no
ASMTL-AS1	ASMTL-AS1	ASMTL-AS1	chrY:1469423-1522655	q1	q2	NOTEST	0	0	0	0	1	1	no
ASNA1	ASNA1	ASNA1	chr19:12848305-12859137	q1	q2	OK	220.943	241.898	0.130726	0.574561	0.3148	0.653212	no
ASNS	ASNS	ASNS	chr7:97481428-97501854	q1	q2	OK	31.4321	28.1884	-0.157138	-0.633257	0.27255	0.608034	no
ASNSD1	ASNSD1	ASNSD1	chr2:190526124-190535557	q1	q2	OK	18.7834	19.2113	0.0324968	0.12944	0.83025	0.953926	no
ASPA	ASPA	ASPA	chr17:3377403-3402700	q1	q2	NOTEST	0	0	0	0	1	1	no
ASPDH	ASPDH	ASPDH	chr19:51014856-51017947	q1	q2	NOTEST	0	0	0	0	1	1	no
ASPG	ASPG	ASPG	chr14:104552022-104579046	q1	q2	NOTEST	0.0542598	0.0161875	-1.74501	0	1	1	no
ASPH	ASPH	ASPH	chr8:62200524-62627199	q1	q2	OK	3.62701	2.84472	-0.350495	-0.858864	0.11785	0.390205	no
ASPHD1	ASPHD1	ASPHD1	chr16:29912146-29917377	q1	q2	OK	31.6065	36.5558	0.209879	0.830789	0.1443	0.438836	no
ASPHD2	ASPHD2	ASPHD2	chr22:26825279-26840978	q1	q2	NOTEST	0.692901	0.209425	-1.72621	0	1	1	no
ASPM	ASPM	ASPM	chr1:197053256-197115824	q1	q2	OK	16.2994	16.8125	0.0447161	0.185954	0.74115	0.920866	no
ASPN	ASPN	ASPN	chr9:95059639-95432547	q1	q2	NOTEST	0.0172464	0	#NAME?	0	1	1	no
ASPRV1	ASPRV1	ASPRV1	chr2:70187223-70314147	q1	q2	NOTEST	0.687939	0.737079	0.0995385	0	1	1	no
ASPSCR1	ASPSCR1	ASPSCR1	chr17:79935425-79975282	q1	q2	OK	33.7659	21.1392	-0.675645	-2.67998	5e-05	0.00105988	yes
ASRGL1	ASRGL1	ASRGL1	chr11:62104773-62160887	q1	q2	OK	3.69948	3.92543	0.0855305	0.230683	0.68575	0.89724	no
ASS1	ASS1	ASS1	chr9:133320093-133376661	q1	q2	OK	83.887	94.785	0.176211	0.774682	0.17515	0.485083	no
ASTE1	ASTE1	ASTE1	chr3:130569368-131100319	q1	q2	OK	4.01718	4.14411	0.0448799	0.0594645	0.91545	0.976449	no
ASTL	ASTL	ASTL	chr2:96789588-96804175	q1	q2	OK	1.15247	1.76436	0.614412	0.928166	0.10595	0.365163	no
ASTN1	ASTN1	ASTN1	chr1:176826440-177134040	q1	q2	NOTEST	0.0364112	0	#NAME?	0	1	1	no
ASTN2	ASTN2	ASTN2	chr9:119187503-120177317	q1	q2	OK	3.53123	2.96426	-0.252499	-0.289511	0.6222	0.868414	no
ASTN2-AS1	ASTN2-AS1	ASTN2-AS1	chr9:119187503-120177317	q1	q2	NOTEST	0	0	0	0	1	1	no
ASUN	ASUN	ASUN	chr12:27058111-27091254	q1	q2	OK	12.5276	13.9001	0.149986	0.581279	0.3104	0.649322	no
ASXL1	ASXL1	ASXL1	chr20:30946146-31027122	q1	q2	OK	22.5783	20.246	-0.157305	-0.40146	0.4793	0.785658	no
ASXL2	ASXL2	ASXL2	chr2:25962252-26101312	q1	q2	OK	8.22006	8.09761	-0.0216519	-0.0890437	0.8753	0.9639	no
ASXL3	ASXL3	ASXL3	chr18:31158540-31327399	q1	q2	NOTEST	0	0	0	0	1	1	no
ASZ1	ASZ1	ASZ1	chr7:117003275-117067577	q1	q2	NOTEST	0	0	0	0	1	1	no
ATAD1	ATAD1	ATAD1	chr10:89512874-89577917	q1	q2	OK	10.8896	9.67748	-0.170242	-0.631611	0.26735	0.603092	no
ATAD2	ATAD2	ATAD2	chr8:124332090-124408705	q1	q2	OK	43.4577	44.1766	0.0236706	0.103595	0.8582	0.960525	no
ATAD2B	ATAD2B	ATAD2B	chr2:23971533-24149984	q1	q2	OK	5.81636	5.54563	-0.0687653	-0.27669	0.6302	0.873078	no
ATAD3A	ATAD3A	ATAD3A	chr1:1447522-1470067	q1	q2	OK	28.5334	23.6151	-0.272943	-1.11102	0.05065	0.230876	no
ATAD3B	ATAD3B	ATAD3B	chr1:1407163-1431582	q1	q2	OK	8.21795	7.03177	-0.22489	-0.739019	0.19905	0.517581	no
ATAD3C	ATAD3C	ATAD3C	chr1:1385068-1405538	q1	q2	NOTEST	0.304849	0.373149	0.291654	0	1	1	no
ATAD5	ATAD5	ATAD5	chr17:29158987-29222883	q1	q2	OK	4.24898	4.39649	0.0492359	0.182634	0.74585	0.922337	no
ATAT1	ATAT1	ATAT1	chr6_ssto_hap7:1926891-1946878	q1	q2	OK	4.77369	4.7264	-0.0143632	-0.0377315	0.94705	0.985872	no
ATCAY	ATCAY	ATCAY	chr19:3880617-3928080	q1	q2	NOTEST	0	0.00732631	inf	0	1	1	no
ATE1	ATE1	ATE1	chr10:123499935-123711480	q1	q2	OK	8.40749	8.18116	-0.0393696	-0.150976	0.79185	0.941016	no
ATE1-AS1	ATE1-AS1	ATE1-AS1	chr10:123499935-123711480	q1	q2	OK	1.61343	2.12633	0.39824	0.277916	0.63945	0.877608	no
ATF1	ATF1	ATF1	chr12:51157788-51214943	q1	q2	OK	11.8567	10.2788	-0.206029	-0.745314	0.1929	0.50868	no
ATF2	ATF2	ATF2	chr2:175936977-176032934	q1	q2	OK	11.3582	14.2593	0.328171	1.24871	0.03065	0.165096	no
ATF3	ATF3	ATF3	chr1:212738675-212794119	q1	q2	OK	1.65409	1.73659	0.0702228	0.132232	0.8053	0.947435	no
ATF4	ATF4	ATF4	chr22:39916563-39918691	q1	q2	OK	83.5656	74.9624	-0.156741	-0.66565	0.2487	0.584397	no
ATF5	ATF5	ATF5	chr19:50392912-50437193	q1	q2	OK	47.8674	42.1139	-0.184747	-0.394282	0.49625	0.798307	no
ATF6	ATF6	ATF6	chr1:161736033-161933860	q1	q2	OK	6.63646	6.60774	-0.00625801	-0.0253777	0.9643	0.990748	no
ATF6B	ATF6B	ATF6B	chr6_mcf_hap5:3462872-3475845	q1	q2	OK	35.203	41.5695	0.239828	1.02565	0.07485	0.2962	no
ATF7	ATF7	ATF7	chr12:53901639-54020199	q1	q2	OK	13.5392	12.2309	-0.146615	-0.327127	0.5563	0.833865	no
ATF7IP	ATF7IP	ATF7IP	chr12:14518565-14655869	q1	q2	OK	11.7833	12.6545	0.102906	0.398662	0.48805	0.792451	no
ATF7IP2	ATF7IP2	ATF7IP2	chr16:10479911-10577495	q1	q2	NOTEST	0.507405	0.858143	0.75808	0	1	1	no
ATG10	ATG10	ATG10	chr5:81267843-81551216	q1	q2	OK	3.38195	4.09898	0.27741	0.734399	0.19945	0.518177	no
ATG101	ATG101	ATG101	chr12:52463757-52471279	q1	q2	OK	85.167	60.3517	-0.4969	-2.12819	0.0002	0.00343972	yes
ATG12	ATG12	ATG12	chr5:115163893-115177548	q1	q2	OK	4.7648	4.9874	0.0658711	0.225415	0.6973	0.902645	no
ATG13	ATG13	ATG13	chr11:46638825-46697568	q1	q2	OK	20.0283	20.4873	0.0326916	0.14088	0.81	0.948149	no
ATG14	ATG14	ATG14	chr14:55833108-55878576	q1	q2	OK	3.27446	3.24371	-0.0136111	-0.0432768	0.94585	0.985769	no
ATG16L1	ATG16L1	ATG16L1	chr2:234160216-234204320	q1	q2	OK	17.4103	15.8246	-0.137767	-0.23073	0.6558	0.88487	no
ATG16L2	ATG16L2	ATG16L2	chr11:72525450-72540680	q1	q2	OK	8.91465	10.5412	0.241784	0.814945	0.15035	0.448175	no
ATG2A	ATG2A	ATG2A	chr11:64662003-64684722	q1	q2	OK	18.9884	16.7654	-0.179626	-0.773141	0.17615	0.486187	no
ATG2B	ATG2B	ATG2B	chr14:96747594-96829678	q1	q2	OK	3.90273	3.20871	-0.282491	-1.10317	0.05545	0.24484	no
ATG3	ATG3	ATG3	chr3:112251353-112280810	q1	q2	OK	44.6276	44.0558	-0.0186027	-0.0767135	0.89355	0.969599	no
ATG4A	ATG4A	ATG4A	chrX:107334898-107397901	q1	q2	OK	5.7115	2.47154	-1.20846	-3.12493	5e-05	0.00105988	yes
ATG4B	ATG4B	ATG4B	chr2:242577026-242613271	q1	q2	OK	27.8827	25.0049	-0.157159	-0.660318	0.25145	0.58733	no
ATG4C	ATG4C	ATG4C	chr1:63249776-63330941	q1	q2	OK	3.46829	2.3509	-0.561014	-1.44532	0.012	0.0859421	no
ATG4D	ATG4D	ATG4D	chr19:10654569-10676702	q1	q2	OK	51.7824	42.0843	-0.299179	-0.998841	0.08425	0.31883	no
ATG5	ATG5	ATG5	chr6:106632351-106773695	q1	q2	OK	8.01673	9.03406	0.17236	0.619188	0.27305	0.608478	no
ATG7	ATG7	ATG7	chr3:11314009-11762242	q1	q2	OK	10.3531	9.95798	-0.056137	-0.128066	0.82725	0.952374	no
ATG9A	ATG9A	ATG9A	chr2:220084101-220094410	q1	q2	OK	30.7153	28.8428	-0.0907479	-0.394949	0.49235	0.795663	no
ATG9B	ATG9B	ATG9B	chr7:150688143-150721586	q1	q2	NOTEST	0.0304463	0.0148435	-1.03644	0	1	1	no
ATHL1	ATHL1	ATHL1	chr11:289137-295688	q1	q2	OK	5.1032	6.8109	0.416444	1.3963	0.0137	0.0940614	no
ATIC	ATIC	ATIC	chr2:216176678-216214496	q1	q2	OK	118.328	140.507	0.247848	1.08619	0.05825	0.25342	no
ATL1	ATL1	ATL1	chr14:50999799-51099784	q1	q2	NOTEST	0.798323	0.971297	0.28294	0	1	1	no
ATL2	ATL2	ATL2	chr2:38521098-38604432	q1	q2	OK	17.4241	19.7337	0.179578	0.70064	0.2274	0.558143	no
ATL3	ATL3	ATL3	chr11:63391553-63439446	q1	q2	OK	23.383	25.1263	0.103742	0.456243	0.41935	0.740982	no
ATM	ATM	ATM	chr11:108093558-108239826	q1	q2	OK	3.08326	3.83295	0.314001	1.24234	0.03195	0.16991	no
ATMIN	ATMIN	ATMIN	chr16:81069457-81080951	q1	q2	OK	23.4773	21.1884	-0.147996	-0.643764	0.2623	0.597593	no
ATN1	ATN1	ATN1	chr12:7033625-7051484	q1	q2	OK	63.3808	53.4488	-0.24589	-1.07375	0.0602	0.258747	no
ATOH1	ATOH1	ATOH1	chr4:94750077-94751142	q1	q2	NOTEST	0.0449342	0.153156	1.76911	0	1	1	no
ATOH7	ATOH7	ATOH7	chr10:69990351-69991870	q1	q2	NOTEST	0.249477	0.163325	-0.611159	0	1	1	no
ATOH8	ATOH8	ATOH8	chr2:85980908-86018506	q1	q2	NOTEST	0.628618	0.296516	-1.08407	0	1	1	no
ATOX1	ATOX1	ATOX1	chr5:151122382-151138210	q1	q2	OK	114.691	114.703	0.00015088	0.000574203	0.99495	0.997371	no
ATP10A	ATP10A	ATP10A	chr15:25923859-26108349	q1	q2	NOTEST	0	0.0205267	inf	0	1	1	no
ATP10B	ATP10B	ATP10B	chr5:159990126-160279219	q1	q2	NOTEST	0.00777546	0.017511	1.17126	0	1	1	no
ATP10D	ATP10D	ATP10D	chr4:47487409-47595503	q1	q2	OK	2.65535	3.01483	0.183173	0.61502	0.27875	0.614964	no
ATP11A	ATP11A	ATP11A	chr13:113344642-113541482	q1	q2	OK	9.74182	11.7774	0.273756	1.17431	0.0407	0.200442	no
ATP11A-AS1	ATP11A-AS1	ATP11A-AS1	chr13:113344642-113541482	q1	q2	NOTEST	0.0387861	0.0353813	-0.132549	0	1	1	no
ATP11AUN	ATP11AUN	ATP11AUN	chr13:113301357-113338811	q1	q2	NOTEST	0	0	0	0	1	1	no
ATP11B	ATP11B	ATP11B	chr3:182511290-182639421	q1	q2	OK	5.30912	6.55459	0.304032	1.20159	0.0349	0.179687	no
ATP11C	ATP11C	ATP11C	chrX:138808504-138914447	q1	q2	OK	6.28109	2.8045	-1.16327	-4.14275	5e-05	0.00105988	yes
ATP12A	ATP12A	ATP12A	chr13:25254548-25285923	q1	q2	NOTEST	0.0374698	0.0363886	-0.0422408	0	1	1	no
ATP13A1	ATP13A1	ATP13A1	chr19:19756009-19774503	q1	q2	OK	61.8664	53.4926	-0.209816	-0.918276	0.11115	0.376346	no
ATP13A2	ATP13A2	ATP13A2	chr1:17312452-17338467	q1	q2	OK	23.8373	25.277	0.0846061	0.362341	0.5316	0.820579	no
ATP13A3	ATP13A3	ATP13A3	chr3:194123402-194188968	q1	q2	OK	25.7995	25.0105	-0.0448076	-0.196723	0.73705	0.919883	no
ATP13A4	ATP13A4	ATP13A4	chr3:193116755-193273373	q1	q2	NOTEST	0.00523176	0.0178322	1.76911	0	1	1	no
ATP13A4-AS1	ATP13A4-AS1	ATP13A4-AS1	chr3:193116755-193273373	q1	q2	NOTEST	0	0	0	0	1	1	no
ATP13A5	ATP13A5	ATP13A5	chr3:192992830-193096514	q1	q2	NOTEST	0.044037	0.145072	1.71998	0	1	1	no
ATP13A5-AS1	ATP13A5-AS1	ATP13A5-AS1	chr3:192992830-193096514	q1	q2	NOTEST	0	0	0	0	1	1	no
ATP1A1	ATP1A1	ATP1A1	chr1:116915794-116961244	q1	q2	OK	214.741	176.363	-0.284046	-1.1736	0.04135	0.202165	no
ATP1A1-AS1	ATP1A1-AS1	ATP1A1-AS1	chr1:116915794-116961244	q1	q2	OK	18.5096	18.047	-0.0365125	-0.0168291	0.976	0.994183	no
ATP1A2	ATP1A2	ATP1A2	chr1:160085519-160113374	q1	q2	NOTEST	0	0	0	0	1	1	no
ATP1A3	ATP1A3	ATP1A3	chr19:42470733-42498428	q1	q2	OK	3.99245	3.47706	-0.199406	-0.597201	0.29645	0.634274	no
ATP1A4	ATP1A4	ATP1A4	chr1:160121351-160156767	q1	q2	NOTEST	0	0	0	0	1	1	no
ATP1B1	ATP1B1	ATP1B1	chr1:169075946-169429907	q1	q2	OK	7.76789	17.2509	1.15108	3.12543	5e-05	0.00105988	yes
ATP1B2	ATP1B2	ATP1B2	chr17:7549944-7561089	q1	q2	NOTEST	0.114783	0.144302	0.330182	0	1	1	no
ATP1B3	ATP1B3	ATP1B3	chr3:141595469-141645382	q1	q2	OK	32.7673	32.8299	0.00275374	0.0112375	0.9866	0.995935	no
ATP1B4	ATP1B4	ATP1B4	chrX:119495939-119517104	q1	q2	NOTEST	0	0	0	0	1	1	no
ATP2A1	ATP2A1	ATP2A1	chr16:28889808-28936532	q1	q2	NOTEST	0.835265	0.405902	-1.0411	0	1	1	no
ATP2A1-AS1	ATP2A1-AS1	ATP2A1-AS1	chr16:28889808-28936532	q1	q2	OK	2.11639	1.99987	-0.0817034	-0.0307773	0.9595	0.98987	no
ATP2A2	ATP2A2	ATP2A2	chr12:110719031-110788897	q1	q2	OK	103.898	77.1923	-0.428639	-1.76482	0.0022	0.0244277	yes
ATP2A3	ATP2A3	ATP2A3	chr17:3827162-3867758	q1	q2	OK	71.2657	63.6008	-0.164161	-0.701771	0.2205	0.549776	no
ATP2B1	ATP2B1	ATP2B1	chr12:89981825-90049844	q1	q2	OK	11.3968	7.80609	-0.54595	-2.23497	0.0001	0.00191548	yes
ATP2B2	ATP2B2	ATP2B2	chr3:10365706-10547268	q1	q2	NOTEST	0	0	0	0	1	1	no
ATP2B2-IT2	ATP2B2-IT2	ATP2B2-IT2	chr3:10667700-10668492	q1	q2	NOTEST	0	0	0	0	1	1	no
ATP2B3	ATP2B3	ATP2B3	chrX:152801579-152848387	q1	q2	NOTEST	0.0173689	0.0212071	0.288038	0	1	1	no
ATP2B4	ATP2B4	ATP2B4	chr1:203595914-203713209	q1	q2	OK	7.83204	10.5039	0.423471	1.7828	0.0021	0.0235328	yes
ATP2C1	ATP2C1	ATP2C1	chr3:130569368-131100319	q1	q2	OK	21.9298	22.0027	0.00479372	0.0184778	0.97305	0.993117	no
ATP2C2	ATP2C2	ATP2C2	chr16:84402128-84497793	q1	q2	OK	18.6721	21.8262	0.225176	0.930022	0.10765	0.368716	no
ATP4A	ATP4A	ATP4A	chr19:36041094-36054560	q1	q2	NOTEST	0.0115317	0	#NAME?	0	1	1	no
ATP4B	ATP4B	ATP4B	chr13:114303121-114312513	q1	q2	NOTEST	0	0.0273786	inf	0	1	1	no
ATP5A1	ATP5A1	ATP5A1	chr18:43664109-43684199	q1	q2	OK	572.349	586.333	0.0348254	0.138807	0.80895	0.948137	no
ATP5B	ATP5B	ATP5B	chr12:57031958-57039852	q1	q2	OK	783.033	711.82	-0.137561	-0.531871	0.34845	0.683748	no
ATP5C1	ATP5C1	ATP5C1	chr10:7830092-7849762	q1	q2	OK	135.877	163.117	0.263606	1.14099	0.04645	0.218636	no
ATP5D	ATP5D	ATP5D	chr19:1241748-1244824	q1	q2	OK	459.624	508.183	0.144895	0.618323	0.2767	0.612112	no
ATP5E	ATP5E	ATP5E	chr20:57603732-57617901	q1	q2	OK	380.764	380.813	0.000185075	0.000515224	0.9987	0.999312	no
ATP5EP2	ATP5EP2	ATP5EP2	chr13:28519342-28519710	q1	q2	OK	208.249	218.448	0.0689775	0.264775	0.645	0.880701	no
ATP5F1	ATP5F1	ATP5F1	chr1:111982511-112004525	q1	q2	OK	57.6445	57.3389	-0.00766761	-0.0203675	0.96925	0.991502	no
ATP5G1	ATP5G1	ATP5G1	chr17:46970147-46973232	q1	q2	OK	120.316	93.1103	-0.369816	-1.45382	0.0118	0.0849614	no
ATP5G2	ATP5G2	ATP5G2	chr12:54058943-54070512	q1	q2	OK	375.863	374.928	-0.00359552	-0.0157367	0.97675	0.994183	no
ATP5G3	ATP5G3	ATP5G3	chr2:176040985-176046490	q1	q2	OK	90.753	92.2383	0.0234211	0.102281	0.8547	0.959648	no
ATP5H	ATP5H	ATP5H	chr17:73028661-73061984	q1	q2	OK	121.534	92.4913	-0.393975	-0.996324	0.0808	0.310228	no
ATP5I	ATP5I	ATP5I	chr4:666224-668127	q1	q2	OK	547.353	515.792	-0.0856824	-0.344509	0.5465	0.829949	no
ATP5J	ATP5J	ATP5J	chr21:27096790-27144771	q1	q2	OK	38.5306	47.3508	0.297387	0.822078	0.15615	0.456221	no
ATP5J2	ATP5J2	ATP5J2	chr7:99006600-99063824	q1	q2	OK	433.904	489.606	0.174246	0.374889	0.51405	0.810277	no
ATP5J2-PTCD1	ATP5J2-PTCD1	ATP5J2-PTCD1	chr7:99006600-99063824	q1	q2	NOTEST	0.00118952	0.000901369	-0.400188	0	1	1	no
ATP5L	ATP5L	ATP5L	chr11:118230295-118289530	q1	q2	OK	97.1104	92.8434	-0.0648269	-0.178449	0.7577	0.927206	no
ATP5L2	ATP5L2	ATP5L2	chr22:43013845-43045405	q1	q2	NOTEST	0.226249	0.349562	0.627637	0	1	1	no
ATP5O	ATP5O	ATP5O	chr21:35275756-35288158	q1	q2	OK	139.077	137.02	-0.0214937	-0.0908951	0.8745	0.9639	no
ATP5S	ATP5S	ATP5S	chr14:50779046-50792946	q1	q2	OK	9.83246	10.6247	0.111802	0.341014	0.5496	0.831429	no
ATP5SL	ATP5SL	ATP5SL	chr19:41937222-41945843	q1	q2	OK	51.4506	36.4883	-0.495755	-2.03746	0.00055	0.00798653	yes
ATP6AP1	ATP6AP1	ATP6AP1	chrX:153656977-153664863	q1	q2	OK	114.201	117.116	0.0363577	0.159877	0.77745	0.93462	no
ATP6AP1L	ATP6AP1L	ATP6AP1L	chr5:81575280-81614465	q1	q2	NOTEST	0.379675	0.585063	0.623827	0	1	1	no
ATP6AP2	ATP6AP2	ATP6AP2	chrX:40440215-40465888	q1	q2	OK	17.1518	19.7516	0.203612	0.778609	0.17105	0.479533	no
ATP6V0A1	ATP6V0A1	ATP6V0A1	chr17:40610861-40674597	q1	q2	OK	17.8709	14.1282	-0.339037	-1.40499	0.0146	0.0982381	no
ATP6V0A2	ATP6V0A2	ATP6V0A2	chr12:124196864-124246301	q1	q2	OK	5.39899	3.46635	-0.639273	-2.34549	5e-05	0.00105988	yes
ATP6V0A4	ATP6V0A4	ATP6V0A4	chr7:138391038-138490769	q1	q2	OK	1.30035	0.767518	-0.760629	-1.41872	0.01275	0.089464	no
ATP6V0B	ATP6V0B	ATP6V0B	chr1:44440319-44443972	q1	q2	OK	76.2842	74.6434	-0.0313707	-0.133074	0.81275	0.948527	no
ATP6V0C	ATP6V0C	ATP6V0C	chr16:2563726-2570224	q1	q2	OK	280.248	293.114	0.0647622	0.283904	0.62465	0.869931	no
ATP6V0CP3	ATP6V0CP3	ATP6V0CP3	chr6:42695313-42695932	q1	q2	NOTEST	0	0	0	0	1	1	no
ATP6V0D1	ATP6V0D1	ATP6V0D1	chr16:67471916-67515089	q1	q2	OK	108.373	107.502	-0.0116431	-0.0510901	0.92655	0.979461	no
ATP6V0D2	ATP6V0D2	ATP6V0D2	chr8:87111138-87166454	q1	q2	NOTEST	0.0166174	0.0149804	-0.149615	0	1	1	no
ATP6V0E1	ATP6V0E1	ATP6V0E1	chr5:172410762-172461900	q1	q2	OK	135.528	150.656	0.152661	0.658456	0.2558	0.591001	no
ATP6V0E2	ATP6V0E2	ATP6V0E2	chr7:149564782-149577801	q1	q2	OK	32.1561	24.4105	-0.397593	-1.62341	0.00525	0.0472929	yes
ATP6V0E2-AS1	ATP6V0E2-AS1	ATP6V0E2-AS1	chr7:149564782-149577801	q1	q2	OK	1.59612	1.14855	-0.474752	-0.443441	0.4363	0.753947	no
ATP6V1A	ATP6V1A	ATP6V1A	chr3:113465865-113530905	q1	q2	OK	31.1529	32.489	0.060588	0.265566	0.63515	0.874937	no
ATP6V1B1	ATP6V1B1	ATP6V1B1	chr2:71162997-71192561	q1	q2	NOTEST	0.783582	0.796967	0.0244356	0	1	1	no
ATP6V1B1-AS1	ATP6V1B1-AS1	ATP6V1B1-AS1	chr2:71162997-71192561	q1	q2	NOTEST	0.397847	0.220258	-0.853022	0	1	1	no
ATP6V1B2	ATP6V1B2	ATP6V1B2	chr8:20054703-20079207	q1	q2	OK	30.835	28.8001	-0.0984949	-0.419197	0.4658	0.776786	no
ATP6V1C1	ATP6V1C1	ATP6V1C1	chr8:104033247-104085285	q1	q2	OK	17.73	13.602	-0.382372	-1.62714	0.0053	0.0475666	yes
ATP6V1C2	ATP6V1C2	ATP6V1C2	chr2:10861774-10978103	q1	q2	OK	2.35199	3.0352	0.367913	0.275792	0.6545	0.884494	no
ATP6V1D	ATP6V1D	ATP6V1D	chr14:67804580-67826720	q1	q2	OK	14.126	13.7767	-0.0361221	-0.1277	0.82225	0.951401	no
ATP6V1E1	ATP6V1E1	ATP6V1E1	chr22:18074902-18111588	q1	q2	OK	40.3517	37.5117	-0.105287	-0.421777	0.4636	0.775545	no
ATP6V1E2	ATP6V1E2	ATP6V1E2	chr2:46738985-46747096	q1	q2	OK	2.89522	2.16995	-0.41601	-0.922966	0.1095	0.372841	no
ATP6V1F	ATP6V1F	ATP6V1F	chr7:128502856-128505903	q1	q2	OK	190.266	208.916	0.1349	0.587666	0.3005	0.638773	no
ATP6V1G1	ATP6V1G1	ATP6V1G1	chr9:117349993-117361152	q1	q2	OK	25.0589	31.9713	0.351453	1.38048	0.01755	0.111586	no
ATP6V1G2	ATP6V1G2	ATP6V1G2	chr6_ssto_hap7:2827543-2845430	q1	q2	NOTEST	0.0767417	0	#NAME?	0	1	1	no
ATP6V1G2-DDX39B	ATP6V1G2-DDX39B	ATP6V1G2-DDX39B	chr6_ssto_hap7:2827543-2845430	q1	q2	NOTEST	0	0.49027	inf	0	1	1	no
ATP6V1G3	ATP6V1G3	ATP6V1G3	chr1:198492351-198510075	q1	q2	NOTEST	0	0	0	0	1	1	no
ATP6V1H	ATP6V1H	ATP6V1H	chr8:54628102-54755871	q1	q2	OK	14.4423	16.9059	0.227226	0.854599	0.1355	0.424093	no
ATP7A	ATP7A	ATP7A	chrX:77166152-77305892	q1	q2	OK	1.11445	1.39255	0.321396	0.913725	0.1093	0.372749	no
ATP7B	ATP7B	ATP7B	chr13:52506805-52585630	q1	q2	OK	2.58428	3.06464	0.245956	0.803164	0.16835	0.474818	no
ATP8A1	ATP8A1	ATP8A1	chr4:42410391-42659122	q1	q2	OK	1.34318	1.51227	0.171062	0.502868	0.3805	0.71175	no
ATP8A2	ATP8A2	ATP8A2	chr13:25946208-26595420	q1	q2	NOTEST	0.243161	0.206054	-0.238887	0	1	1	no
ATP8B1	ATP8B1	ATP8B1	chr18:55297533-55470327	q1	q2	OK	10.0896	10.7387	0.0899442	0.361278	0.5285	0.818085	no
ATP8B2	ATP8B2	ATP8B2	chr1:154298035-154323780	q1	q2	OK	17.4728	23.8993	0.451864	1.60761	0.005	0.0455485	yes
ATP8B3	ATP8B3	ATP8B3	chr19:1782073-1812275	q1	q2	NOTEST	0.187656	0.46287	1.30252	0	1	1	no
ATP8B4	ATP8B4	ATP8B4	chr15:50150434-50411419	q1	q2	NOTEST	0.0417612	0.0423067	0.0187225	0	1	1	no
ATP8B5P	ATP8B5P	ATP8B5P	chr9:35406751-35483026	q1	q2	NOTEST	0.618224	0.770109	0.316935	0	1	1	no
ATP9A	ATP9A	ATP9A	chr20:50213313-50384950	q1	q2	OK	15.0673	21.6043	0.519899	2.27259	0.0001	0.00191548	yes
ATP9B	ATP9B	ATP9B	chr18:76829274-77138282	q1	q2	OK	3.31161	4.47598	0.434673	1.42047	0.01335	0.0923908	no
ATPAF1	ATPAF1	ATPAF1	chr1:47100710-47134099	q1	q2	OK	38.1934	36.8826	-0.0503812	-0.205191	0.7151	0.910298	no
ATPAF2	ATPAF2	ATPAF2	chr17:17921333-17942480	q1	q2	OK	22.3609	19.033	-0.23248	-0.859064	0.13295	0.419469	no
ATPIF1	ATPIF1	ATPIF1	chr1:28562601-28564616	q1	q2	OK	77.9004	87.4828	0.167369	0.477309	0.3994	0.72659	no
ATR	ATR	ATR	chr3:142168076-142297668	q1	q2	OK	8.26512	7.58458	-0.123965	-0.514567	0.36315	0.698809	no
ATRAID	ATRAID	ATRAID	chr2:27422454-27440046	q1	q2	OK	105.341	109.129	0.0509671	0.0867529	0.87415	0.9639	no
ATRIP	ATRIP	ATRIP	chr3:48488113-48509044	q1	q2	OK	15.1994	12.0244	-0.338049	-1.21812	0.0313	0.167481	no
ATRN	ATRN	ATRN	chr20:3451664-3631769	q1	q2	OK	9.81852	9.64156	-0.0262384	-0.0939199	0.86785	0.962594	no
ATRNL1	ATRNL1	ATRNL1	chr10:116853123-117708509	q1	q2	OK	8.10674	5.47054	-0.56744	-2.15677	5e-05	0.00105988	yes
ATRX	ATRX	ATRX	chrX:76760355-77041755	q1	q2	OK	5.35488	6.09347	0.186412	0.772563	0.1803	0.492254	no
ATXN1	ATXN1	ATXN1	chr6:16299342-16761721	q1	q2	OK	1.59459	2.12724	0.415797	1.41174	0.01265	0.0891233	no
ATXN10	ATXN10	ATXN10	chr22:46067677-46241187	q1	q2	OK	30.1427	28.6317	-0.0741969	-0.31791	0.57535	0.844773	no
ATXN1L	ATXN1L	ATXN1L	chr16:71879893-71891236	q1	q2	OK	16.2826	14.4815	-0.169122	-0.736067	0.1917	0.507281	no
ATXN2	ATXN2	ATXN2	chr12:111890017-112037480	q1	q2	OK	9.30169	7.28622	-0.352323	-1.33637	0.02145	0.127993	no
ATXN2L	ATXN2L	ATXN2L	chr16:28834368-28848558	q1	q2	OK	80.4905	59.0877	-0.44596	-1.93851	0.00065	0.00911127	yes
ATXN3	ATXN3	ATXN3	chr14:92524895-92572965	q1	q2	OK	2.53347	2.58357	0.028252	0.0903316	0.86365	0.961742	no
ATXN3L	ATXN3L	ATXN3L	chrX:13328770-13338518	q1	q2	NOTEST	0	0	0	0	1	1	no
ATXN7	ATXN7	ATXN7	chr3:63850232-63989136	q1	q2	OK	16.1691	14.9264	-0.115379	-0.496767	0.3861	0.716722	no
ATXN7L1	ATXN7L1	ATXN7L1	chr7:105245220-105517031	q1	q2	OK	4.19437	6.42647	0.615574	1.67156	0.00345	0.0344574	yes
ATXN7L2	ATXN7L2	ATXN7L2	chr1:110026560-110035420	q1	q2	OK	11.0908	8.97575	-0.305258	-1.07265	0.05815	0.253167	no
ATXN7L3	ATXN7L3	ATXN7L3	chr17:42269172-42275529	q1	q2	OK	41.7124	26.7577	-0.640521	-2.80513	5e-05	0.00105988	yes
ATXN7L3B	ATXN7L3B	ATXN7L3B	chr12:74931550-74935232	q1	q2	OK	80.6216	68.5587	-0.233827	-1.0271	0.07185	0.290104	no
ATXN8OS	ATXN8OS	ATXN8OS	chr13:70274724-70713885	q1	q2	NOTEST	0	0	0	0	1	1	no
AUH	AUH	AUH	chr9:93976096-94124251	q1	q2	OK	7.02055	7.07135	0.0104016	0.0294808	0.96075	0.990121	no
AUNIP	AUNIP	AUNIP	chr1:26146396-26185949	q1	q2	OK	7.49093	7.65306	0.0308923	0.0635887	0.9142	0.976075	no
AUP1	AUP1	AUP1	chr2:74753774-74784678	q1	q2	OK	101.751	82.267	-0.306661	-1.00628	0.08215	0.31392	no
AURKA	AURKA	AURKA	chr20:54944444-54967351	q1	q2	OK	73.7388	69.1473	-0.0927501	-0.397222	0.4875	0.792032	no
AURKAIP1	AURKAIP1	AURKAIP1	chr1:1309109-1310818	q1	q2	OK	255.419	193.247	-0.402417	-1.73843	0.0026	0.0278244	yes
AURKAPS1	AURKAPS1	AURKAPS1	chr1:220321609-220445843	q1	q2	OK	5.30664	4.98569	-0.0900037	-0.118943	0.8426	0.95582	no
AURKB	AURKB	AURKB	chr17:8108048-8113944	q1	q2	OK	130.072	108.508	-0.261508	-1.13262	0.04935	0.226655	no
AURKC	AURKC	AURKC	chr19:57742376-57746916	q1	q2	NOTEST	0	0.137931	inf	0	1	1	no
AUTS2	AUTS2	AUTS2	chr7:69063904-70258054	q1	q2	OK	2.0236	1.5121	-0.420371	-0.783399	0.17385	0.482973	no
AVEN	AVEN	AVEN	chr15:34158427-34357287	q1	q2	OK	10.7223	10.3629	-0.0491868	-0.154769	0.78355	0.937764	no
AVIL	AVIL	AVIL	chr12:58176527-58209852	q1	q2	NOTEST	0.115099	0.0783798	-0.554326	0	1	1	no
AVL9	AVL9	AVL9	chr7:32535037-32758780	q1	q2	OK	20.5666	17.5488	-0.228929	-0.997224	0.0785	0.305852	no
AVP	AVP	AVP	chr20:3063201-3065370	q1	q2	NOTEST	0	0	0	0	1	1	no
AVPI1	AVPI1	AVPI1	chr10:99437180-99447015	q1	q2	OK	32.9737	30.4947	-0.112757	-0.439367	0.45005	0.765123	no
AVPR1A	AVPR1A	AVPR1A	chr12:63536538-63546590	q1	q2	NOTEST	0	0	0	0	1	1	no
AVPR1B	AVPR1B	AVPR1B	chr1:206224282-206231482	q1	q2	NOTEST	0	0.040803	inf	0	1	1	no
AVPR2	AVPR2	AVPR2	chrX:153167984-153172620	q1	q2	NOTEST	0.174455	0.0440665	-1.9851	0	1	1	no
AWAT1	AWAT1	AWAT1	chrX:69454504-69460511	q1	q2	NOTEST	0	0	0	0	1	1	no
AWAT2	AWAT2	AWAT2	chrX:69260391-69269788	q1	q2	NOTEST	0	0	0	0	1	1	no
AXDND1	AXDND1	AXDND1	chr1:179334854-179545087	q1	q2	NOTEST	0.0453389	0.036136	-0.327311	0	1	1	no
AXIN1	AXIN1	AXIN1	chr16:337439-402676	q1	q2	OK	39.0125	44.6502	0.194731	0.854077	0.13185	0.417628	no
AXIN2	AXIN2	AXIN2	chr17:63524682-63557740	q1	q2	NOTEST	0.763055	0.377551	-1.01512	0	1	1	no
AXL	AXL	AXL	chr19:41725103-41767672	q1	q2	NOTEST	0.504922	0.735462	0.542591	0	1	1	no
AZGP1	AZGP1	AZGP1	chr7:99564349-99573735	q1	q2	NOTEST	0.104312	0	#NAME?	0	1	1	no
AZGP1P1	AZGP1P1	AZGP1P1	chr7:99578384-99581860	q1	q2	NOTEST	0.0395992	0	#NAME?	0	1	1	no
AZI2	AZI2	AZI2	chr3:28363843-28390618	q1	q2	OK	13.4929	12.4142	-0.120208	-0.370542	0.51025	0.807015	no
AZIN1	AZIN1	AZIN1	chr8:103838529-103876428	q1	q2	OK	52.7956	47.9039	-0.140276	-0.61379	0.2832	0.619372	no
AZIN1-AS1	AZIN1-AS1	AZIN1-AS1	chr8:103876498-103990104	q1	q2	OK	8.18531	5.94756	-0.46074	-0.985034	0.08615	0.322697	no
AZIN2	AZIN2	AZIN2	chr1:33546713-33586132	q1	q2	NOTEST	0.474496	0.546348	0.203425	0	1	1	no
AZU1	AZU1	AZU1	chr19:827830-832017	q1	q2	NOTEST	0	0	0	0	1	1	no
B2M	B2M	B2M	chr15:45003684-45010357	q1	q2	OK	158.596	181.85	0.197394	0.85686	0.13395	0.422075	no
B3GALNT1	B3GALNT1	B3GALNT1	chr3:160801670-160823160	q1	q2	OK	15.8356	18.1528	0.197025	0.79456	0.1654	0.470658	no
B3GALNT2	B3GALNT2	B3GALNT2	chr1:235530674-235667781	q1	q2	OK	10.9054	10.1924	-0.0975442	-0.280476	0.62645	0.870967	no
B3GALT1	B3GALT1	B3GALT1	chr2:168671283-168797654	q1	q2	NOTEST	0.0549795	0.0476144	-0.207497	0	1	1	no
B3GALT2	B3GALT2	B3GALT2	chr1:193091087-193223942	q1	q2	NOTEST	0	0.0365235	inf	0	1	1	no
B3GALT4	B3GALT4	B3GALT4	chr6_qbl_hap6:4477155-4478841	q1	q2	OK	9.30952	9.85414	0.0820235	0.257753	0.658	0.884952	no
B3GALT5	B3GALT5	B3GALT5	chr21:40984866-41034816	q1	q2	NOTEST	0.133603	0.0624285	-1.09768	0	1	1	no
B3GALT5-AS1	B3GALT5-AS1	B3GALT5-AS1	chr21:40969074-40984749	q1	q2	NOTEST	0.0675156	0.0283101	-1.2539	0	1	1	no
B3GALT6	B3GALT6	B3GALT6	chr1:1167628-1170420	q1	q2	OK	37.9701	34.0207	-0.158452	-0.675823	0.24045	0.573344	no
B3GAT1	B3GAT1	B3GAT1	chr11:134248397-134281812	q1	q2	NOTEST	0.602031	0.505407	-0.252392	0	1	1	no
B3GAT2	B3GAT2	B3GAT2	chr6:71377473-71666788	q1	q2	NOTEST	0.221677	0.0771315	-1.52307	0	1	1	no
B3GAT3	B3GAT3	B3GAT3	chr11:62382767-62389647	q1	q2	OK	38.8848	36.55	-0.0893337	-0.365384	0.52385	0.816621	no
B3GLCT	B3GLCT	B3GLCT	chr13:31774111-31906411	q1	q2	OK	4.18842	4.10777	-0.0280503	-0.0925044	0.8727	0.963436	no
B3GNT2	B3GNT2	B3GNT2	chr2:62423261-62451866	q1	q2	OK	9.51957	10.1248	0.0889273	0.322457	0.56835	0.841011	no
B3GNT3	B3GNT3	B3GNT3	chr19:17905918-17924385	q1	q2	OK	10.4422	11.4227	0.129474	0.478301	0.40205	0.728097	no
B3GNT4	B3GNT4	B3GNT4	chr12:122688227-122692084	q1	q2	OK	1.84456	3.01842	0.710517	1.38347	0.0162	0.105153	no
B3GNT5	B3GNT5	B3GNT5	chr3:182895791-183146057	q1	q2	OK	0.235679	1.21534	2.36646	3.15855	0.0002	0.00343972	yes
B3GNT6	B3GNT6	B3GNT6	chr11:76745384-76753005	q1	q2	NOTEST	0	0.0546247	inf	0	1	1	no
B3GNT7	B3GNT7	B3GNT7	chr2:232260334-232265875	q1	q2	NOTEST	0.181181	0.328975	0.860542	0	1	1	no
B3GNT8	B3GNT8	B3GNT8	chr19:41931263-41934635	q1	q2	OK	1.78672	1.67728	-0.091193	-0.174105	0.7612	0.927966	no
B3GNT9	B3GNT9	B3GNT9	chr16:67143914-67184902	q1	q2	OK	2.86155	2.57146	-0.15421	-0.268943	0.64375	0.879688	no
B3GNTL1	B3GNTL1	B3GNTL1	chr17:80901666-81009686	q1	q2	OK	5.14916	4.70636	-0.129725	-0.31208	0.5874	0.850821	no
B4GALNT1	B4GALNT1	B4GALNT1	chr12:58012187-58027022	q1	q2	OK	15.9948	9.85894	-0.698102	-2.50219	5e-05	0.00105988	yes
B4GALNT2	B4GALNT2	B4GALNT2	chr17:47209821-47247351	q1	q2	NOTEST	0.307828	0.422718	0.457572	0	1	1	no
B4GALNT3	B4GALNT3	B4GALNT3	chr12:569542-671058	q1	q2	OK	2.06284	4.23873	1.039	2.87038	5e-05	0.00105988	yes
B4GALNT4	B4GALNT4	B4GALNT4	chr11:369794-382117	q1	q2	OK	29.3115	31.0692	0.084022	0.361517	0.5339	0.821686	no
B4GALT1	B4GALT1	B4GALT1	chr9:33110638-33179981	q1	q2	OK	29.6058	38.3181	0.372149	1.61773	0.00405	0.0387273	yes
B4GALT1-AS1	B4GALT1-AS1	B4GALT1-AS1	chr9:33110638-33179981	q1	q2	OK	1.58082	2.01464	0.349843	0.139075	0.8311	0.954309	no
B4GALT2	B4GALT2	B4GALT2	chr1:44444873-44456843	q1	q2	OK	65.8019	68.3259	0.0543034	0.233723	0.68805	0.898504	no
B4GALT3	B4GALT3	B4GALT3	chr1:161141099-161147758	q1	q2	OK	37.8325	36.5137	-0.051191	-0.215334	0.71235	0.908642	no
B4GALT4	B4GALT4	B4GALT4	chr3:118930588-119009513	q1	q2	OK	7.02521	8.19704	0.222563	0.72036	0.21075	0.535375	no
B4GALT4-AS1	B4GALT4-AS1	B4GALT4-AS1	chr3:118930588-119009513	q1	q2	NOTEST	0	0	0	0	1	1	no
B4GALT5	B4GALT5	B4GALT5	chr20:48249482-48330421	q1	q2	OK	14.525	13.2764	-0.129676	-0.537944	0.3482	0.6837	no
B4GALT6	B4GALT6	B4GALT6	chr18:29202208-29264686	q1	q2	NOTEST	0.689426	0.349151	-0.981544	0	1	1	no
B4GALT7	B4GALT7	B4GALT7	chr5:177027118-177037346	q1	q2	OK	36.9797	33.3575	-0.148721	-0.605379	0.2959	0.633992	no
B4GAT1	B4GAT1	B4GAT1	chr11:66112842-66115161	q1	q2	OK	24.4819	23.2131	-0.0767752	-0.307341	0.59705	0.857323	no
B9D1	B9D1	B9D1	chr17:19240866-19290532	q1	q2	OK	11.8649	16.5835	0.48305	0.894471	0.12005	0.394901	no
B9D2	B9D2	B9D2	chr19:41860321-41889987	q1	q2	OK	11.7476	9.09567	-0.369108	-0.950027	0.09725	0.347702	no
BAALC	BAALC	BAALC	chr8:104145190-104242533	q1	q2	NOTEST	0	0.0108202	inf	0	1	1	no
BAALC-AS1	BAALC-AS1	BAALC-AS1	chr8:104145190-104242533	q1	q2	NOTEST	0.222345	0.294452	0.405231	0	1	1	no
BAALC-AS2	BAALC-AS2	BAALC-AS2	chr8:104145190-104242533	q1	q2	NOTEST	0.32852	0.111118	-1.56389	0	1	1	no
BAAT	BAAT	BAAT	chr9:104122698-104147287	q1	q2	NOTEST	0.0694782	0.0487442	-0.511329	0	1	1	no
BABAM1	BABAM1	BABAM1	chr19:17378184-17390162	q1	q2	OK	60.3351	56.7727	-0.0877993	-0.366356	0.5292	0.818646	no
BACE1	BACE1	BACE1	chr11:117103340-117186972	q1	q2	OK	10.9795	10.8498	-0.0171414	-0.0635699	0.90965	0.975372	no
BACE1-AS	BACE1-AS	BACE1-AS	chr11:117103340-117186972	q1	q2	OK	2.39125	1.66031	-0.526313	-0.273867	0.662	0.886542	no
BACE2	BACE2	BACE2	chr21:42539727-42654461	q1	q2	OK	11.3653	11.6783	0.0391858	0.16902	0.76615	0.930004	no
BACH1	BACH1	BACH1	chr21:30671115-30734217	q1	q2	OK	4.04098	3.77901	-0.0966968	-0.269936	0.63985	0.877622	no
BACH1-IT2	BACH1-IT2	BACH1-IT2	chr21:30744820-30746300	q1	q2	NOTEST	0.129392	0.0957157	-0.434917	0	1	1	no
BACH2	BACH2	BACH2	chr6:90636246-91006627	q1	q2	NOTEST	0.01885	0.0263963	0.48577	0	1	1	no
BAD	BAD	BAD	chr11:64037299-64056972	q1	q2	OK	94.7516	76.372	-0.311107	-0.919319	0.1126	0.379771	no
BAG1	BAG1	BAG1	chr9:33252469-33264759	q1	q2	OK	21.6228	27.46	0.344779	1.47053	0.01045	0.0782137	no
BAG2	BAG2	BAG2	chr6:57037103-57050012	q1	q2	OK	7.51336	10.1062	0.427716	1.39162	0.01745	0.111066	no
BAG3	BAG3	BAG3	chr10:121410881-121437329	q1	q2	OK	56.1866	74.0193	0.397675	1.73125	0.00305	0.0314199	yes
BAG4	BAG4	BAG4	chr8:38020838-38070819	q1	q2	OK	6.04775	6.46164	0.095503	0.280493	0.6272	0.871389	no
BAG5	BAG5	BAG5	chr14:104022880-104029151	q1	q2	OK	14.2249	15.3344	0.108356	0.450724	0.43835	0.755293	no
BAG6	BAG6	BAG6	chr6_ssto_hap7:2937601-2956785	q1	q2	OK	104.205	99.5165	-0.0664228	-0.29011	0.61635	0.866011	no
BAGE	BAGE,BAGE5	BAGE,BAGE5	chr21:11020841-11098937	q1	q2	OK	8.79081	5.79105	-0.602171	-0.622281	0.28905	0.62618	no
BAGE3	BAGE3	BAGE3	chr21:11020841-11098937	q1	q2	OK	5.10086	5.99097	0.232051	0.246831	0.6488	0.883204	no
BAGE4	BAGE4	BAGE4	chr21:11020841-11098937	q1	q2	OK	2.13494	2.05081	-0.0579968	-0.0596523	0.91815	0.97697	no
BAGE5	BAGE5	BAGE5	chr21:11020841-11098937	q1	q2	OK	10.4165	12.8138	0.298817	0.54383	0.3283	0.666652	no
BAHCC1	BAHCC1	BAHCC1	chr17:79373520-79433358	q1	q2	OK	7.4975	5.86114	-0.355228	-1.47584	0.01035	0.0777533	no
BAHD1	BAHD1	BAHD1	chr15:40731919-40760441	q1	q2	OK	19.0923	18.0029	-0.0847672	-0.354736	0.53985	0.825433	no
BAIAP2	BAIAP2	BAIAP2	chr17:79008946-79156964	q1	q2	OK	25.2548	16.2402	-0.636987	-2.44505	5e-05	0.00105988	yes
BAIAP2-AS1	BAIAP2-AS1	BAIAP2-AS1	chr17:79002932-79008519	q1	q2	OK	4.91129	4.16457	-0.237936	-0.809942	0.1585	0.460977	no
BAIAP2L1	BAIAP2L1	BAIAP2L1	chr7:97910978-98030427	q1	q2	OK	14.1571	14.1641	0.000708883	0.0022793	0.9971	0.998568	no
BAIAP2L2	BAIAP2L2	BAIAP2L2	chr22:38480895-38506676	q1	q2	NOTEST	0.170245	0.184055	0.112529	0	1	1	no
BAIAP3	BAIAP3	BAIAP3	chr16:1383605-1401873	q1	q2	OK	3.37599	5.6472	0.742226	1.10361	0.05745	0.251111	no
BAK1	BAK1	BAK1	chr6:33540322-33548070	q1	q2	OK	12.9679	10.1269	-0.35676	-1.25554	0.0257	0.146091	no
BAMBI	BAMBI	BAMBI	chr10:28966423-28971868	q1	q2	OK	190.013	160.445	-0.244017	-1.05107	0.0653	0.272833	no
BANCR	BANCR	BANCR	chr9:71911596-71921972	q1	q2	NOTEST	0	0	0	0	1	1	no
BANF1	BANF1	BANF1	chr11:65764015-65771617	q1	q2	OK	185.683	180.553	-0.0404236	-0.14791	0.79775	0.943785	no
BANF2	BANF2	BANF2	chr20:17674319-17716517	q1	q2	NOTEST	0	0	0	0	1	1	no
BANK1	BANK1	BANK1	chr4:102711763-102995969	q1	q2	NOTEST	0.0458449	0.163068	1.83064	0	1	1	no
BANP	BANP	BANP	chr16:87985037-88110924	q1	q2	OK	21.2381	23.2997	0.133654	0.534496	0.35195	0.687409	no
BAP1	BAP1	BAP1	chr3:52435019-52444121	q1	q2	OK	31.1667	28.0864	-0.150132	-0.650419	0.25555	0.590874	no
BARD1	BARD1	BARD1	chr2:215590369-215674435	q1	q2	OK	9.35995	11.4363	0.289051	1.18361	0.03605	0.183967	no
BARHL1	BARHL1	BARHL1	chr9:135457992-135465640	q1	q2	NOTEST	0.0211352	0.0566457	1.42232	0	1	1	no
BARHL2	BARHL2	BARHL2	chr1:91177578-91182794	q1	q2	NOTEST	0	0	0	0	1	1	no
BARX1	BARX1	BARX1	chr9:96713908-96717608	q1	q2	NOTEST	0.0447907	0.0223938	-1.0001	0	1	1	no
BARX2	BARX2	BARX2	chr11:129245880-129322174	q1	q2	OK	5.21773	4.46209	-0.225705	-0.588659	0.3041	0.643156	no
BASP1	BASP1	BASP1	chr5:17130136-17276954	q1	q2	OK	71.7597	70.0131	-0.0355484	-0.144445	0.80005	0.94465	no
BASP1P1	BASP1P1	BASP1P1	chr13:23471168-23472320	q1	q2	NOTEST	0	0	0	0	1	1	no
BATF	BATF	BATF	chr14:75988783-76013334	q1	q2	OK	33.8945	27.827	-0.284568	-0.995712	0.0803	0.309186	no
BATF2	BATF2	BATF2	chr11:64755416-64764517	q1	q2	NOTEST	0.0533022	0.18351	1.7836	0	1	1	no
BATF3	BATF3	BATF3	chr1:212859758-212873327	q1	q2	NOTEST	0.147341	0.0873199	-0.754781	0	1	1	no
BAX	BAX	BAX	chr19:49458116-49465055	q1	q2	OK	141.974	110.622	-0.359996	-1.47707	0.0097	0.0743442	no
BAZ1A	BAZ1A	BAZ1A	chr14:35221936-35344853	q1	q2	OK	17.6127	20.0756	0.188829	0.817196	0.15525	0.454578	no
BAZ1B	BAZ1B	BAZ1B	chr7:72854727-72936615	q1	q2	OK	37.6703	37.8524	0.00695716	0.0305429	0.9551	0.988505	no
BAZ2A	BAZ2A	BAZ2A	chr12:56915608-57030163	q1	q2	OK	19.4445	17.4188	-0.158712	-0.668322	0.2502	0.586576	no
BAZ2B	BAZ2B	BAZ2B	chr2:160175489-160474553	q1	q2	NOTEST	0.384758	0.281532	-0.450652	0	1	1	no
BBC3	BBC3	BBC3	chr19:47724078-47736023	q1	q2	OK	10.7034	11.0977	0.0521894	0.173218	0.7574	0.926968	no
BBIP1	BBIP1	BBIP1	chr10:112631552-112679124	q1	q2	OK	3.59516	2.72599	-0.399274	-0.292252	0.6103	0.863464	no
BBOX1	BBOX1	BBOX1	chr11:27062508-27241660	q1	q2	NOTEST	0	0	0	0	1	1	no
BBOX1-AS1	BBOX1-AS1	BBOX1-AS1	chr11:27062508-27241660	q1	q2	NOTEST	0.798779	0.59028	-0.436397	0	1	1	no
BBS1	BBS1	BBS1	chr11:66278118-66301084	q1	q2	OK	4.94917	7.85102	0.665695	2.2715	5e-05	0.00105988	yes
BBS10	BBS10	BBS10	chr12:76738265-76742222	q1	q2	OK	4.94267	3.51471	-0.491885	-1.53105	0.009	0.0701768	no
BBS12	BBS12	BBS12	chr4:123653856-123666098	q1	q2	NOTEST	0.876471	0.693944	-0.336889	0	1	1	no
BBS2	BBS2	BBS2	chr16:56518258-56554008	q1	q2	OK	10.4462	12.1365	0.216368	0.807149	0.15905	0.462133	no
BBS4	BBS4	BBS4	chr15:72978519-73030817	q1	q2	OK	3.88297	4.41955	0.186741	0.515202	0.35985	0.695646	no
BBS5	BBS5	BBS5	chr2:170336005-170363165	q1	q2	OK	2.81102	2.82634	0.00784255	0.0211212	0.96445	0.990748	no
BBS7	BBS7	BBS7	chr4:122745483-122791652	q1	q2	OK	3.92489	4.34201	0.145709	0.41493	0.46255	0.775136	no
BBS9	BBS9	BBS9	chr7:33169151-33645680	q1	q2	OK	4.36804	4.51519	0.0478003	0.156616	0.77975	0.935901	no
BBX	BBX	BBX	chr3:107241782-107530176	q1	q2	OK	6.35826	6.53221	0.038939	0.159071	0.7813	0.937019	no
BCAM	BCAM	BCAM	chr19:45312315-45324678	q1	q2	OK	30.1083	38.5803	0.357703	1.48913	0.01	0.0761621	no
BCAN	BCAN	BCAN	chr1:156611739-156629324	q1	q2	NOTEST	0.0118459	0.0439912	1.89282	0	1	1	no
BCAP29	BCAP29	BCAP29	chr7:107220421-107263762	q1	q2	OK	4.38329	5.06917	0.209735	0.770134	0.17915	0.49125	no
BCAP31	BCAP31	BCAP31	chrX:152965946-152990201	q1	q2	OK	269.669	255.624	-0.0771693	-0.336827	0.55325	0.83194	no
BCAR1	BCAR1	BCAR1	chr16:75262927-75301951	q1	q2	OK	64.5594	63.0569	-0.0339725	-0.147052	0.8012	0.944995	no
BCAR3	BCAR3	BCAR3	chr1:94027297-94312706	q1	q2	OK	8.4058	8.61007	0.0346395	0.115695	0.84155	0.95582	no
BCAR4	BCAR4	BCAR4	chr16:11913690-11922689	q1	q2	NOTEST	0.0981871	0	#NAME?	0	1	1	no
BCAS1	BCAS1	BCAS1	chr20:52560078-52687304	q1	q2	OK	9.00447	14.3969	0.677042	2.50387	0.0001	0.00191548	yes
BCAS2	BCAS2	BCAS2	chr1:115110180-115124265	q1	q2	OK	104.938	105.755	0.0111912	0.0486905	0.9333	0.98112	no
BCAS3	BCAS3	BCAS3	chr17:58755171-59470199	q1	q2	OK	179.496	119.788	-0.583469	-2.454	5e-05	0.00105988	yes
BCAS4	BCAS4	BCAS4	chr20:49411430-49493714	q1	q2	OK	32.4408	24.725	-0.391837	-1.43356	0.01255	0.0886764	no
BCAT1	BCAT1	BCAT1	chr12:24962957-25102393	q1	q2	NOTEST	0.82012	0.863399	0.0741936	0	1	1	no
BCAT2	BCAT2	BCAT2	chr19:49298318-49314320	q1	q2	OK	103.612	84.1904	-0.299465	-1.27187	0.02685	0.150511	no
BCCIP	BCCIP	BCCIP	chr10:127512103-127569884	q1	q2	OK	39.2177	38.9621	-0.00943091	-0.0280445	0.9604	0.99011	no
BCDIN3D	BCDIN3D	BCDIN3D	chr12:50222325-50236912	q1	q2	OK	3.63539	3.20668	-0.18103	-0.51086	0.378	0.710581	no
BCDIN3D-AS1	BCDIN3D-AS1	BCDIN3D-AS1	chr12:50222325-50236912	q1	q2	NOTEST	0.348042	0.351936	0.0160497	0	1	1	no
BCHE	BCHE	BCHE	chr3:165490691-165555253	q1	q2	NOTEST	0	0	0	0	1	1	no
BCKDHA	BCKDHA	BCKDHA	chr19:41903693-41930910	q1	q2	OK	61.7634	50.5827	-0.288108	-1.22189	0.0342	0.17706	no
BCKDHB	BCKDHB	BCKDHB	chr6:80816343-81055987	q1	q2	OK	5.51	6.15813	0.16044	0.418986	0.4692	0.778149	no
BCKDK	BCKDK	BCKDK	chr16:31119614-31124112	q1	q2	OK	78.8322	78.0316	-0.0147276	-0.0644853	0.9074	0.974079	no
BCL10	BCL10	BCL10	chr1:85731459-85743771	q1	q2	OK	4.03641	4.68447	0.214816	0.652386	0.25625	0.59114	no
BCL11A	BCL11A	BCL11A	chr2:60678301-60780633	q1	q2	NOTEST	0.119586	0.00864333	-3.79031	0	1	1	no
BCL11B	BCL11B	BCL11B	chr14:99635624-99738050	q1	q2	OK	7.53777	8.1249	0.108213	0.440416	0.4468	0.762267	no
BCL2	BCL2	BCL2	chr18:60790578-60986613	q1	q2	OK	55.4724	33.6598	-0.720744	-1.95718	0.0005	0.00740232	yes
BCL2A1	BCL2A1	BCL2A1	chr15:80253231-80263643	q1	q2	NOTEST	0	0	0	0	1	1	no
BCL2L1	BCL2L1	BCL2L1	chr20:30252260-30311212	q1	q2	OK	50.4486	44.7707	-0.17226	-0.715366	0.20665	0.528949	no
BCL2L10	BCL2L10	BCL2L10	chr15:52401465-52404972	q1	q2	NOTEST	0.0550884	0.0292583	-0.912904	0	1	1	no
BCL2L11	BCL2L11	BCL2L11	chr2:111878490-111926022	q1	q2	OK	9.22723	8.49165	-0.119853	-0.302577	0.54755	0.830655	no
BCL2L12	BCL2L12	BCL2L12	chr19:50162825-50177173	q1	q2	OK	44.6169	30.0076	-0.57226	-1.4742	0.0096	0.0738579	no
BCL2L13	BCL2L13	BCL2L13	chr22:18121349-18213621	q1	q2	OK	12.2206	14.1958	0.216145	0.885798	0.122	0.399042	no
BCL2L14	BCL2L14	BCL2L14	chr12:12223877-12252627	q1	q2	NOTEST	0.0213896	0.0403197	0.914577	0	1	1	no
BCL2L15	BCL2L15	BCL2L15	chr1:114355233-114447746	q1	q2	NOTEST	0.160159	0.0969973	-0.723492	0	1	1	no
BCL2L2	BCL2L2	BCL2L2	chr14:23775970-23795394	q1	q2	OK	5.41894	4.4731	-0.276735	-0.414795	0.4678	0.777589	no
BCL2L2-PABPN1	BCL2L2-PABPN1	BCL2L2-PABPN1	chr14:23775970-23795394	q1	q2	OK	25.038	29.4212	0.232739	0.544743	0.3375	0.676059	no
BCL3	BCL3	BCL3	chr19:45251977-45263301	q1	q2	OK	51.5193	32.3865	-0.669719	-2.74074	5e-05	0.00105988	yes
BCL6	BCL6	BCL6	chr3:187416046-187463513	q1	q2	OK	10.6162	8.70922	-0.285656	-1.05179	0.0695	0.284692	no
BCL6B	BCL6B	BCL6B	chr17:6926368-6932961	q1	q2	NOTEST	0	0	0	0	1	1	no
BCL7A	BCL7A	BCL7A	chr12:122459791-122499950	q1	q2	OK	10.0757	9.42039	-0.0970284	-0.371318	0.5144	0.810538	no
BCL7B	BCL7B	BCL7B	chr7:72950682-72972065	q1	q2	OK	53.3159	51.505	-0.0498518	-0.212179	0.71095	0.908577	no
BCL7C	BCL7C	BCL7C	chr16:30845361-30905623	q1	q2	OK	73.6394	79.2676	0.106253	0.442332	0.4446	0.760657	no
BCL9	BCL9	BCL9	chr1:147013270-147098020	q1	q2	OK	7.01574	9.12937	0.379919	1.5292	0.00705	0.0589933	no
BCL9L	BCL9L	BCL9L	chr11:118754474-118781613	q1	q2	OK	55.8563	43.2137	-0.370233	-1.57473	0.007	0.058737	no
BCLAF1	BCLAF1	BCLAF1	chr6:136578000-136610989	q1	q2	OK	17.9496	17.6541	-0.0239482	-0.104302	0.85595	0.959896	no
BCO1	BCO1	BCO1	chr16:81272295-81324747	q1	q2	NOTEST	0.0161913	0.142125	3.13387	0	1	1	no
BCO2	BCO2	BCO2	chr11:112046207-112089649	q1	q2	NOTEST	0.0703064	0.0495363	-0.50517	0	1	1	no
BCOR	BCOR	BCOR	chrX:39910498-40036582	q1	q2	OK	9.4746	10.3071	0.121504	0.50265	0.38445	0.715928	no
BCORL1	BCORL1	BCORL1	chrX:129139163-129192058	q1	q2	OK	7.59264	3.8541	-0.97821	-3.79706	5e-05	0.00105988	yes
BCORP1	BCORP1	BCORP1	chrY:21617316-21665039	q1	q2	NOTEST	0	0	0	0	1	1	no
BCR	BCR	BCR	chr22:23522551-23660224	q1	q2	OK	21.6673	20.919	-0.0507054	-0.21635	0.70295	0.904998	no
BCRP2	BCRP2	BCRP2	chr22:21457304-21476575	q1	q2	NOTEST	0.0168983	0.0421064	1.31716	0	1	1	no
BCRP3	BCRP3	BCRP3	chr22:25028881-25055114	q1	q2	NOTEST	0.126744	0.214298	0.757702	0	1	1	no
BCS1L	BCS1L	BCS1L	chr2:219524378-219528166	q1	q2	OK	48.8051	42.184	-0.210338	-0.851235	0.13985	0.430376	no
BCYRN1	BCYRN1	BCYRN1	chrX:70430034-70948962	q1	q2	NOTEST	0	0	0	0	1	1	no
BDH1	BDH1	BDH1	chr3:197236653-197300194	q1	q2	OK	45.9454	49.6222	0.111065	0.486816	0.3941	0.722241	no
BDH2	BDH2	BDH2	chr4:103998781-104021024	q1	q2	OK	1.65942	1.44986	-0.194762	-0.421334	0.4584	0.772387	no
BDKRB1	BDKRB1	BDKRB1	chr14:96722546-96731100	q1	q2	NOTEST	0	0.0260887	inf	0	1	1	no
BDKRB2	BDKRB2	BDKRB2	chr14:96671134-96710666	q1	q2	NOTEST	0.618246	0.695889	0.170676	0	1	1	no
BDNF	BDNF	BDNF	chr11:27528398-27743605	q1	q2	NOTEST	0.0160587	0.00802922	-1.00002	0	1	1	no
BDNF-AS	BDNF-AS	BDNF-AS	chr11:27528398-27743605	q1	q2	NOTEST	0.771915	0.774185	0.00423625	0	1	1	no
BDP1	BDP1	BDP1	chr5:70751441-70863649	q1	q2	OK	6.23121	6.65	0.0938418	0.3928	0.4919	0.795663	no
BEAN1	BEAN1	BEAN1	chr16:66461199-66527432	q1	q2	NOTEST	0.0814545	0.0900302	0.144415	0	1	1	no
BEAN1-AS1	BEAN1-AS1	BEAN1-AS1	chr16:66461199-66527432	q1	q2	NOTEST	0	0.21887	inf	0	1	1	no
BECN1	BECN1	BECN1	chr17:40950853-40976310	q1	q2	OK	30.6121	20.8931	-0.551075	-2.21406	0.00015	0.00270245	yes
BECN2	BECN2	BECN2	chr1:242121068-242122364	q1	q2	NOTEST	0.10484	0.0621317	-0.754781	0	1	1	no
BEGAIN	BEGAIN	BEGAIN	chr14:101003483-101036131	q1	q2	OK	1.49183	1.58473	0.0871473	0.18387	0.74815	0.922659	no
BEND2	BEND2	BEND2	chrX:18181050-18239024	q1	q2	NOTEST	0	0	0	0	1	1	no
BEND3	BEND3	BEND3	chr6:107386384-107435636	q1	q2	OK	7.17834	6.43464	-0.15779	-0.629293	0.27395	0.6097	no
BEND3P3	BEND3P3	BEND3P3	chr10:81442730-81448650	q1	q2	NOTEST	0.205444	0.27989	0.446119	0	1	1	no
BEND4	BEND4	BEND4	chr4:42112869-42154895	q1	q2	NOTEST	0.00450551	0.00710779	0.657711	0	1	1	no
BEND5	BEND5	BEND5	chr1:48998526-50489626	q1	q2	NOTEST	0.0247483	0.0452937	0.871981	0	1	1	no
BEND6	BEND6	BEND6	chr6:56819772-56892142	q1	q2	NOTEST	0.946679	0.463677	-1.02976	0	1	1	no
BEND7	BEND7	BEND7	chr10:13480483-13544976	q1	q2	NOTEST	0.43087	0.332478	-0.373995	0	1	1	no
BEST1	BEST1	BEST1	chr11:61717355-61735132	q1	q2	NOTEST	0.105805	0.035584	-1.57211	0	1	1	no
BEST2	BEST2	BEST2	chr19:12863406-12869271	q1	q2	NOTEST	0.066454	0	#NAME?	0	1	1	no
BEST3	BEST3	BEST3	chr12:70037287-70093196	q1	q2	NOTEST	0	0	0	0	1	1	no
BEST4	BEST4	BEST4	chr1:45249256-45253426	q1	q2	NOTEST	0	0.0338372	inf	0	1	1	no
BET1	BET1	BET1	chr7:93620999-93633690	q1	q2	OK	4.36845	4.59025	0.0714521	0.219453	0.7004	0.903859	no
BET1L	BET1L	BET1L	chr11:202923-207422	q1	q2	OK	14.3021	14.9635	0.0652261	0.255472	0.6525	0.883844	no
BEX1	BEX1	BEX1	chrX:102317580-102319168	q1	q2	NOTEST	0.172294	0.0493118	-1.80486	0	1	1	no
BEX2	BEX2	BEX2	chrX:102564273-102565974	q1	q2	OK	3.49164	1.29535	-1.43056	-1.84373	0.0018	0.0208453	yes
BEX4	BEX4	BEX4	chrX:102470019-102472128	q1	q2	NOTEST	0.647674	0.722657	0.158043	0	1	1	no
BEX5	BEX5	BEX5	chrX:101408678-101410986	q1	q2	OK	2.33123	1.16133	-1.00531	-1.2219	0.02765	0.153225	no
BFAR	BFAR	BFAR	chr16:14726667-14763093	q1	q2	OK	15.4731	15.9202	0.0410962	0.164471	0.7722	0.932558	no
BFSP1	BFSP1	BFSP1	chr20:17474549-17549865	q1	q2	OK	1.69776	2.21372	0.382839	0.794631	0.14995	0.448078	no
BFSP2	BFSP2	BFSP2	chr3:133118838-133194056	q1	q2	NOTEST	0.567733	0.422438	-0.426474	0	1	1	no
BGLAP	BGLAP	BGLAP	chr1:156182778-156217908	q1	q2	OK	0.799804	2.08196	1.38022	0.466842	0.6253	0.870267	no
BGLT3	BGLT3	BGLT3	chr11:5265783-5266776	q1	q2	NOTEST	0	0	0	0	1	1	no
BGN	BGN	BGN	chrX:152713122-152775004	q1	q2	OK	2.4326	3.48805	0.519922	0.649012	0.2646	0.600239	no
BHLHA15	BHLHA15	BHLHA15	chr7:97841565-97842271	q1	q2	NOTEST	0.305122	0.235665	-0.37265	0	1	1	no
BHLHA9	BHLHA9	BHLHA9	chr17:1173857-1174565	q1	q2	NOTEST	0.0714138	0.0702379	-0.0239529	0	1	1	no
BHLHB9	BHLHB9	BHLHB9	chrX:101975641-102007369	q1	q2	OK	1.98436	1.39044	-0.513138	-1.24016	0.02505	0.143744	no
BHLHE22	BHLHE22	BHLHE22	chr8:65492794-65496191	q1	q2	NOTEST	0	0	0	0	1	1	no
BHLHE23	BHLHE23	BHLHE23	chr20:61637330-61638387	q1	q2	NOTEST	0	0	0	0	1	1	no
BHLHE40	BHLHE40	BHLHE40	chr3:4938492-5026865	q1	q2	OK	15.8828	12.2641	-0.373026	-1.42325	0.01275	0.089464	no
BHLHE40-AS1	BHLHE40-AS1	BHLHE40-AS1	chr3:4938492-5026865	q1	q2	NOTEST	0.199327	0.068875	-1.53308	0	1	1	no
BHLHE41	BHLHE41	BHLHE41	chr12:26272958-26278003	q1	q2	NOTEST	0.021638	0.00907374	-1.2538	0	1	1	no
BHMG1	BHMG1	BHMG1	chr19:46236508-46267797	q1	q2	NOTEST	0	0	0	0	1	1	no
BHMT	BHMT	BHMT	chr5:78407603-78428113	q1	q2	NOTEST	0	0	0	0	1	1	no
BHMT2	BHMT2	BHMT2	chr5:78365546-78385897	q1	q2	NOTEST	0	0.0126897	inf	0	1	1	no
BICC1	BICC1	BICC1	chr10:60272903-60591197	q1	q2	NOTEST	0.029082	0.0250368	-0.216075	0	1	1	no
BICD1	BICD1	BICD1	chr12:32260184-32531141	q1	q2	OK	2.36166	1.81456	-0.380183	-0.948924	0.0975	0.347702	no
BICD2	BICD2	BICD2	chr9:95473644-95527083	q1	q2	OK	15.884	14.3797	-0.143542	-0.586745	0.3077	0.646807	no
BID	BID	BID	chr22:18216905-18257431	q1	q2	OK	18.0538	17.3096	-0.0607276	-0.233115	0.6802	0.894903	no
BIK	BIK	BIK	chr22:43506753-43525718	q1	q2	OK	6.71545	15.7052	1.22568	3.15299	5e-05	0.00105988	yes
BIN1	BIN1	BIN1	chr2:127805598-127864903	q1	q2	NOTEST	0.241104	0.30301	0.329709	0	1	1	no
BIN2	BIN2	BIN2	chr12:51674821-51718464	q1	q2	NOTEST	0	0	0	0	1	1	no
BIN3	BIN3	BIN3	chr8:22462144-22526661	q1	q2	OK	10.6699	10.0101	-0.092089	-0.108655	0.8522	0.95864	no
BIN3-IT1	BIN3-IT1	BIN3-IT1	chr8:22462144-22526661	q1	q2	NOTEST	0.54047	0.562967	0.0588364	0	1	1	no
BIRC2	BIRC2	BIRC2	chr11:102217912-102249401	q1	q2	OK	6.47446	7.78222	0.265423	0.841643	0.1399	0.430421	no
BIRC3	BIRC3	BIRC3	chr11:102188180-102210135	q1	q2	NOTEST	0.0372806	0.0553231	0.569456	0	1	1	no
BIRC5	BIRC5	BIRC5	chr17:76210276-76221716	q1	q2	OK	76.8536	43.8791	-0.808578	-3.51902	5e-05	0.00105988	yes
BIRC6	BIRC6	BIRC6	chr2:32582095-32843965	q1	q2	OK	14.2086	14.3468	0.0139671	0.0613688	0.91305	0.97605	no
BIRC6-AS2	BIRC6-AS2	BIRC6-AS2	chr2:32582095-32843965	q1	q2	NOTEST	0	0	0	0	1	1	no
BIRC7	BIRC7	BIRC7	chr20:61867234-61871859	q1	q2	NOTEST	0.518776	0.202237	-1.35906	0	1	1	no
BIRC8	BIRC8	BIRC8	chr19:53792853-53794875	q1	q2	NOTEST	0	0	0	0	1	1	no
BISPR	BISPR,MVB12A	BISPR,MVB12A	chr19:17516494-17536148	q1	q2	NOTEST	0.344843	0.600509	0.800247	0	1	1	no
BIVM	BIVM	BIVM	chr13:103436630-103528351	q1	q2	OK	3.56007	3.41096	-0.0617258	-0.118598	0.8349	0.955105	no
BIVM-ERCC5	BIVM-ERCC5	BIVM-ERCC5	chr13:103436630-103528351	q1	q2	NOTEST	0.562467	1.09125	0.956145	0	1	1	no
BLACAT1	BLACAT1	BLACAT1	chr1:205404013-205425214	q1	q2	NOTEST	0.552796	1.08561	0.973683	0	1	1	no
BLACE	BLACE	BLACE	chr7:155149682-155160628	q1	q2	NOTEST	0	0	0	0	1	1	no
BLCAP	BLCAP	BLCAP	chr20:36145818-36156333	q1	q2	OK	34.8186	32.0616	-0.119011	-0.489496	0.3878	0.717967	no
BLID	BLID	BLID	chr11:121986061-121986923	q1	q2	NOTEST	0	0	0	0	1	1	no
BLK	BLK	BLK	chr8:11351520-11422108	q1	q2	NOTEST	0.040206	0	#NAME?	0	1	1	no
BLM	BLM	BLM	chr15:91260557-91358692	q1	q2	OK	6.10187	6.15746	0.0130842	0.0473814	0.9362	0.982042	no
BLMH	BLMH	BLMH	chr17:28575212-28619184	q1	q2	OK	18.5798	19.0728	0.0377784	0.15077	0.7875	0.939628	no
BLNK	BLNK	BLNK	chr10:97951454-98031333	q1	q2	OK	1.30989	2.95587	1.17414	1.86096	0.0004	0.00617834	yes
BLOC1S1	BLOC1S1	BLOC1S1	chr12:56109817-56118526	q1	q2	OK	95.3541	82.7236	-0.204996	-0.711653	0.21415	0.540134	no
BLOC1S1-RDH5	BLOC1S1-RDH5	BLOC1S1-RDH5	chr12:56109817-56118526	q1	q2	NOTEST	0	0.132275	inf	0	1	1	no
BLOC1S2	BLOC1S2	BLOC1S2	chr10:102033034-102046469	q1	q2	OK	11.8169	10.85	-0.123163	-0.451425	0.4264	0.747624	no
BLOC1S3	BLOC1S3	BLOC1S3	chr19:45682002-45685058	q1	q2	OK	19.6321	14.8143	-0.406224	-1.59676	0.0046	0.0427395	yes
BLOC1S4	BLOC1S4	BLOC1S4	chr4:6717841-6719387	q1	q2	OK	17.2015	16.291	-0.0784629	-0.277907	0.6269	0.871193	no
BLOC1S5	BLOC1S5	BLOC1S5	chr6:7727010-8102828	q1	q2	OK	0.884389	4.82293	2.44716	0.962348	0.2131	0.538748	no
BLOC1S5-TXNDC5	BLOC1S5-TXNDC5	BLOC1S5-TXNDC5	chr6:7727010-8102828	q1	q2	NOTEST	0.0852832	0.106261	0.317277	0	1	1	no
BLOC1S6	BLOC1S6	BLOC1S6	chr15:45879416-45901909	q1	q2	OK	5.93175	5.94174	0.00242777	0.00854664	0.9888	0.995946	no
BLVRA	BLVRA	BLVRA	chr7:43798271-43846941	q1	q2	OK	49.7612	64.8375	0.381807	1.55326	0.0072	0.0597536	no
BLVRB	BLVRB	BLVRB	chr19:40953690-40971725	q1	q2	OK	245.281	197.839	-0.310113	-1.3566	0.01905	0.117667	no
BLZF1	BLZF1	BLZF1	chr1:169075946-169429907	q1	q2	OK	7.55627	8.40151	0.152975	0.333356	0.55715	0.834211	no
BMF	BMF	BMF	chr15:40380090-40401085	q1	q2	OK	2.49016	3.45004	0.470372	1.40524	0.0143	0.0969729	no
BMI1	BMI1	BMI1	chr10:22605311-22620414	q1	q2	OK	13.0605	16.0265	0.295248	1.03935	0.07075	0.286904	no
BMP1	BMP1	BMP1	chr8:22022652-22069840	q1	q2	OK	5.19758	5.83271	0.166327	0.531494	0.3601	0.695922	no
BMP10	BMP10	BMP10	chr2:69092612-69098649	q1	q2	NOTEST	0	0	0	0	1	1	no
BMP15	BMP15	BMP15	chrX:50653734-50659641	q1	q2	NOTEST	0	0	0	0	1	1	no
BMP2	BMP2	BMP2	chr20:6748744-6760910	q1	q2	NOTEST	0.0873538	0.0414577	-1.07523	0	1	1	no
BMP2K	BMP2K	BMP2K	chr4:79697531-79833341	q1	q2	OK	4.52125	4.56669	0.0144266	0.0462036	0.93765	0.982458	no
BMP3	BMP3	BMP3	chr4:81952118-81978685	q1	q2	NOTEST	0	0	0	0	1	1	no
BMP4	BMP4	BMP4	chr14:54416454-54423554	q1	q2	OK	7.89196	9.28274	0.234166	0.740142	0.19205	0.507543	no
BMP5	BMP5	BMP5	chr6:55620237-55740375	q1	q2	NOTEST	0.0487952	0.0145572	-1.74501	0	1	1	no
BMP6	BMP6	BMP6	chr6:7727010-8102828	q1	q2	NOTEST	0.228322	0.223259	-0.0323532	0	1	1	no
BMP7	BMP7	BMP7	chr20:55743808-55841707	q1	q2	OK	26.935	48.8133	0.85779	3.70607	5e-05	0.00105988	yes
BMP7-AS1	BMP7-AS1	BMP7-AS1	chr20:55743808-55841707	q1	q2	NOTEST	0	0	0	0	1	1	no
BMP8A	BMP8A	BMP8A	chr1:39957317-40025370	q1	q2	OK	0.569273	1.23261	1.11452	2.39795	5e-05	0.00105988	yes
BMP8B	BMP8B	BMP8B	chr1:40204516-40254533	q1	q2	OK	1.59376	1.98479	0.316551	0.443823	0.44495	0.760739	no
BMPER	BMPER	BMPER	chr7:33944522-34195484	q1	q2	NOTEST	0.0118589	0.208348	4.13495	0	1	1	no
BMPR1A	BMPR1A	BMPR1A	chr10:88516395-88684945	q1	q2	OK	4.25131	4.68216	0.139268	0.445615	0.4361	0.753947	no
BMPR1B	BMPR1B	BMPR1B	chr4:95679127-96079601	q1	q2	NOTEST	0.174782	0.170187	-0.0384311	0	1	1	no
BMPR1B-AS1	BMPR1B-AS1	BMPR1B-AS1	chr4:95664818-95678684	q1	q2	NOTEST	0	0	0	0	1	1	no
BMPR2	BMPR2	BMPR2	chr2:203241049-203432474	q1	q2	OK	9.21411	11.702	0.344842	1.50482	0.00815	0.0651839	no
BMS1	BMS1	BMS1	chr10:43277953-43330385	q1	q2	OK	10.5541	9.50247	-0.151432	-0.63614	0.26495	0.600474	no
BMS1P17	BMS1P17	BMS1P17	chr22:16150528-16193009	q1	q2	NOTEST	0	0	0	0	1	1	no
BMS1P18	BMS1P18	BMS1P18	chr14:19880208-19925334	q1	q2	NOTEST	0	0	0	0	1	1	no
BMS1P20	BMS1P20	BMS1P20	chr22:22652462-22677324	q1	q2	OK	3.77067	4.39014	0.219445	0.568095	0.322	0.659697	no
BMS1P21	BMS1P21	BMS1P21	chr10:81664653-81691557	q1	q2	NOTEST	0	0	0	0	1	1	no
BMS1P4	BMS1P4	BMS1P4	chr10:75458908-75490272	q1	q2	OK	1.67204	1.62896	-0.0376615	-0.0728685	0.897	0.971603	no
BMS1P5	BMS1P5	BMS1P5	chr10:48927373-48980339	q1	q2	NOTEST	0	0.0161071	inf	0	1	1	no
BMS1P6	BMS1P6	BMS1P6	chr10:48185838-48203780	q1	q2	NOTEST	0	0	0	0	1	1	no
BMX	BMX	BMX	chrX:15518899-15574652	q1	q2	NOTEST	0	0	0	0	1	1	no
BNC1	BNC1	BNC1	chr15:83924654-83953468	q1	q2	NOTEST	0	0	0	0	1	1	no
BNC2	BNC2	BNC2	chr9:16409500-16870786	q1	q2	NOTEST	0.00732876	0	#NAME?	0	1	1	no
BNIP1	BNIP1	BNIP1	chr5:172571444-172591390	q1	q2	OK	16.7417	14.598	-0.197669	-0.653576	0.2522	0.588176	no
BNIP2	BNIP2	BNIP2	chr15:59955061-59981642	q1	q2	OK	9.37419	9.58075	0.0314446	0.111102	0.8452	0.956656	no
BNIP3	BNIP3	BNIP3	chr10:133781186-133795517	q1	q2	OK	22.9206	20.5299	-0.158916	-0.578875	0.30945	0.648476	no
BNIP3L	BNIP3L	BNIP3L	chr8:26240522-26270644	q1	q2	OK	10.8499	11.4862	0.0822237	0.308174	0.5906	0.853214	no
BNIPL	BNIPL	BNIPL	chr1:151009028-151020076	q1	q2	OK	2.41965	4.46666	0.884398	2.12179	0.00015	0.00270245	yes
BOC	BOC	BOC	chr3:112930311-113160361	q1	q2	OK	1.19551	1.5772	0.399734	0.398537	0.49705	0.798666	no
BOD1	BOD1	BOD1	chr5:173034147-173043666	q1	q2	OK	68.937	59.7584	-0.206138	-0.897121	0.1192	0.392745	no
BOD1L1	BOD1L1	BOD1L1	chr4:13570365-13629328	q1	q2	OK	3.53887	3.34747	-0.0802168	-0.309594	0.589	0.852019	no
BOD1L2	BOD1L2	BOD1L2	chr18:54814292-54817639	q1	q2	NOTEST	0.190446	0.397512	1.06161	0	1	1	no
BOK	BOK	BOK	chr2:242483800-242513553	q1	q2	OK	21.6743	26.5717	0.293909	1.19655	0.0342	0.17706	no
BOK-AS1	BOK-AS1	BOK-AS1	chr2:242483800-242513553	q1	q2	OK	3.10188	2.12244	-0.54742	-0.312431	0.5825	0.848998	no
BOLA1	BOLA1	BOLA1	chr1:149871154-149872348	q1	q2	OK	84.5915	86.5889	0.0336691	0.138233	0.808	0.948137	no
BOLA2	BOLA2	BOLA2	chr16:30204255-30218248	q1	q2	NOTEST	0	0	0	0	1	1	no
BOLA3	BOLA3	BOLA3	chr2:74362527-74375039	q1	q2	OK	75.6555	66.2926	-0.190598	-0.641005	0.2651	0.600474	no
BOLA3-AS1	BOLA3-AS1	BOLA3-AS1	chr2:74375107-74379516	q1	q2	OK	3.64035	3.4419	-0.0808729	-0.0976651	0.8652	0.961906	no
BOLL	BOLL	BOLL	chr2:198591602-198651036	q1	q2	NOTEST	0.0451086	0	#NAME?	0	1	1	no
BOP1	BOP1	BOP1	chr8:145486001-145515120	q1	q2	OK	11.6329	8.69567	-0.419847	-1.46759	0.0111	0.0811746	no
BORA	BORA	BORA	chr13:73282494-73590591	q1	q2	OK	5.25114	5.0261	-0.063191	-0.10589	0.85585	0.959872	no
BPESC1	BPESC1	BPESC1	chr3:138823026-138844005	q1	q2	NOTEST	0.0627558	0.0303009	-1.05039	0	1	1	no
BPGM	BPGM	BPGM	chr7:134331530-134364567	q1	q2	OK	6.23941	4.62857	-0.430844	-1.1708	0.04045	0.199454	no
BPHL	BPHL	BPHL	chr6:3118609-3153432	q1	q2	OK	12.3234	17.3366	0.492423	1.748	0.00255	0.027386	yes
BPI	BPI	BPI	chr20:36932551-36965905	q1	q2	NOTEST	0	0	0	0	1	1	no
BPIFA1	BPIFA1	BPIFA1	chr20:31823801-31831115	q1	q2	NOTEST	0	0	0	0	1	1	no
BPIFA2	BPIFA2	BPIFA2	chr20:31755959-31769223	q1	q2	NOTEST	0.084889	0	#NAME?	0	1	1	no
BPIFA3	BPIFA3	BPIFA3	chr20:31805115-31815612	q1	q2	NOTEST	0	0	0	0	1	1	no
BPIFA4P	BPIFA4P	BPIFA4P	chr20:31781410-31798268	q1	q2	NOTEST	0	0.0354358	inf	0	1	1	no
BPIFB1	BPIFB1	BPIFB1	chr20:31870940-31897684	q1	q2	NOTEST	0	0.0187915	inf	0	1	1	no
BPIFB2	BPIFB2	BPIFB2	chr20:31595383-31611515	q1	q2	NOTEST	0	0	0	0	1	1	no
BPIFB3	BPIFB3	BPIFB3	chr20:31643136-31661443	q1	q2	NOTEST	0	0	0	0	1	1	no
BPIFB4	BPIFB4	BPIFB4	chr20:31669317-31699557	q1	q2	NOTEST	0	0	0	0	1	1	no
BPIFB6	BPIFB6	BPIFB6	chr20:31619453-31631853	q1	q2	NOTEST	0	0	0	0	1	1	no
BPIFC	BPIFC	BPIFC	chr22:32809833-32853373	q1	q2	NOTEST	0	0	0	0	1	1	no
BPNT1	BPNT1	BPNT1	chr1:220046618-220321383	q1	q2	OK	15.1582	16.2913	0.104003	0.145038	0.8118	0.948149	no
BPTF	BPTF	BPTF	chr17:65821779-65980494	q1	q2	OK	18.4248	14.4075	-0.354826	-1.54993	0.00805	0.0645117	no
BPY2B	BPY2B	BPY2B	chrY:26764150-26785352	q1	q2	NOTEST	0	0	0	0	1	1	no
BPY2C	BPY2C	BPY2C	chrY:27177049-27198251	q1	q2	NOTEST	0	0	0	0	1	1	no
BRAF	BRAF	BRAF	chr7:140433812-140624564	q1	q2	OK	3.11591	3.69934	0.247613	0.689006	0.237	0.568472	no
BRAP	BRAP	BRAP	chr12:112079949-112123800	q1	q2	OK	8.14626	6.61939	-0.29944	-1.10923	0.05445	0.242723	no
BRAT1	BRAT1	BRAT1	chr7:2577443-2595392	q1	q2	OK	89.4685	88.1899	-0.0207666	-0.0912581	0.873	0.963436	no
BRCA1	BRCA1	BRCA1	chr17:41196311-41277500	q1	q2	OK	12.1282	8.00502	-0.599392	-2.20156	0.00015	0.00270245	yes
BRCA2	BRCA2	BRCA2	chr13:32889616-32973809	q1	q2	OK	6.90672	6.77082	-0.0286693	-0.120716	0.8299	0.953762	no
BRCAT107	BRCAT107	BRCAT107	chr5:44495245-44510384	q1	q2	NOTEST	0	0	0	0	1	1	no
BRCAT54	BRCAT54	BRCAT54	chr5:44744429-44808895	q1	q2	NOTEST	0.0853722	0.165673	0.956504	0	1	1	no
BRCC3	BRCC3	BRCC3	chrX:154299694-154351349	q1	q2	OK	9.94665	11.9423	0.263804	0.977457	0.09005	0.33177	no
BRD1	BRD1	BRD1	chr22:50166925-50221196	q1	q2	OK	17.4941	16.3008	-0.101932	-0.425973	0.45235	0.767097	no
BRD2	BRD2	BRD2	chr6_ssto_hap7:4367204-4430060	q1	q2	OK	80.4056	81.8805	0.0262237	0.110434	0.84865	0.957822	no
BRD3	BRD3	BRD3	chr9:136890560-136933141	q1	q2	OK	21.1659	21.4825	0.0214194	0.0775698	0.89465	0.970098	no
BRD4	BRD4	BRD4	chr19:15348300-15391262	q1	q2	OK	45.2615	39.0296	-0.213712	-0.937913	0.1036	0.36117	no
BRD7	BRD7	BRD7	chr16:50352928-50402845	q1	q2	OK	9.85449	9.08641	-0.11707	-0.406208	0.47555	0.783536	no
BRD7P3	BRD7P3	BRD7P3	chr6:118781934-119031238	q1	q2	NOTEST	0.0171417	0.0300613	0.810398	0	1	1	no
BRD8	BRD8	BRD8	chr5:137475458-137514358	q1	q2	OK	21.4068	23.5537	0.137886	0.570676	0.32195	0.659697	no
BRD9	BRD9	BRD9	chr5:863849-892939	q1	q2	OK	20.4441	19.6126	-0.0599055	-0.243557	0.6723	0.890111	no
BRDT	BRDT	BRDT	chr1:92414927-92479985	q1	q2	NOTEST	0	0	0	0	1	1	no
BRDTP1	BRDTP1	BRDTP1	chrX:95592084-95592901	q1	q2	NOTEST	0	0	0	0	1	1	no
BRE	BRE	BRE	chr2:28004230-28561767	q1	q2	OK	17.9587	18.9927	0.0807647	0.288507	0.61635	0.866011	no
BREA2	BREA2	BREA2	chr8:144779284-144780583	q1	q2	NOTEST	0.805318	1.03694	0.3647	0	1	1	no
BRE-AS1	BRE-AS1	BRE-AS1	chr2:28004230-28561767	q1	q2	NOTEST	0.511456	0.473712	-0.110598	0	1	1	no
BRF1	BRF1	BRF1	chr14:105675622-105864484	q1	q2	OK	31.8353	31.5782	-0.011699	-0.0250312	0.9664	0.99144	no
BRF2	BRF2	BRF2	chr8:37654400-37707431	q1	q2	OK	8.78372	6.03307	-0.541939	-1.57824	0.00865	0.0682376	no
BRI3	BRI3	BRI3	chr7:97910978-98030427	q1	q2	OK	62.7181	53.5372	-0.22834	-0.605753	0.29175	0.628772	no
BRI3BP	BRI3BP	BRI3BP	chr12:125478193-125511969	q1	q2	OK	95.2494	79.1807	-0.266561	-1.11997	0.04905	0.225448	no
BRICD5	BRICD5	BRICD5	chr16:2255177-2261069	q1	q2	OK	5.86904	5.4576	-0.104857	-0.0707018	0.9025	0.972716	no
BRINP1	BRINP1	BRINP1	chr9:121928907-122131739	q1	q2	NOTEST	0	0	0	0	1	1	no
BRINP2	BRINP2	BRINP2	chr1:177140523-177251558	q1	q2	OK	1.44407	0.283084	-2.35084	-3.68411	5e-05	0.00105988	yes
BRINP3	BRINP3	BRINP3	chr1:190066796-190446759	q1	q2	OK	43.1492	63.6928	0.561796	2.43085	5e-05	0.00105988	yes
BRIP1	BRIP1	BRIP1	chr17:59756546-59940920	q1	q2	OK	24.2775	27.2369	0.165942	0.727644	0.2053	0.526494	no
BRIX1	BRIX1	BRIX1	chr5:34915819-34925787	q1	q2	OK	33.7662	36.2156	0.10103	0.392983	0.4885	0.792701	no
BRK1	BRK1	BRK1	chr3:10157332-10168874	q1	q2	OK	136.83	144.778	0.0814564	0.356258	0.52725	0.818085	no
BRMS1	BRMS1	BRMS1	chr11:66104803-66112582	q1	q2	OK	89.0379	74.0138	-0.266624	-1.14522	0.04385	0.2104	no
BRMS1L	BRMS1L	BRMS1L	chr14:36295596-36341169	q1	q2	OK	6.28988	7.01627	0.157671	0.511416	0.3703	0.704628	no
BROX	BROX	BROX	chr1:222885894-222908538	q1	q2	OK	15.5085	16.6658	0.103834	0.230103	0.68145	0.895576	no
BRPF1	BRPF1	BRPF1	chr3:9773433-9789699	q1	q2	OK	19.1056	17.1212	-0.15821	-0.670441	0.2434	0.5772	no
BRPF3	BRPF3	BRPF3	chr6:36164549-36200567	q1	q2	OK	24.2095	23.8789	-0.0198333	-0.0866734	0.88105	0.964715	no
BRS3	BRS3	BRS3	chrX:135570124-135574598	q1	q2	NOTEST	0	0	0	0	1	1	no
BRSK1	BRSK1	BRSK1	chr19:55795533-55823903	q1	q2	OK	1.14422	0.548074	-1.06193	-1.86279	0.0022	0.0244277	yes
BRSK2	BRSK2	BRSK2	chr11:1411128-1483919	q1	q2	OK	2.97089	2.58879	-0.198615	-0.582023	0.3014	0.639336	no
BRWD1	BRWD1	BRWD1	chr21:40557403-40685712	q1	q2	OK	20.4273	21.5922	0.080012	0.256024	0.65515	0.884567	no
BRWD1-AS1	BRWD1-AS1	BRWD1-AS1	chr21:40687632-40695144	q1	q2	NOTEST	0.541774	0.309549	-0.807522	0	1	1	no
BRWD1-IT2	BRWD1-IT2	BRWD1-IT2	chr21:40685832-40686841	q1	q2	OK	5.66211	6.12958	0.114448	0.25894	0.6565	0.884912	no
BRWD3	BRWD3	BRWD3	chrX:79924986-80065233	q1	q2	OK	1.52319	1.73418	0.187157	0.64571	0.2557	0.590996	no
BSCL2	BSCL2	BSCL2	chr11:62457733-62494857	q1	q2	OK	11.8962	9.84181	-0.273506	-0.239293	0.6877	0.898337	no
BSDC1	BSDC1	BSDC1	chr1:32830233-32860062	q1	q2	OK	16.8612	17.2326	0.0314326	0.127094	0.8247	0.951426	no
BSG	BSG	BSG	chr19:571276-583493	q1	q2	OK	332.853	332.3	-0.00239764	-0.0102231	0.9846	0.995607	no
BSN	BSN	BSN	chr3:49591921-49708982	q1	q2	NOTEST	0.257195	0.201706	-0.350614	0	1	1	no
BSN-AS2	BSN-AS2	BSN-AS2	chr3:49586738-49591799	q1	q2	NOTEST	0.0388645	0.0402117	0.049159	0	1	1	no
BSND	BSND	BSND	chr1:55464616-55474465	q1	q2	NOTEST	0	0	0	0	1	1	no
BSPH1	BSPH1	BSPH1	chr19:48471302-48495427	q1	q2	NOTEST	0	0	0	0	1	1	no
BSPRY	BSPRY	BSPRY	chr9:116111811-116133513	q1	q2	OK	24.4268	26.6673	0.126611	0.516717	0.3677	0.702326	no
BST1	BST1	BST1	chr4:15704572-15733796	q1	q2	NOTEST	0.105501	0.117459	0.154898	0	1	1	no
BST2	BST2	BST2	chr19:17513747-17516457	q1	q2	OK	20.0338	36.298	0.857455	2.77465	5e-05	0.00105988	yes
BSX	BSX	BSX	chr11:122848356-122852379	q1	q2	NOTEST	0	0	0	0	1	1	no
BTAF1	BTAF1	BTAF1	chr10:93683735-93790080	q1	q2	OK	8.71957	8.65523	-0.0106841	-0.0441169	0.94	0.983561	no
BTBD1	BTBD1	BTBD1	chr15:83685180-83736106	q1	q2	OK	20.39	19.9504	-0.0314444	-0.130194	0.81825	0.950223	no
BTBD10	BTBD10	BTBD10	chr11:13409542-13484844	q1	q2	OK	8.37019	9.20794	0.137619	0.470265	0.41055	0.733863	no
BTBD11	BTBD11	BTBD11	chr12:107712196-108053419	q1	q2	OK	1.43806	2.08818	0.538124	1.49846	0.00905	0.0704308	no
BTBD16	BTBD16	BTBD16	chr10:124030820-124097676	q1	q2	NOTEST	0.0235332	0.019737	-0.2538	0	1	1	no
BTBD17	BTBD17	BTBD17	chr17:72352554-72357958	q1	q2	NOTEST	0	0	0	0	1	1	no
BTBD18	BTBD18	BTBD18	chr11:57479994-57586652	q1	q2	NOTEST	0.038918	0.0114114	-1.76997	0	1	1	no
BTBD19	BTBD19	BTBD19	chr1:45274153-45279801	q1	q2	NOTEST	0.0263108	0.0258776	-0.0239529	0	1	1	no
BTBD2	BTBD2	BTBD2	chr19:1985446-2015702	q1	q2	OK	153.58	174.622	0.18524	0.804728	0.161	0.465235	no
BTBD3	BTBD3	BTBD3	chr20:11871370-11907243	q1	q2	OK	7.73673	7.00802	-0.142715	-0.538295	0.34205	0.67956	no
BTBD6	BTBD6	BTBD6	chr14:105675622-105864484	q1	q2	OK	35.4149	35.9267	0.0207021	0.0401715	0.94305	0.984967	no
BTBD7	BTBD7	BTBD7	chr14:93703895-93799438	q1	q2	OK	8.27534	8.67564	0.0681512	0.254225	0.6505	0.883346	no
BTBD8	BTBD8	BTBD8	chr1:92545861-92613401	q1	q2	NOTEST	0.531565	0.800076	0.589891	0	1	1	no
BTBD9	BTBD9	BTBD9	chr6:38136226-38607924	q1	q2	OK	3.16616	3.48323	0.137692	0.511254	0.37375	0.707481	no
BTC	BTC	BTC	chr4:75671447-75719882	q1	q2	NOTEST	0.557307	0.823834	0.563881	0	1	1	no
BTD	BTD	BTD	chr3:15602210-15687328	q1	q2	OK	6.85011	8.94303	0.384635	0.543139	0.3474	0.683248	no
BTF3	BTF3	BTF3	chr5:72794249-72801448	q1	q2	OK	154.398	174.571	0.177164	0.772766	0.1769	0.487175	no
BTF3L4	BTF3L4	BTF3L4	chr1:52521856-52556388	q1	q2	OK	4.17305	4.70012	0.171596	0.581622	0.30805	0.646996	no
BTF3P11	BTF3P11	BTF3P11	chr13:77502584-77503224	q1	q2	NOTEST	0	0	0	0	1	1	no
BTG1	BTG1	BTG1	chr12:92378751-92539673	q1	q2	OK	9.51255	12.0558	0.341822	1.37586	0.0151	0.100432	no
BTG2	BTG2	BTG2	chr1:203274663-203278729	q1	q2	OK	17.8918	12.6594	-0.499093	-1.83633	0.0016	0.0189084	yes
BTG3	BTG3	BTG3	chr21:18965967-18985268	q1	q2	OK	2.13252	0.716053	-1.57442	-2.3703	0.00045	0.00679483	yes
BTG4	BTG4	BTG4	chr11:111338255-111383079	q1	q2	NOTEST	0	0	0	0	1	1	no
BTK	BTK	BTK	chrX:100604434-100645784	q1	q2	NOTEST	0.0763049	0	#NAME?	0	1	1	no
BTLA	BTLA	BTLA	chr3:112182812-112218408	q1	q2	NOTEST	0	0	0	0	1	1	no
BTN1A1	BTN1A1	BTN1A1	chr6:26501494-26510652	q1	q2	NOTEST	0	0.0122583	inf	0	1	1	no
BTN2A1	BTN2A1	BTN2A1	chr6:26458131-26482737	q1	q2	OK	7.08996	6.16169	-0.202451	-0.668147	0.24845	0.584376	no
BTN2A2	BTN2A2	BTN2A2	chr6:26383323-26395100	q1	q2	OK	2.93219	2.80799	-0.0624438	-0.135145	0.81135	0.948149	no
BTN2A3P	BTN2A3P	BTN2A3P	chr6:26421618-26430816	q1	q2	OK	1.23921	1.08891	-0.186544	-0.34945	0.5441	0.828301	no
BTN3A1	BTN3A1	BTN3A1	chr6:26402464-26415444	q1	q2	OK	1.31367	1.00149	-0.391451	-0.794329	0.1637	0.469235	no
BTN3A2	BTN3A2	BTN3A2	chr6:26365386-26378548	q1	q2	OK	2.29503	2.19707	-0.0629328	-0.152713	0.78715	0.939628	no
BTN3A3	BTN3A3	BTN3A3	chr6:26440699-26453643	q1	q2	NOTEST	0.353965	0.488005	0.463287	0	1	1	no
BTNL10	BTNL10	BTNL10	chr1:228698059-228699989	q1	q2	NOTEST	0.0624873	0.0496857	-0.330731	0	1	1	no
BTNL2	BTNL2	BTNL2	chr6_ssto_hap7:3705728-3722355	q1	q2	NOTEST	0	0.0218635	inf	0	1	1	no
BTNL3	BTNL3	BTNL3	chr5:180415844-180433727	q1	q2	NOTEST	0	0	0	0	1	1	no
BTNL8	BTNL8	BTNL8	chr5:180326076-180377906	q1	q2	NOTEST	0	0	0	0	1	1	no
BTNL9	BTNL9	BTNL9	chr5:180467224-180488523	q1	q2	NOTEST	0.498441	0.586688	0.235169	0	1	1	no
BTRC	BTRC	BTRC	chr10:103113789-103317078	q1	q2	OK	4.26238	4.76056	0.159474	0.587509	0.31505	0.653212	no
BUB1	BUB1	BUB1	chr2:111395274-111435684	q1	q2	OK	25.2782	22.0439	-0.197516	-0.834241	0.14365	0.437847	no
BUB1B	BUB1B	BUB1B	chr15:40453209-40569688	q1	q2	OK	14.0844	15.3354	0.122766	0.474224	0.4067	0.731855	no
BUB3	BUB3	BUB3	chr10:124913759-124924886	q1	q2	OK	97.5943	101.922	0.0626023	0.258119	0.6561	0.88487	no
BUD13	BUD13	BUD13	chr11:116618885-116643714	q1	q2	OK	10.8836	11.1797	0.0387294	0.134066	0.82115	0.951189	no
BUD31	BUD31	BUD31	chr7:99006600-99063824	q1	q2	OK	118.557	117.032	-0.0186773	-0.0373907	0.94905	0.986026	no
BVES	BVES	BVES	chr6:105544698-105585049	q1	q2	NOTEST	0	0	0	0	1	1	no
BVES-AS1	BVES-AS1	BVES-AS1	chr6:105585561-105627858	q1	q2	NOTEST	0	0	0	0	1	1	no
BYSL	BYSL	BYSL	chr6:41888964-41900784	q1	q2	OK	36.8635	32.6376	-0.175654	-0.726396	0.1997	0.518568	no
BZRAP1	BZRAP1	BZRAP1	chr17:56378587-56494943	q1	q2	NOTEST	0.0176622	0.0135933	-0.377773	0	1	1	no
BZRAP1-AS1	BZRAP1-AS1	BZRAP1-AS1	chr17:56378587-56494943	q1	q2	NOTEST	0.750797	0.397386	-0.917882	0	1	1	no
BZW1	BZW1	BZW1	chr2:201560445-201688569	q1	q2	OK	28.2235	28.9218	0.0352596	0.13066	0.818	0.950115	no
BZW2	BZW2	BZW2	chr7:16685758-16746148	q1	q2	OK	56.041	68.7913	0.295743	1.2818	0.02505	0.143744	no
C10orf10	C10orf10	C10orf10	chr10:45455218-45500777	q1	q2	NOTEST	0.090473	0.104895	0.21339	0	1	1	no
C10orf105	C10orf105	C10orf105	chr10:73156690-73575704	q1	q2	NOTEST	0	0	0	0	1	1	no
C10orf107	C10orf107	C10orf107	chr10:63422718-63526091	q1	q2	NOTEST	0.110749	0.122175	0.141648	0	1	1	no
C10orf11	C10orf11	C10orf11	chr10:77191403-78317133	q1	q2	NOTEST	0.673931	0.312434	-1.10905	0	1	1	no
C10orf111	C10orf111	C10orf111	chr10:15137383-15146256	q1	q2	NOTEST	0.210861	0.115265	-0.871343	0	1	1	no
C10orf113	C10orf113	C10orf113	chr10:21068902-21463852	q1	q2	NOTEST	0	0.637169	inf	0	1	1	no
C10orf12	C10orf12	C10orf12	chr10:98741040-98745585	q1	q2	OK	5.43444	4.28918	-0.341427	-1.18736	0.0387	0.19342	no
C10orf120	C10orf120	C10orf120	chr10:124457224-124459338	q1	q2	NOTEST	0	0	0	0	1	1	no
C10orf126	C10orf126	C10orf126	chr10:29135336-29170826	q1	q2	NOTEST	0.018515	0	#NAME?	0	1	1	no
C10orf128	C10orf128	C10orf128	chr10:50362768-50396445	q1	q2	NOTEST	0	0	0	0	1	1	no
C10orf131	C10orf131	C10orf131	chr10:97471535-97849992	q1	q2	NOTEST	0.113863	0.298641	1.39112	0	1	1	no
C10orf142	C10orf142	C10orf142	chr10:44788197-44790097	q1	q2	NOTEST	0	0	0	0	1	1	no
C10orf2	C10orf2	C10orf2	chr10:102747292-102754158	q1	q2	OK	19.1189	17.0685	-0.163662	-0.620574	0.27935	0.615169	no
C10orf25	C10orf25	C10orf25	chr10:45455218-45500777	q1	q2	NOTEST	0.158023	0.106396	-0.570691	0	1	1	no
C10orf32	C10orf32	C10orf32	chr10:104613966-104661655	q1	q2	OK	2.55435	3.23372	0.340238	0.782692	0.1733	0.482052	no
C10orf32-ASMT	C10orf32-ASMT	C10orf32-ASMT	chr10:104613966-104661655	q1	q2	NOTEST	0.037492	0.0315728	-0.247904	0	1	1	no
C10orf35	C10orf35	C10orf35	chr10:71390002-71393355	q1	q2	OK	26.0132	23.4505	-0.149625	-0.523279	0.36135	0.697115	no
C10orf53	C10orf53	C10orf53	chr10:50887683-50916956	q1	q2	NOTEST	0	0	0	0	1	1	no
C10orf54	C10orf54	C10orf54	chr10:73156690-73575704	q1	q2	NOTEST	0.0399786	0.040743	0.0273231	0	1	1	no
C10orf55	C10orf55	C10orf55	chr10:75669726-75682535	q1	q2	NOTEST	0	0	0	0	1	1	no
C10orf62	C10orf62	C10orf62	chr10:99344101-99372555	q1	q2	NOTEST	0	0	0	0	1	1	no
C10orf67	C10orf67	C10orf67	chr10:23605519-23633772	q1	q2	NOTEST	0	0	0	0	1	1	no
C10orf71	C10orf71	C10orf71	chr10:50507186-50535537	q1	q2	NOTEST	0	0	0	0	1	1	no
C10orf71-AS1	C10orf71-AS1	C10orf71-AS1	chr10:50504327-50506938	q1	q2	NOTEST	0	0	0	0	1	1	no
C10orf76	C10orf76	C10orf76	chr10:103605355-103815932	q1	q2	OK	10.2228	11.1678	0.127556	0.505391	0.37445	0.707843	no
C10orf82	C10orf82	C10orf82	chr10:118423206-118429481	q1	q2	OK	6.37317	5.70967	-0.158604	-0.358698	0.53285	0.821254	no
C10orf88	C10orf88	C10orf88	chr10:124690418-124713919	q1	q2	OK	1.96523	2.05751	0.0661951	0.159321	0.77905	0.935518	no
C10orf90	C10orf90	C10orf90	chr10:128113573-128210010	q1	q2	NOTEST	0	0	0	0	1	1	no
C10orf91	C10orf91	C10orf91	chr10:134258713-134261825	q1	q2	OK	1.74237	2.33019	0.419395	0.572878	0.321	0.659284	no
C10orf95	C10orf95	C10orf95	chr10:104209573-104216050	q1	q2	OK	5.65762	6.6465	0.232399	0.398713	0.49135	0.795091	no
C10orf99	C10orf99	C10orf99	chr10:85933553-85945050	q1	q2	NOTEST	0	0	0	0	1	1	no
C11orf1	C11orf1	C11orf1	chr11:111744779-111754797	q1	q2	OK	5.8971	4.38796	-0.426455	-0.684529	0.22775	0.558391	no
C11orf16	C11orf16	C11orf16	chr11:8932700-8954553	q1	q2	NOTEST	0	0	0	0	1	1	no
C11orf21	C11orf21	C11orf21	chr11:2317506-2323143	q1	q2	NOTEST	0	0.0164415	inf	0	1	1	no
C11orf24	C11orf24	C11orf24	chr11:68028802-68039469	q1	q2	OK	32.9007	28.2264	-0.221073	-0.801217	0.15935	0.462783	no
C11orf30	C11orf30	C11orf30	chr11:76156068-76263943	q1	q2	OK	6.89098	6.82488	-0.0139054	-0.0559273	0.92235	0.977493	no
C11orf31	C11orf31	C11orf31	chr11:57479994-57586652	q1	q2	OK	77.2998	76.9641	-0.00627844	-0.0118345	0.9809	0.994932	no
C11orf39	C11orf39	C11orf39	chr11:131240370-132206716	q1	q2	NOTEST	0	0	0	0	1	1	no
C11orf40	C11orf40	C11orf40	chr11:4592652-4599050	q1	q2	NOTEST	0	0	0	0	1	1	no
C11orf42	C11orf42	C11orf42	chr11:6226797-6232365	q1	q2	NOTEST	0.137623	0.0955121	-0.52697	0	1	1	no
C11orf44	C11orf44	C11orf44	chr11:130542850-130587247	q1	q2	NOTEST	0	0	0	0	1	1	no
C11orf45	C11orf45	C11orf45	chr11:128761312-128787951	q1	q2	NOTEST	0.050049	0	#NAME?	0	1	1	no
C11orf49	C11orf49	C11orf49	chr11:46958239-47198676	q1	q2	OK	23.1366	21.5301	-0.103818	-0.164163	0.7748	0.933842	no
C11orf52	C11orf52	C11orf52	chr11:111779343-111797595	q1	q2	OK	5.86492	5.79322	-0.0177443	-0.0419123	0.95	0.986201	no
C11orf53	C11orf53	C11orf53	chr11:111126706-111157129	q1	q2	NOTEST	0	0	0	0	1	1	no
C11orf54	C11orf54	C11orf54	chr11:93474759-93496268	q1	q2	OK	2.83414	3.50769	0.307607	0.792065	0.1635	0.469137	no
C11orf57	C11orf57	C11orf57	chr11:111944967-111957522	q1	q2	OK	7.29301	7.58283	0.0562222	0.148747	0.7948	0.942397	no
C11orf58	C11orf58	C11orf58	chr11:16760147-16779901	q1	q2	OK	8.27773	9.27578	0.164232	0.624563	0.2738	0.60959	no
C11orf63	C11orf63	C11orf63	chr11:122753235-122830430	q1	q2	OK	1.69503	1.2108	-0.485353	-0.94422	0.1033	0.36068	no
C11orf65	C11orf65	C11orf65	chr11:108253726-108338258	q1	q2	NOTEST	0.202553	0.108185	-0.904794	0	1	1	no
C11orf68	C11orf68	C11orf68	chr11:65684282-65686531	q1	q2	OK	33.2602	38.9354	0.227285	0.918245	0.10735	0.368209	no
C11orf70	C11orf70	C11orf70	chr11:101918168-101955291	q1	q2	NOTEST	0	0	0	0	1	1	no
C11orf71	C11orf71	C11orf71	chr11:114262169-114281332	q1	q2	OK	9.023	8.79708	-0.036582	-0.0704637	0.90385	0.973111	no
C11orf72	C11orf72	C11orf72	chr11:67370350-67374177	q1	q2	NOTEST	0	0.0257023	inf	0	1	1	no
C11orf73	C11orf73	C11orf73	chr11:86013252-86056985	q1	q2	OK	26.0274	26.5195	0.0270253	0.095754	0.87065	0.962747	no
C11orf74	C11orf74	C11orf74	chr11:36613492-36680841	q1	q2	OK	3.86156	3.25976	-0.244419	-0.380759	0.47	0.778943	no
C11orf80	C11orf80	C11orf80	chr11:66512206-66614003	q1	q2	OK	12.5243	17.6573	0.495533	0.974092	0.0905	0.332822	no
C11orf84	C11orf84	C11orf84	chr11:63580845-63595190	q1	q2	OK	39.687	33.8402	-0.229926	-0.956098	0.0958	0.344272	no
C11orf85	C11orf85	C11orf85	chr11:64705701-64739563	q1	q2	NOTEST	0	0	0	0	1	1	no
C11orf86	C11orf86	C11orf86	chr11:66742753-66744479	q1	q2	NOTEST	0	0	0	0	1	1	no
C11orf87	C11orf87	C11orf87	chr11:109292845-109299893	q1	q2	NOTEST	0	0	0	0	1	1	no
C11orf88	C11orf88	C11orf88	chr11:111385509-111407756	q1	q2	NOTEST	0	0	0	0	1	1	no
C11orf91	C11orf91	C11orf91	chr11:33719653-33722286	q1	q2	NOTEST	0.184875	0.050644	-1.86809	0	1	1	no
C11orf94	C11orf94	C11orf94	chr11:45928085-45928833	q1	q2	OK	2.86168	1.19687	-1.2576	-0.832509	0.25385	0.589423	no
C11orf95	C11orf95	C11orf95	chr11:63527363-63536113	q1	q2	OK	3.81987	3.60624	-0.083031	-0.286372	0.61265	0.864167	no
C11orf96	C11orf96	C11orf96	chr11:43964105-43965433	q1	q2	NOTEST	0.0853478	0	#NAME?	0	1	1	no
C11orf97	C11orf97	C11orf97	chr11:94245694-94265289	q1	q2	NOTEST	0	0	0	0	1	1	no
C11orf98	C11orf98	C11orf98	chr11:62430288-62441162	q1	q2	OK	117.829	111.577	-0.0786603	-0.189778	0.7401	0.920381	no
C12orf10	C12orf10	C12orf10	chr12:53693469-53700965	q1	q2	OK	64.2613	47.4049	-0.438912	-1.79934	0.0019	0.0218572	yes
C12orf29	C12orf29	C12orf29	chr12:88429267-88535993	q1	q2	OK	8.35948	6.27275	-0.414314	-1.14973	0.0449	0.213244	no
C12orf4	C12orf4	C12orf4	chr12:4596895-4647674	q1	q2	OK	2.95836	3.0831	0.0595808	0.176579	0.75775	0.927206	no
C12orf40	C12orf40	C12orf40	chr12:40019971-40115720	q1	q2	NOTEST	0	0	0	0	1	1	no
C12orf42	C12orf42	C12orf42	chr12:103631368-103889788	q1	q2	NOTEST	0.147069	0.197708	0.42688	0	1	1	no
C12orf43	C12orf43	C12orf43	chr12:121416370-121454305	q1	q2	OK	10.8807	8.04754	-0.43515	-1.51674	0.00635	0.0546831	no
[truncated: 21,959 more rows]
