# Supplementary material for: Keratin 19 regulates cell cycle pathway and sensitivity of breast cancer cells to CDK inhibitors
Source: Sci Rep. 2019 Oct 10;9:14650. doi: 10.1038/s41598-019-51195-9 (PMC6787034; doi:10.1038/s41598-019-51195-9)
Supplement: Supplementary file 3 — Table S2 [file 41598_2019_51195_MOESM3_ESM.xlsx]

## Sheet: Sheet1
test_id	gene_id	gene	locus	sample_1	sample_2	status	value_1	value_2	log2(fold_change)	test_stat	p_value	q_value	significant
EIF3C	EIF3C	EIF3C	chr16:28699878-28747053	q1	q2	OK	1.40721	0.0331541	-5.4075	-1.34906	0.0027	0.0285668	yes
KRT19	KRT19	KRT19	chr17:39679868-39684641	q1	q2	OK	2570.09	79.1366	-5.02133	-18.0939	5e-05	0.00105988	yes
HS6ST2	HS6ST2	HS6ST2	chrX:131760037-132095423	q1	q2	OK	5.44697	0.30536	-4.15687	-7.76089	5e-05	0.00105988	yes
SLC16A5	SLC16A5	SLC16A5	chr17:73083821-73102255	q1	q2	OK	2.09056	0.16444	-3.66826	-2.78525	0.0006	0.00853873	yes
TEX40	TEX40	TEX40	chr11:64067862-64072239	q1	q2	OK	4.0101	0.608567	-2.72015	-2.5584	0.00215	0.0240044	yes
CPT1C	CPT1C	CPT1C	chr19:50194364-50216988	q1	q2	OK	1.49867	0.250503	-2.58078	-2.80808	5e-05	0.00105988	yes
RPRM	RPRM	RPRM	chr2:154333851-154335322	q1	q2	OK	7.33741	1.43774	-2.35147	-4.57482	5e-05	0.00105988	yes
BRINP2	BRINP2	BRINP2	chr1:177140523-177251558	q1	q2	OK	1.44407	0.283084	-2.35084	-3.68411	5e-05	0.00105988	yes
EPAS1	EPAS1	EPAS1	chr2:46524540-46613842	q1	q2	OK	3.06403	0.64903	-2.23907	-4.83298	5e-05	0.00105988	yes
PLA2G3	PLA2G3	PLA2G3	chr22:31530792-31536593	q1	q2	OK	1.23819	0.293593	-2.07635	-2.88492	0.0004	0.00617834	yes
PGLYRP2	PGLYRP2	PGLYRP2	chr19:15579456-15590315	q1	q2	OK	1.41854	0.343382	-2.04652	-2.53787	0.0008	0.010742	yes
PLEKHA4	PLEKHA4	PLEKHA4	chr19:49340353-49371884	q1	q2	OK	1.311	0.333208	-1.97617	-2.77306	0.0001	0.00191548	yes
KCNK12	KCNK12	KCNK12	chr2:47747914-47797470	q1	q2	OK	8.04485	2.1349	-1.91389	-4.13275	5e-05	0.00105988	yes
CES3	CES3	CES3	chr16:66995131-67009052	q1	q2	OK	1.4803	0.405516	-1.86805	-3.30886	5e-05	0.00105988	yes
PADI3	PADI3	PADI3	chr1:17575592-17610727	q1	q2	OK	1.36139	0.374684	-1.86133	-3.00906	5e-05	0.00105988	yes
NVL	NVL	NVL	chr1:224407314-224517891	q1	q2	OK	28.0392	8.10573	-1.79043	-6.76339	5e-05	0.00105988	yes
DEGS1	DEGS1	DEGS1	chr1:224370909-224381142	q1	q2	OK	51.4852	14.9728	-1.78182	-7.03046	5e-05	0.00105988	yes
ZNF385B	ZNF385B	ZNF385B	chr2:180306710-180726232	q1	q2	OK	1.38035	0.403899	-1.77297	-2.50537	5e-05	0.00105988	yes
KCNK15	KCNK15	KCNK15	chr20:43374487-43438979	q1	q2	OK	21.2204	6.24479	-1.76472	-4.39144	5e-05	0.00105988	yes
VTRNA1-1	VTRNA1-1	VTRNA1-1	chr5:140090860-140090958	q1	q2	OK	1436.4	430.598	-1.73805	-2.32102	0.0015	0.0179541	yes
MMP9	MMP9	MMP9	chr20:44637546-44645200	q1	q2	OK	1.92164	0.576316	-1.73741	-2.93922	5e-05	0.00105988	yes
UNC5C	UNC5C	UNC5C	chr4:96083655-96470361	q1	q2	OK	1.44586	0.460901	-1.6494	-4.21697	5e-05	0.00105988	yes
IGSF1	IGSF1	IGSF1	chrX:130407482-130423403	q1	q2	OK	1.25117	0.399517	-1.64695	-1.97275	0.0007	0.0095904	yes
CRISP3	CRISP3	CRISP3	chr6:49695091-49712168	q1	q2	OK	1.49877	0.489328	-1.61491	-2.34901	0.00075	0.0101948	yes
ZIC3	ZIC3	ZIC3	chrX:136648345-136654259	q1	q2	OK	1.36352	0.44879	-1.60322	-2.97273	0.0001	0.00191548	yes
BTG3	BTG3	BTG3	chr21:18965967-18985268	q1	q2	OK	2.13252	0.716053	-1.57442	-2.3703	0.00045	0.00679483	yes
CSTA	CSTA	CSTA	chr3:122044010-122060815	q1	q2	OK	4.58346	1.55514	-1.55939	-2.26703	0.0007	0.0095904	yes
SOWAHD	SOWAHD	SOWAHD	chrX:118892575-118894165	q1	q2	OK	1.31849	0.462299	-1.51199	-1.90373	0.0047	0.0434687	yes
CXorf57	CXorf57	CXorf57	chrX:105855159-105922673	q1	q2	OK	1.35815	0.487498	-1.47817	-2.69511	5e-05	0.00105988	yes
SHISA2	SHISA2	SHISA2	chr13:26618734-26625198	q1	q2	OK	2.9185	1.05533	-1.46754	-3.19751	5e-05	0.00105988	yes
MAP7D3	MAP7D3	MAP7D3	chrX:135295378-135338641	q1	q2	OK	3.67175	1.33266	-1.46216	-3.96093	5e-05	0.00105988	yes
RNVU1-19	RNVU1-19	RNVU1-19	chr1:147574322-149109725	q1	q2	OK	139.249	50.6864	-1.458	-1.9525	0.00385	0.0372556	yes
BEX2	BEX2	BEX2	chrX:102564273-102565974	q1	q2	OK	3.49164	1.29535	-1.43056	-1.84373	0.0018	0.0208453	yes
CRABP2	CRABP2	CRABP2	chr1:156669399-156675608	q1	q2	OK	530.489	197.039	-1.42884	-6.26861	5e-05	0.00105988	yes
CXorf40A	CXorf40A	CXorf40A	chrX:148622518-148632086	q1	q2	OK	5.50527	2.06925	-1.41171	-3.57284	5e-05	0.00105988	yes
PXMP4	PXMP4	PXMP4	chr20:32290549-32308136	q1	q2	OK	10.2832	3.90359	-1.39742	-5.28153	5e-05	0.00105988	yes
RHEBL1	RHEBL1	RHEBL1	chr12:49458458-49463808	q1	q2	OK	2.46638	0.937334	-1.39576	-1.89204	0.00155	0.0184072	yes
GNAI1	GNAI1	GNAI1	chr7:79764139-79848725	q1	q2	OK	1.31528	0.501648	-1.39062	-2.48888	0.0002	0.00343972	yes
SFMBT2	SFMBT2	SFMBT2	chr10:7200585-7453448	q1	q2	OK	2.52314	0.963299	-1.38916	-4.05595	5e-05	0.00105988	yes
SLC25A14	SLC25A14	SLC25A14	chrX:129473861-129507335	q1	q2	OK	6.22349	2.3871	-1.38246	-2.86455	5e-05	0.00105988	yes
RAB9B	RAB9B	RAB9B	chrX:103077254-103087212	q1	q2	OK	1.52349	0.588145	-1.37314	-2.69781	0.0001	0.00191548	yes
CYP4F22	CYP4F22	CYP4F22	chr19:15619335-15663128	q1	q2	OK	4.77513	1.84546	-1.37156	-3.37365	5e-05	0.00105988	yes
CA11	CA11	CA11	chr19:49141271-49185502	q1	q2	OK	8.48106	3.27907	-1.37096	-3.10576	5e-05	0.00105988	yes
DUSP4	DUSP4	DUSP4	chr8:29190578-29208267	q1	q2	OK	2.75676	1.07582	-1.35754	-3.56862	5e-05	0.00105988	yes
TMEM185A	TMEM185A	TMEM185A	chrX:148678215-148713568	q1	q2	OK	8.7178	3.45047	-1.33717	-2.96338	5e-05	0.00105988	yes
SP6	SP6	SP6	chr17:45922279-45933240	q1	q2	OK	4.81414	1.91432	-1.33044	-3.72927	5e-05	0.00105988	yes
SCARNA16	SCARNA16	SCARNA16	chr17:75084724-75213181	q1	q2	OK	2073.59	825.291	-1.32915	-2.12525	0.0003	0.00488255	yes
GRIN2D	GRIN2D	GRIN2D	chr19:48898131-48948188	q1	q2	OK	1.96033	0.783911	-1.32233	-3.15244	5e-05	0.00105988	yes
FAM127C	FAM127C	FAM127C	chrX:134154533-134156566	q1	q2	OK	34.886	14.0654	-1.3105	-5.06356	5e-05	0.00105988	yes
FOXD1	FOXD1	FOXD1	chr5:72742084-72744352	q1	q2	OK	7.45722	3.02403	-1.30217	-3.60133	5e-05	0.00105988	yes
ENG	ENG	ENG	chr9:130577290-130617052	q1	q2	OK	10.5734	4.31752	-1.29216	-4.27179	5e-05	0.00105988	yes
KCNV1	KCNV1	KCNV1	chr8:110979232-110986959	q1	q2	OK	5.96267	2.45299	-1.28142	-3.60243	5e-05	0.00105988	yes
CXorf40B	CXorf40B	CXorf40B	chrX:149100414-149106716	q1	q2	OK	21.0513	8.66439	-1.28074	-4.03113	5e-05	0.00105988	yes
PPFIA4	PPFIA4	PPFIA4	chr1:202995648-203047864	q1	q2	OK	1.56783	0.649638	-1.27107	-2.91326	5e-05	0.00105988	yes
EGR3	EGR3	EGR3	chr8:22545173-22550815	q1	q2	OK	2.07669	0.862707	-1.26734	-2.81825	5e-05	0.00105988	yes
NUP62CL	NUP62CL	NUP62CL	chrX:106366656-106449670	q1	q2	OK	3.43463	1.43303	-1.26108	-2.42261	0.0001	0.00191548	yes
SYT3	SYT3	SYT3	chr19:51125233-51143092	q1	q2	OK	6.03511	2.52701	-1.25595	-3.38596	5e-05	0.00105988	yes
FAM122B	FAM122B	FAM122B	chrX:133903595-133988641	q1	q2	OK	27.3251	11.4638	-1.25314	-5.01186	5e-05	0.00105988	yes
MOSPD1	MOSPD1	MOSPD1	chrX:134021655-134049374	q1	q2	OK	4.1925	1.76379	-1.24913	-2.97229	5e-05	0.00105988	yes
SEPT6	SEPT6	SEPT6	chrX:118749687-118827333	q1	q2	OK	2.37388	0.999947	-1.24732	-2.62316	5e-05	0.00105988	yes
IDS	IDS	IDS	chrX:148560294-148586884	q1	q2	OK	23.0414	9.72976	-1.24375	-3.48071	5e-05	0.00105988	yes
LINC00273	LINC00273	LINC00273	chr16:33961051-33962503	q1	q2	OK	289.413	122.523	-1.24008	-5.33607	5e-05	0.00105988	yes
DUSP5	DUSP5	DUSP5	chr10:112257624-112271302	q1	q2	OK	5.93043	2.55725	-1.21354	-3.2738	5e-05	0.00105988	yes
TULP1	TULP1	TULP1	chr6:35465650-35480679	q1	q2	OK	1.23351	0.533606	-1.20892	-1.72796	0.00365	0.0358931	yes
ATG4A	ATG4A	ATG4A	chrX:107334898-107397901	q1	q2	OK	5.7115	2.47154	-1.20846	-3.12493	5e-05	0.00105988	yes
KCNC3	KCNC3	KCNC3	chr19:50815198-50836772	q1	q2	OK	23.1459	10.1155	-1.19419	-4.64439	5e-05	0.00105988	yes
DMRT2	DMRT2	DMRT2	chr9:1050345-1057554	q1	q2	OK	1.60951	0.705011	-1.1909	-2.01661	0.00085	0.0112883	yes
AGAP2	AGAP2	AGAP2	chr12:58118075-58135944	q1	q2	OK	10.8645	4.77906	-1.18482	-3.03738	5e-05	0.00105988	yes
FIRRE	FIRRE	FIRRE	chrX:130836677-130964671	q1	q2	OK	7.57946	3.33414	-1.18478	-3.62578	5e-05	0.00105988	yes
CHGA	CHGA	CHGA	chr14:93389444-93401641	q1	q2	OK	3.46905	1.53964	-1.17194	-2.21865	0.0002	0.00343972	yes
LINC00630	LINC00630	LINC00630	chrX:102024094-102140338	q1	q2	OK	1.78439	0.792183	-1.17152	-2.01872	0.001	0.0129818	yes
ATP11C	ATP11C	ATP11C	chrX:138808504-138914447	q1	q2	OK	6.28109	2.8045	-1.16327	-4.14275	5e-05	0.00105988	yes
MPP2	MPP2	MPP2	chr17:41952726-41987079	q1	q2	OK	10.1727	4.56303	-1.15664	-4.19713	5e-05	0.00105988	yes
VTRNA1-2	VTRNA1-2	VTRNA1-2	chr5:140098510-140098598	q1	q2	OK	3159.18	1420.01	-1.15365	-1.95463	0.00195	0.0223054	yes
NEURL1	NEURL1	NEURL1	chr10:105239359-105352309	q1	q2	OK	1.5856	0.714377	-1.15027	-2.4506	0.00015	0.00270245	yes
MID2	MID2	MID2	chrX:107069083-107179210	q1	q2	OK	2.82175	1.27208	-1.1494	-3.48912	5e-05	0.00105988	yes
KCNK2	KCNK2	KCNK2	chr1:215178884-215410436	q1	q2	OK	1.47511	0.667092	-1.14486	-2.16284	0.0005	0.00740232	yes
MCTS1	MCTS1	MCTS1	chrX:119737743-119755016	q1	q2	OK	2.14642	0.978008	-1.13401	-3.48678	5e-05	0.00105988	yes
TMOD2	TMOD2	TMOD2	chr15:52043757-52108558	q1	q2	OK	4.55262	2.08045	-1.1298	-4.11017	5e-05	0.00105988	yes
NKAP	NKAP	NKAP	chrX:119059012-119077735	q1	q2	OK	17.365	7.96248	-1.1249	-3.59876	5e-05	0.00105988	yes
RERG	RERG	RERG	chr12:15260715-15374411	q1	q2	OK	3.60654	1.65569	-1.12318	-2.5602	5e-05	0.00105988	yes
GLA	GLA	GLA	chrX:100645877-100669128	q1	q2	OK	29.2878	13.4584	-1.12179	-2.26101	0.00015	0.00270245	yes
RIMS2	RIMS2	RIMS2	chr8:104512975-105266656	q1	q2	OK	2.11129	0.973767	-1.11647	-3.0188	5e-05	0.00105988	yes
NXT2	NXT2	NXT2	chrX:108779009-108787927	q1	q2	OK	4.3685	2.02257	-1.11095	-2.79498	5e-05	0.00105988	yes
SLC25A5	SLC25A5	SLC25A5	chrX:118599995-118605359	q1	q2	OK	650.762	301.315	-1.11086	-4.67504	5e-05	0.00105988	yes
SPRY1	SPRY1	SPRY1	chr4:124317949-124324915	q1	q2	OK	1.89254	0.879787	-1.1051	-2.07127	0.00045	0.00679483	yes
CSTF2	CSTF2	CSTF2	chrX:100075347-100096509	q1	q2	OK	26.9251	12.5674	-1.09926	-4.16268	5e-05	0.00105988	yes
ACSL4	ACSL4	ACSL4	chrX:108884563-108976621	q1	q2	OK	4.18565	1.95578	-1.09771	-3.35968	5e-05	0.00105988	yes
SRP68	SRP68	SRP68	chr17:74034855-74068607	q1	q2	OK	38.6744	18.1013	-1.09528	-4.5116	5e-05	0.00105988	yes
ZNF75D	ZNF75D	ZNF75D	chrX:134382535-134478012	q1	q2	OK	4.02011	1.88557	-1.09224	-2.88039	5e-05	0.00105988	yes
UPF3B	UPF3B	UPF3B	chrX:118967988-118986991	q1	q2	OK	6.09587	2.86539	-1.0891	-2.94852	5e-05	0.00105988	yes
UBALD2	UBALD2	UBALD2	chr17:74261285-74267379	q1	q2	OK	36.1043	17.065	-1.08113	-4.08662	5e-05	0.00105988	yes
EHF	EHF	EHF	chr11:34642587-34684834	q1	q2	OK	4.39564	2.08997	-1.07259	-3.3984	5e-05	0.00105988	yes
ADM5	ADM5	ADM5	chr19:50191941-50194247	q1	q2	OK	4.21447	2.00383	-1.07259	-2.50905	0.0001	0.00191548	yes
CYP27B1	CYP27B1	CYP27B1	chr12:58156116-58160976	q1	q2	OK	4.33781	2.06418	-1.0714	-2.67264	5e-05	0.00105988	yes
FAM127B	FAM127B	FAM127B	chrX:134184962-134186221	q1	q2	OK	64.1624	30.5755	-1.06935	-3.82411	5e-05	0.00105988	yes
TUBG2	TUBG2	TUBG2	chr17:40811265-40819024	q1	q2	OK	6.07412	2.89578	-1.06872	-2.65427	5e-05	0.00105988	yes
MMD	MMD	MMD	chr17:53469973-53499341	q1	q2	OK	2.58849	1.23775	-1.0644	-2.31787	0.0002	0.00343972	yes
BRSK1	BRSK1	BRSK1	chr19:55795533-55823903	q1	q2	OK	1.14422	0.548074	-1.06193	-1.86279	0.0022	0.0244277	yes
FCGRT	FCGRT	FCGRT	chr19:50015535-50029685	q1	q2	OK	6.498	3.11807	-1.05934	-2.61018	5e-05	0.00105988	yes
EYA2	EYA2	EYA2	chr20:45523262-45817492	q1	q2	OK	2.64846	1.27923	-1.04987	-2.28948	0.00015	0.00270245	yes
FAM102B	FAM102B	FAM102B	chr1:109102970-109181949	q1	q2	OK	67.0245	32.4058	-1.04844	-4.5315	5e-05	0.00105988	yes
ELOVL4	ELOVL4	ELOVL4	chr6:80624528-80657315	q1	q2	OK	2.6802	1.29749	-1.04662	-2.42497	0.0002	0.00343972	yes
CPT2	CPT2	CPT2	chr1:53662100-53686311	q1	q2	OK	12.6043	6.14948	-1.03538	-2.84169	5e-05	0.00105988	yes
DPF1	DPF1	DPF1	chr19:38701645-38720354	q1	q2	OK	3.64692	1.78413	-1.03146	-2.36617	0.00015	0.00270245	yes
XK	XK	XK	chrX:37545132-37591383	q1	q2	OK	1.40859	0.690604	-1.02832	-2.30162	0.00025	0.0041638	yes
DDX26B	DDX26B	DDX26B	chrX:134654007-134716460	q1	q2	OK	2.86257	1.40462	-1.02713	-2.61589	0.0001	0.00191548	yes
ALG13	ALG13	ALG13	chrX:110924345-111003875	q1	q2	OK	8.21463	4.03616	-1.02521	-3.33654	5e-05	0.00105988	yes
NKRF	NKRF	NKRF	chrX:118722299-118739846	q1	q2	OK	13.1283	6.46353	-1.02229	-3.7562	5e-05	0.00105988	yes
SLC25A43	SLC25A43	SLC25A43	chrX:118533257-118588437	q1	q2	OK	29.6023	14.5913	-1.0206	-4.08503	5e-05	0.00105988	yes
LYSMD2	LYSMD2	LYSMD2	chr15:52015260-52043650	q1	q2	OK	57.5377	28.3878	-1.01924	-4.10043	5e-05	0.00105988	yes
DBF4B	DBF4B	DBF4B	chr17:42785975-42829636	q1	q2	OK	13.9907	6.90791	-1.01815	-3.62592	5e-05	0.00105988	yes
FAM199X	FAM199X	FAM199X	chrX:103411155-103440582	q1	q2	OK	12.8997	6.37436	-1.01699	-4.23338	5e-05	0.00105988	yes
AP4E1	AP4E1	AP4E1	chr15:51200868-51298097	q1	q2	OK	15.3769	7.6027	-1.01618	-3.94606	5e-05	0.00105988	yes
WDR17	WDR17	WDR17	chr4:176986984-177103979	q1	q2	OK	1.18207	0.58705	-1.00976	-2.43577	5e-05	0.00105988	yes
TMEM74	TMEM74	TMEM74	chr8:109795345-109799770	q1	q2	OK	1.49426	0.744493	-1.0051	-1.66775	0.0044	0.0412606	yes
ZDHHC9	ZDHHC9	ZDHHC9	chrX:128937263-128977910	q1	q2	OK	14.3271	7.16067	-1.00058	-3.99541	5e-05	0.00105988	yes
NDRG4	NDRG4	NDRG4	chr16:58497548-58547523	q1	q2	OK	2.03531	1.01789	-0.999661	-2.06114	0.00035	0.00552572	yes
AIFM1	AIFM1	AIFM1	chrX:129263337-129299861	q1	q2	OK	55.2682	27.6552	-0.998899	-4.22003	5e-05	0.00105988	yes
CYP2S1	CYP2S1	CYP2S1	chr19:41699111-41713444	q1	q2	OK	1.38991	0.696678	-0.99643	-1.74956	0.00425	0.0402588	yes
C21orf91	C21orf91	C21orf91	chr21:19149720-19191703	q1	q2	OK	1.66323	0.833783	-0.996243	-2.4092	5e-05	0.00105988	yes
PABPC1L	PABPC1L	PABPC1L	chr20:43538702-43567962	q1	q2	OK	10.1556	5.09255	-0.995814	-3.05911	5e-05	0.00105988	yes
FAM222A	FAM222A	FAM222A	chr12:110152186-110211292	q1	q2	OK	16.4508	8.27757	-0.990874	-3.7149	5e-05	0.00105988	yes
ICAM1	ICAM1	ICAM1	chr19:10381516-10397291	q1	q2	OK	1.60904	0.810933	-0.988546	-1.99159	0.00075	0.0101948	yes
PLEKHG4	PLEKHG4	PLEKHG4	chr16:67312059-67360661	q1	q2	OK	9.9682	5.02835	-0.987246	-3.70007	5e-05	0.00105988	yes
COASY	COASY	COASY	chr17:40714091-40718299	q1	q2	OK	51.158	25.8372	-0.985514	-4.09573	5e-05	0.00105988	yes
OCRL	OCRL	OCRL	chrX:128674251-128726530	q1	q2	OK	13.1599	6.64943	-0.984841	-3.90226	5e-05	0.00105988	yes
KIF18B	KIF18B	KIF18B	chr17:43002078-43025079	q1	q2	OK	34.9168	17.651	-0.984175	-4.21156	5e-05	0.00105988	yes
GRPR	GRPR	GRPR	chrX:16141423-16171641	q1	q2	OK	13.3745	6.76274	-0.983802	-3.4369	5e-05	0.00105988	yes
SLC5A8	SLC5A8	SLC5A8	chr12:101549993-101604016	q1	q2	OK	1.35772	0.687662	-0.981413	-1.85682	0.003	0.0310102	yes
PCTP	PCTP	PCTP	chr17:53828339-53854748	q1	q2	OK	6.07592	3.08294	-0.978796	-2.57277	5e-05	0.00105988	yes
BCORL1	BCORL1	BCORL1	chrX:129139163-129192058	q1	q2	OK	7.59264	3.8541	-0.97821	-3.79706	5e-05	0.00105988	yes
PGRMC1	PGRMC1	PGRMC1	chrX:118370207-118378429	q1	q2	OK	67.2446	34.137	-0.978083	-4.13974	5e-05	0.00105988	yes
CXorf56	CXorf56	CXorf56	chrX:118672111-118699397	q1	q2	OK	11.4893	5.83734	-0.976915	-3.20264	5e-05	0.00105988	yes
KSR1	KSR1	KSR1	chr17:25799035-25950718	q1	q2	OK	1.12592	0.573158	-0.974105	-1.95579	0.0014	0.016975	yes
C17orf89	C17orf89	C17orf89	chr17:79213110-79215098	q1	q2	OK	65.9534	33.5813	-0.973787	-3.15578	5e-05	0.00105988	yes
MAFG	MAFG	MAFG	chr17:79876144-79885587	q1	q2	OK	10.0817	5.14138	-0.971513	-3.71217	5e-05	0.00105988	yes
POU3F3	POU3F3	POU3F3	chr2:105470525-105475031	q1	q2	OK	7.25648	3.70933	-0.968112	-3.35493	5e-05	0.00105988	yes
RASD1	RASD1	RASD1	chr17:17397752-17399709	q1	q2	OK	2.05661	1.05728	-0.95992	-1.64035	0.0052	0.0469122	yes
HEXIM2	HEXIM2	HEXIM2	chr17:43237540-43247407	q1	q2	OK	15.9982	8.23984	-0.957225	-2.70766	5e-05	0.00105988	yes
RND3	RND3	RND3	chr2:151324706-151344209	q1	q2	OK	4.29229	2.21303	-0.955722	-2.47721	5e-05	0.00105988	yes
FAM127A	FAM127A	FAM127A	chrX:134166332-134167575	q1	q2	OK	63.5124	32.7947	-0.953576	-3.78859	5e-05	0.00105988	yes
DOCK8	DOCK8	DOCK8	chr9:213107-465259	q1	q2	OK	8.75915	4.52696	-0.95225	-3.58217	5e-05	0.00105988	yes
PHLDA1	PHLDA1	PHLDA1	chr12:76419226-76425556	q1	q2	OK	1.50017	0.775984	-0.951024	-2.26805	0.00015	0.00270245	yes
WFDC2	WFDC2	WFDC2	chr20:44098393-44110172	q1	q2	OK	12.3403	6.3874	-0.95008	-1.85365	0.0024	0.0261691	yes
TIMM8A	TIMM8A	TIMM8A	chrX:100600643-100603957	q1	q2	OK	22.3945	11.6188	-0.946687	-2.33141	0.00015	0.00270245	yes
CARD9	CARD9	CARD9	chr9:139258407-139268133	q1	q2	OK	16.2248	8.42448	-0.945542	-3.21279	5e-05	0.00105988	yes
ELF4	ELF4	ELF4	chrX:129198894-129244688	q1	q2	OK	10.9429	5.68305	-0.945254	-3.53657	5e-05	0.00105988	yes
MMGT1	MMGT1	MMGT1	chrX:135044230-135056134	q1	q2	OK	13.7232	7.12999	-0.944642	-3.575	5e-05	0.00105988	yes
HPRT1	HPRT1	HPRT1	chrX:133594174-133634698	q1	q2	OK	31.3608	16.3714	-0.937781	-3.42071	5e-05	0.00105988	yes
UBE2A	UBE2A	UBE2A	chrX:118708429-118718392	q1	q2	OK	35.2305	18.4183	-0.935687	-3.69523	5e-05	0.00105988	yes
RNU11	RNU11	RNU11	chr1:28975111-28975246	q1	q2	OK	1233.19	645.073	-0.934855	-2.20308	0.0002	0.00343972	yes
LINC00910	LINC00910	LINC00910	chr17:41447212-41466266	q1	q2	OK	2.93006	1.53321	-0.934377	-2.19854	0.00025	0.0041638	yes
RAP2C	RAP2C	RAP2C	chrX:131337051-131623996	q1	q2	OK	58.8659	30.8035	-0.934336	-3.62784	5e-05	0.00105988	yes
HMOX1	HMOX1	HMOX1	chr22:35777059-35790207	q1	q2	OK	4.98659	2.61297	-0.932363	-2.11928	0.00075	0.0101948	yes
PCDH17	PCDH17	PCDH17	chr13:58205788-58303065	q1	q2	OK	1.80447	0.945641	-0.932208	-2.58225	5e-05	0.00105988	yes
SNTB1	SNTB1	SNTB1	chr8:121547984-121824309	q1	q2	OK	2.4056	1.26092	-0.931916	-2.48243	5e-05	0.00105988	yes
RGS16	RGS16	RGS16	chr1:182567757-182573548	q1	q2	OK	4.60206	2.41251	-0.931746	-2.30928	0.0001	0.00191548	yes
VDR	VDR	VDR	chr12:48235319-48298814	q1	q2	OK	8.20163	4.30368	-0.930339	-3.33246	5e-05	0.00105988	yes
ARMCX5	ARMCX5	ARMCX5	chrX:101854095-101972661	q1	q2	OK	5.57461	2.92878	-0.92857	-1.92472	0.0016	0.0189084	yes
GPC4	GPC4	GPC4	chrX:132435063-132549205	q1	q2	OK	3.30321	1.73737	-0.926967	-2.4749	0.0001	0.00191548	yes
TRMT2B	TRMT2B	TRMT2B	chrX:100264333-100307105	q1	q2	OK	19.935	10.4915	-0.926076	-3.62609	5e-05	0.00105988	yes
TRIB2	TRIB2	TRIB2	chr2:12856997-12882858	q1	q2	OK	3.32431	1.7559	-0.920849	-2.58978	5e-05	0.00105988	yes
HSD17B1	HSD17B1	HSD17B1	chr17:40703983-40707232	q1	q2	OK	3.07128	1.62962	-0.914306	-2.00881	0.00135	0.0164676	yes
RPL39	RPL39	RPL39	chrX:118920466-118925622	q1	q2	OK	78.1658	41.4863	-0.913903	-2.71658	5e-05	0.00105988	yes
HTR2C	HTR2C	HTR2C	chrX:113818550-114144624	q1	q2	OK	1.68047	0.893907	-0.910666	-2.10144	0.0006	0.00853873	yes
AMIGO2	AMIGO2	AMIGO2	chr12:47469489-47630446	q1	q2	OK	4.72234	2.52383	-0.903887	-2.35555	0.00015	0.00270245	yes
CENPI	CENPI	CENPI	chrX:100354797-100417978	q1	q2	OK	7.69616	4.11666	-0.902666	-2.75773	5e-05	0.00105988	yes
GPX3	GPX3	GPX3	chr5:150399998-150408554	q1	q2	OK	16.141	8.64627	-0.900579	-2.97886	5e-05	0.00105988	yes
SLC25A19	SLC25A19	SLC25A19	chr17:73267379-73285530	q1	q2	OK	29.4984	15.8149	-0.899353	-3.10245	5e-05	0.00105988	yes
HTATSF1	HTATSF1	HTATSF1	chrX:135579237-135594503	q1	q2	OK	25.7247	13.793	-0.899216	-3.62454	5e-05	0.00105988	yes
AMMECR1	AMMECR1	AMMECR1	chrX:109437413-109699562	q1	q2	OK	9.06593	4.86674	-0.8975	-3.44216	5e-05	0.00105988	yes
FLJ10038	FLJ10038	FLJ10038	chr15:50569388-50650503	q1	q2	OK	8.73234	4.70493	-0.892193	-1.99894	0.0006	0.00853873	yes
PLK2	PLK2	PLK2	chr5:57749809-57755966	q1	q2	OK	26.9977	14.5525	-0.89157	-3.42938	5e-05	0.00105988	yes
TSPAN6	TSPAN6	TSPAN6	chrX:99882104-99892101	q1	q2	OK	7.12902	3.8441	-0.891059	-2.99939	5e-05	0.00105988	yes
VAV1	VAV1	VAV1	chr19:6772678-6857377	q1	q2	OK	4.07372	2.19708	-0.89076	-2.30497	0.00025	0.0041638	yes
GABPB1-AS1	GABPB1-AS1	GABPB1-AS1	chr15:50569388-50650503	q1	q2	OK	16.4768	8.88667	-0.890718	-2.18503	0.0001	0.00191548	yes
STK26	STK26	STK26	chrX:131157244-131209971	q1	q2	OK	13.7831	7.43548	-0.890404	-3.32221	5e-05	0.00105988	yes
PGS1	PGS1	PGS1	chr17:76374698-76573476	q1	q2	OK	23.9211	12.9214	-0.888526	-3.31714	5e-05	0.00105988	yes
ABCB9	ABCB9	ABCB9	chr12:123405497-123451056	q1	q2	OK	18.2107	9.84031	-0.888013	-3.303	5e-05	0.00105988	yes
PSMD10	PSMD10	PSMD10	chrX:107327434-107334874	q1	q2	OK	32.5896	17.6531	-0.884486	-3.33634	5e-05	0.00105988	yes
FERMT2	FERMT2	FERMT2	chr14:53323988-53417815	q1	q2	OK	2.81383	1.52892	-0.880025	-1.88445	0.00115	0.0145551	yes
GABPB1	GABPB1	GABPB1	chr15:50569388-50650503	q1	q2	OK	34.8858	18.9759	-0.878475	-1.8437	0.002	0.0226636	yes
PTCH2	PTCH2	PTCH2	chr1:45285515-45308616	q1	q2	OK	1.87765	1.02563	-0.872423	-2.06423	0.0006	0.00853873	yes
MRPL12	MRPL12	MRPL12	chr17:79670399-79674556	q1	q2	OK	299.985	163.905	-0.872035	-3.81404	5e-05	0.00105988	yes
PRKAB1	PRKAB1	PRKAB1	chr12:120105760-120119429	q1	q2	OK	13.3466	7.29892	-0.870713	-3.00723	5e-05	0.00105988	yes
UBE2S	UBE2S	UBE2S	chr19:55912649-55919325	q1	q2	OK	88.617	48.463	-0.870701	-3.60117	5e-05	0.00105988	yes
RILPL2	RILPL2	RILPL2	chr12:123899585-123921280	q1	q2	OK	3.01031	1.64848	-0.868779	-1.73139	0.0034	0.0341549	yes
NPLOC4	NPLOC4	NPLOC4	chr17:79523910-79604179	q1	q2	OK	57.2414	31.3834	-0.867057	-3.70854	5e-05	0.00105988	yes
COQ10A	COQ10A	COQ10A	chr12:56660641-56664750	q1	q2	OK	6.87658	3.77207	-0.866333	-2.21879	0.00025	0.0041638	yes
SLC35B1	SLC35B1	SLC35B1	chr17:47778295-47785313	q1	q2	OK	48.3593	26.6104	-0.861802	-3.46462	5e-05	0.00105988	yes
PHLDA2	PHLDA2	PHLDA2	chr11:2949502-2950650	q1	q2	OK	63.9099	35.1694	-0.861719	-3.2629	5e-05	0.00105988	yes
CCDC57	CCDC57	CCDC57	chr17:80059345-80170689	q1	q2	OK	13.1861	7.25822	-0.861333	-3.1381	5e-05	0.00105988	yes
NRXN2	NRXN2	NRXN2	chr11:64373645-64490660	q1	q2	OK	1.17156	0.646361	-0.858022	-1.63448	0.00515	0.0466346	yes
ZNF449	ZNF449	ZNF449	chrX:134478695-134497338	q1	q2	OK	1.44266	0.796648	-0.856717	-1.82478	0.00315	0.0322582	yes
LINC00925	LINC00925	LINC00925	chr15:89921272-89941718	q1	q2	OK	2.64417	1.46116	-0.855698	-2.238	0.0001	0.00191548	yes
MBNL3	MBNL3	MBNL3	chrX:131337051-131623996	q1	q2	OK	4.75591	2.6286	-0.855429	-1.65408	0.0049	0.0448396	yes
ICT1	ICT1	ICT1	chr17:73008758-73017356	q1	q2	OK	75.6177	41.814	-0.854737	-3.32629	5e-05	0.00105988	yes
ARMC7	ARMC7	ARMC7	chr17:73106046-73127890	q1	q2	OK	14.007	7.74541	-0.854733	-1.84098	0.0015	0.0179541	yes
TRAF3	TRAF3	TRAF3	chr14:103243815-103377837	q1	q2	OK	5.62026	3.10935	-0.854026	-3.17921	5e-05	0.00105988	yes
UGT8	UGT8	UGT8	chr4:115519610-115598202	q1	q2	OK	1.89524	1.05024	-0.851666	-1.7607	0.00315	0.0322582	yes
ENOX2	ENOX2	ENOX2	chrX:129757356-130037291	q1	q2	OK	6.34585	3.51985	-0.850299	-2.88031	5e-05	0.00105988	yes
TBKBP1	TBKBP1	TBKBP1	chr17:45772629-45789429	q1	q2	OK	1.78333	0.990647	-0.848128	-1.95652	0.00135	0.0164676	yes
JMJD6	JMJD6	JMJD6	chr17:74708913-74722881	q1	q2	OK	25.2043	14.0975	-0.838232	-3.0809	5e-05	0.00105988	yes
SYT12	SYT12	SYT12	chr11:66790189-66818334	q1	q2	OK	76.9473	43.0538	-0.837731	-3.61122	5e-05	0.00105988	yes
TK1	TK1	TK1	chr17:76170159-76183285	q1	q2	OK	328.153	183.765	-0.836506	-3.62449	5e-05	0.00105988	yes
SLC25A25-AS1	SLC25A25-AS1	SLC25A25-AS1	chr9:130873449-130881013	q1	q2	OK	2.87886	1.61226	-0.836411	-2.18619	0.00025	0.0041638	yes
METTL7B	METTL7B	METTL7B	chr12:56075329-56106089	q1	q2	OK	7.21343	4.04714	-0.833783	-1.9835	0.0011	0.01401	yes
ARMCX6	ARMCX6	ARMCX6	chrX:100870107-100872991	q1	q2	OK	13.9956	7.86863	-0.830788	-2.41341	5e-05	0.00105988	yes
AMH	AMH	AMH	chr19:2249112-2252072	q1	q2	OK	12.0152	6.78434	-0.824579	-2.66884	5e-05	0.00105988	yes
NAP1L2	NAP1L2	NAP1L2	chrX:72432136-72434710	q1	q2	OK	2.19473	1.23929	-0.824522	-1.73788	0.0038	0.0369191	yes
RAB27A	RAB27A	RAB27A	chr15:55495163-55582013	q1	q2	OK	4.02178	2.27128	-0.824332	-2.31151	0.0002	0.00343972	yes
NOL11	NOL11	NOL11	chr17:65713948-65740324	q1	q2	OK	38.3471	21.6592	-0.824138	-3.4591	5e-05	0.00105988	yes
CBX8	CBX8	CBX8	chr17:77768175-77770915	q1	q2	OK	24.7962	14.0308	-0.821517	-2.94954	5e-05	0.00105988	yes
DTWD1	DTWD1	DTWD1	chr15:49913225-49937333	q1	q2	OK	12.0513	6.82601	-0.82007	-2.83297	5e-05	0.00105988	yes
PRPS1	PRPS1	PRPS1	chrX:106871653-106894256	q1	q2	OK	23.1181	13.1121	-0.818121	-3.08051	5e-05	0.00105988	yes
ZNF815P	ZNF815P	ZNF815P	chr7:5862790-5894066	q1	q2	OK	1.92276	1.09065	-0.817991	-1.71029	0.00405	0.0387273	yes
RSAD1	RSAD1	RSAD1	chr17:48556160-48563341	q1	q2	OK	34.6555	19.6595	-0.817858	-3.38275	5e-05	0.00105988	yes
HOXB7	HOXB7	HOXB7	chr17:46684594-46688383	q1	q2	OK	6.67037	3.78564	-0.817228	-1.94798	0.00115	0.0145551	yes
ADA	ADA	ADA	chr20:43248162-43280376	q1	q2	OK	12.3344	7.00506	-0.816216	-2.40443	5e-05	0.00105988	yes
RNF43	RNF43	RNF43	chr17:56378587-56494943	q1	q2	OK	9.70802	5.51441	-0.815972	-2.04918	0.0006	0.00853873	yes
WDR44	WDR44	WDR44	chrX:117480035-117583923	q1	q2	OK	4.19989	2.38737	-0.81493	-2.45083	5e-05	0.00105988	yes
CCDC137	CCDC137	CCDC137	chr17:79633760-79640936	q1	q2	OK	35.2654	20.0523	-0.814489	-3.2747	5e-05	0.00105988	yes
CCDC71L	CCDC71L	CCDC71L	chr7:106297210-106301634	q1	q2	OK	6.53956	3.71889	-0.814321	-2.81065	5e-05	0.00105988	yes
ANGPTL4	ANGPTL4	ANGPTL4	chr19:8429010-8439259	q1	q2	OK	6.26059	3.56186	-0.813666	-1.62814	0.0044	0.0412606	yes
TSC22D3	TSC22D3	TSC22D3	chrX:106956451-107019017	q1	q2	OK	22.7696	12.9629	-0.812723	-2.96745	5e-05	0.00105988	yes
ZSWIM3	ZSWIM3	ZSWIM3	chr20:44486219-44507769	q1	q2	OK	3.24207	1.84634	-0.812248	-2.00251	0.0008	0.010742	yes
PHF6	PHF6	PHF6	chrX:133507341-133562822	q1	q2	OK	14.7538	8.4027	-0.812165	-2.10633	0.00035	0.00552572	yes
PPP1R9B	PPP1R9B	PPP1R9B	chr17:48211098-48227878	q1	q2	OK	55.4134	31.5786	-0.811285	-3.53618	5e-05	0.00105988	yes
ADORA2B	ADORA2B	ADORA2B	chr17:15848230-15879210	q1	q2	OK	6.67856	3.81092	-0.809398	-2.16863	0.00035	0.00552572	yes
TNS3	TNS3	TNS3	chr7:47314751-47621742	q1	q2	OK	9.77217	5.57737	-0.809094	-3.20124	5e-05	0.00105988	yes
BIRC5	BIRC5	BIRC5	chr17:76210276-76221716	q1	q2	OK	76.8536	43.8791	-0.808578	-3.51902	5e-05	0.00105988	yes
LRCH1	LRCH1	LRCH1	chr13:47127295-47327175	q1	q2	OK	9.71815	5.5503	-0.808115	-3.09205	5e-05	0.00105988	yes
FLT4	FLT4	FLT4	chr5:180028505-180076624	q1	q2	OK	1.7465	0.997504	-0.808072	-1.96186	0.0012	0.0150777	yes
ARPP19	ARPP19	ARPP19	chr15:52839241-52861643	q1	q2	OK	87.7161	50.1243	-0.807332	-3.5114	5e-05	0.00105988	yes
TBC1D8B	TBC1D8B	TBC1D8B	chrX:106045918-106119377	q1	q2	OK	1.69358	0.969437	-0.804854	-1.64516	0.00475	0.0437642	yes
UTP14A	UTP14A	UTP14A	chrX:129040096-129063738	q1	q2	OK	13.3845	7.66439	-0.804321	-2.853	5e-05	0.00105988	yes
SEPT9	SEPT9	SEPT9	chr17:75277491-75496678	q1	q2	OK	110.318	63.2664	-0.802162	-3.40427	5e-05	0.00105988	yes
TMOD3	TMOD3	TMOD3	chr15:52121824-52204331	q1	q2	OK	62.5234	35.8658	-0.801788	-3.51471	5e-05	0.00105988	yes
NFKBIB	NFKBIB	NFKBIB	chr19:39369194-39399534	q1	q2	OK	41.4356	23.7733	-0.801527	-2.21989	0.0001	0.00191548	yes
FMR1	FMR1	FMR1	chrX:146993468-147032647	q1	q2	OK	10.3821	5.96603	-0.79926	-3.01452	5e-05	0.00105988	yes
NGFRAP1	NGFRAP1	NGFRAP1	chrX:102631250-102633092	q1	q2	OK	116.004	66.6777	-0.798901	-3.30975	5e-05	0.00105988	yes
CYB561	CYB561	CYB561	chr17:61509664-61523722	q1	q2	OK	137.857	79.3985	-0.79599	-3.45371	5e-05	0.00105988	yes
FASN	FASN	FASN	chr17:80036213-80056106	q1	q2	OK	793.74	457.854	-0.79378	-2.05531	0.0008	0.010742	yes
DOHH	DOHH	DOHH	chr19:3490818-3500938	q1	q2	OK	44.8716	25.9064	-0.792494	-3.17574	5e-05	0.00105988	yes
NDUFA1	NDUFA1	NDUFA1	chrX:119004494-119010629	q1	q2	OK	252.137	145.82	-0.790024	-2.95262	5e-05	0.00105988	yes
COL4A5	COL4A5	COL4A5	chrX:107683073-107940775	q1	q2	OK	1.64289	0.950598	-0.789329	-2.06264	0.0007	0.0095904	yes
EPN3	EPN3	EPN3	chr17:48610047-48621111	q1	q2	OK	37.1779	21.5234	-0.788542	-3.35917	5e-05	0.00105988	yes
WBP2	WBP2	WBP2	chr17:73841779-73851501	q1	q2	OK	62.0982	35.9601	-0.788155	-3.3401	5e-05	0.00105988	yes
TUBG1	TUBG1	TUBG1	chr17:40731525-40767256	q1	q2	OK	65.7869	38.1001	-0.788003	-2.36644	0.0001	0.00191548	yes
KAT2A	KAT2A	KAT2A	chr17:40265128-40273382	q1	q2	OK	60.6365	35.1386	-0.78713	-3.42619	5e-05	0.00105988	yes
RPTOR	RPTOR	RPTOR	chr17:78518624-78940173	q1	q2	OK	16.1818	9.37998	-0.786713	-3.32313	5e-05	0.00105988	yes
C16orf95	C16orf95	C16orf95	chr16:87336403-87351026	q1	q2	OK	14.9503	8.68216	-0.784047	-2.12663	0.00035	0.00552572	yes
ALYREF	ALYREF	ALYREF	chr17:79845710-79858409	q1	q2	OK	233.13	135.655	-0.78119	-2.43049	5e-05	0.00105988	yes
CCDC64	CCDC64	CCDC64	chr12:120427647-120532299	q1	q2	OK	9.68013	5.64197	-0.778828	-2.68188	5e-05	0.00105988	yes
KCTD2	KCTD2	KCTD2	chr17:73028661-73061984	q1	q2	OK	16.3362	9.5215	-0.778814	-2.00115	0.00085	0.0112883	yes
TMPRSS4	TMPRSS4	TMPRSS4	chr11:117886486-117990556	q1	q2	OK	8.91095	5.20246	-0.776385	-2.671	5e-05	0.00105988	yes
PDE4A	PDE4A	PDE4A	chr19:10527448-10580307	q1	q2	OK	5.41339	3.16428	-0.774654	-2.53811	5e-05	0.00105988	yes
PCDH19	PCDH19	PCDH19	chrX:99546641-99665271	q1	q2	OK	9.38405	5.5008	-0.770571	-3.14402	5e-05	0.00105988	yes
PVR	PVR	PVR	chr19:45147097-45169428	q1	q2	OK	24.6883	14.4761	-0.770156	-2.33913	5e-05	0.00105988	yes
MORC4	MORC4	MORC4	chrX:106183963-106243474	q1	q2	OK	9.74784	5.71703	-0.769816	-2.82138	5e-05	0.00105988	yes
ST3GAL1	ST3GAL1	ST3GAL1	chr8:134467090-134584183	q1	q2	OK	2.83715	1.66513	-0.768809	-2.39843	0.0002	0.00343972	yes
COX6C	COX6C	COX6C	chr8:100890222-100906242	q1	q2	OK	268.951	158.093	-0.766574	-3.23743	5e-05	0.00105988	yes
SDHAF1	SDHAF1	SDHAF1	chr19:36486089-36487220	q1	q2	OK	49.6022	29.1958	-0.764646	-2.93374	5e-05	0.00105988	yes
POLR2K	POLR2K	POLR2K	chr8:101162838-101166230	q1	q2	OK	61.4515	36.1812	-0.764209	-2.93225	5e-05	0.00105988	yes
ZNF787	ZNF787	ZNF787	chr19:56598728-56632742	q1	q2	OK	56.627	33.357	-0.763501	-3.21443	5e-05	0.00105988	yes
GOLGA2P5	GOLGA2P5	GOLGA2P5	chr12:100550174-100567121	q1	q2	OK	5.01869	2.95854	-0.762425	-2.04089	0.00035	0.00552572	yes
CUL4B	CUL4B	CUL4B	chrX:119658445-119709684	q1	q2	OK	10.8147	6.38296	-0.760694	-2.96806	5e-05	0.00105988	yes
LAMP2	LAMP2	LAMP2	chrX:119560002-119603204	q1	q2	OK	23.6858	13.9829	-0.760363	-3.1371	5e-05	0.00105988	yes
MGC57346	MGC57346	MGC57346	chr17_ctg5_hap1:954314-1170468	q1	q2	OK	13.8538	8.18491	-0.75924	-2.36931	0.0001	0.00191548	yes
OXLD1	OXLD1	OXLD1	chr17:79632065-79633667	q1	q2	OK	67.2243	39.7292	-0.758783	-2.38911	5e-05	0.00105988	yes
SLC27A2	SLC27A2	SLC27A2	chr15:50474392-50528589	q1	q2	OK	22.5945	13.374	-0.75654	-2.9296	5e-05	0.00105988	yes
TCEAL1	TCEAL1	TCEAL1	chrX:102883647-102885876	q1	q2	OK	15.2568	9.03268	-0.756229	-2.24278	5e-05	0.00105988	yes
THBD	THBD	THBD	chr20:23026269-23030301	q1	q2	OK	6.05747	3.59165	-0.754069	-2.48911	5e-05	0.00105988	yes
DNTTIP1	DNTTIP1	DNTTIP1	chr20:44420575-44440066	q1	q2	OK	21.7478	12.9031	-0.753144	-2.51642	5e-05	0.00105988	yes
TMTC2	TMTC2	TMTC2	chr12:83080933-83528067	q1	q2	OK	2.47578	1.4713	-0.750794	-2.04152	0.0008	0.010742	yes
ENTHD2	ENTHD2	ENTHD2	chr17:79202076-79212891	q1	q2	OK	11.7158	6.96324	-0.750631	-2.52997	5e-05	0.00105988	yes
CTU1	CTU1	CTU1	chr19:51600862-51611647	q1	q2	OK	23.8313	14.1741	-0.749607	-2.85602	5e-05	0.00105988	yes
ANKRD40	ANKRD40	ANKRD40	chr17:48770550-48785270	q1	q2	OK	18.2458	10.8521	-0.749593	-3.06109	5e-05	0.00105988	yes
PCDH7	PCDH7	PCDH7	chr4:30722029-31148423	q1	q2	OK	2.09874	1.24878	-0.749002	-1.8891	0.0013	0.0160514	yes
GGA3	GGA3	GGA3	chr17:73232686-73267311	q1	q2	OK	16.752	9.96976	-0.748706	-1.73864	0.00325	0.0329484	yes
LEO1	LEO1	LEO1	chr15:52230221-52263998	q1	q2	OK	52.2432	31.1055	-0.748074	-3.14662	5e-05	0.00105988	yes
AHR	AHR	AHR	chr7:17338275-17385775	q1	q2	OK	4.46173	2.6591	-0.746661	-2.5163	5e-05	0.00105988	yes
WISP2	WISP2	WISP2	chr20:43343884-43356452	q1	q2	OK	16.1533	9.63394	-0.745633	-2.26807	0.00015	0.00270245	yes
TRPM7	TRPM7	TRPM7	chr15:50849355-50979012	q1	q2	OK	30.0172	17.9222	-0.744041	-3.26245	5e-05	0.00105988	yes
PIGL	PIGL	PIGL	chr17:16120508-16229573	q1	q2	OK	7.0361	4.21067	-0.740726	-1.70652	0.0043	0.0405739	yes
MAPK6	MAPK6	MAPK6	chr15:52311410-52358462	q1	q2	OK	37.7921	22.6276	-0.739998	-3.19056	5e-05	0.00105988	yes
FOXA2	FOXA2	FOXA2	chr20:22561641-22566101	q1	q2	OK	3.38157	2.0271	-0.738279	-1.77253	0.00275	0.0290198	yes
RINL	RINL	RINL	chr19:39358471-39368919	q1	q2	OK	2.97924	1.78683	-0.737538	-1.82949	0.0023	0.0252833	yes
MRPL38	MRPL38	MRPL38	chr17:73894723-73901181	q1	q2	OK	142.697	85.707	-0.735467	-3.20946	5e-05	0.00105988	yes
STAG2	STAG2	STAG2	chrX:123093082-123236505	q1	q2	OK	24.2265	14.5542	-0.735155	-3.1318	5e-05	0.00105988	yes
SPPL2A	SPPL2A	SPPL2A	chr15:50999736-51057910	q1	q2	OK	70.0485	42.1053	-0.734351	-3.14603	5e-05	0.00105988	yes
SOCS3	SOCS3	SOCS3	chr17:76352857-76356160	q1	q2	OK	7.90586	4.7536	-0.733903	-2.34384	0.00015	0.00270245	yes
LCP1	LCP1	LCP1	chr13:46700057-46756459	q1	q2	OK	26.457	15.9193	-0.732878	-3.07852	5e-05	0.00105988	yes
SLC6A14	SLC6A14	SLC6A14	chrX:115567746-115592625	q1	q2	OK	2.02212	1.21793	-0.731433	-1.84744	0.00195	0.0223054	yes
STC1	STC1	STC1	chr8:23699433-23712320	q1	q2	OK	1.99535	1.20296	-0.730057	-1.72747	0.0036	0.0355456	yes
KIAA0355	KIAA0355	KIAA0355	chr19:34745455-34846471	q1	q2	OK	2.39497	1.44522	-0.728712	-2.16562	0.00035	0.00552572	yes
LRRC59	LRRC59	LRRC59	chr17:48450580-48474914	q1	q2	OK	113.536	68.5433	-0.728062	-3.08262	5e-05	0.00105988	yes
ASB16-AS1	ASB16-AS1	ASB16-AS1	chr17:42248073-42264085	q1	q2	OK	9.23659	5.57909	-0.72733	-2.16608	0.0002	0.00343972	yes
P2RY2	P2RY2	P2RY2	chr11:72929342-72953472	q1	q2	OK	20.6711	12.5076	-0.724807	-3.07933	5e-05	0.00105988	yes
FGFR2	FGFR2	FGFR2	chr10:123237843-123357972	q1	q2	OK	3.50032	2.12177	-0.722215	-1.79752	0.00145	0.0174764	yes
BCL2	BCL2	BCL2	chr18:60790578-60986613	q1	q2	OK	55.4724	33.6598	-0.720744	-1.95718	0.0005	0.00740232	yes
HN1	HN1	HN1	chr17:73131337-73150778	q1	q2	OK	99.4232	60.3487	-0.720259	-3.1029	5e-05	0.00105988	yes
ANGPT1	ANGPT1	ANGPT1	chr8:108261709-108510254	q1	q2	OK	1.62334	0.98573	-0.719702	-1.65754	0.00485	0.0445502	yes
NFKBID	NFKBID	NFKBID	chr19:36379142-36391552	q1	q2	OK	5.35836	3.25435	-0.719423	-1.81074	0.0023	0.0252833	yes
TSEN54	TSEN54	TSEN54	chr17:73512608-73520820	q1	q2	OK	81.7828	49.6765	-0.719234	-3.10707	5e-05	0.00105988	yes
GDF11	GDF11	GDF11	chr12:56137063-56211540	q1	q2	OK	8.13661	4.94434	-0.718649	-1.91356	0.001	0.0129818	yes
SNX11	SNX11	SNX11	chr17:46184919-46200105	q1	q2	OK	10.869	6.60482	-0.718622	-2.39285	5e-05	0.00105988	yes
SLC26A11	SLC26A11	SLC26A11	chr17:78194199-78227308	q1	q2	OK	8.986	5.46466	-0.717546	-2.39543	5e-05	0.00105988	yes
TERT	TERT	TERT	chr5:1253286-1295162	q1	q2	OK	6.96826	4.23813	-0.717372	-2.46248	5e-05	0.00105988	yes
RBMX2	RBMX2	RBMX2	chrX:129535942-129547317	q1	q2	OK	7.96474	4.84963	-0.715752	-1.89846	0.001	0.0129818	yes
TACO1	TACO1	TACO1	chr17:61678230-61685725	q1	q2	OK	59.1635	36.0323	-0.715418	-2.93892	5e-05	0.00105988	yes
NKD2	NKD2	NKD2	chr5:1009076-1038927	q1	q2	OK	8.77991	5.34733	-0.715389	-2.12588	0.00045	0.00679483	yes
TCEAL4	TCEAL4	TCEAL4	chrX:102831158-102842664	q1	q2	OK	36.057	21.99	-0.713427	-2.67072	5e-05	0.00105988	yes
HSPBP1	HSPBP1	HSPBP1	chr19:55773589-55791751	q1	q2	OK	106.689	65.078	-0.713166	-3.10429	5e-05	0.00105988	yes
NFE2L1	NFE2L1	NFE2L1	chr17:46125685-46138907	q1	q2	OK	46.1512	28.1836	-0.711513	-3.1147	5e-05	0.00105988	yes
RNU6ATAC	RNU6ATAC	RNU6ATAC	chr9:137029561-137029686	q1	q2	OK	1805.84	1103.85	-0.710117	-1.7604	0.00285	0.0298156	yes
SLC9A6	SLC9A6	SLC9A6	chrX:135067582-135129428	q1	q2	OK	3.12078	1.90842	-0.709532	-2.06279	0.0005	0.00740232	yes
ELMO2	ELMO2	ELMO2	chr20:44994689-45035271	q1	q2	OK	10.1005	6.17681	-0.709495	-2.58446	5e-05	0.00105988	yes
MLX	MLX	MLX	chr17:40719077-40729849	q1	q2	OK	36.2398	22.1654	-0.709269	-2.66064	5e-05	0.00105988	yes
MRPL10	MRPL10	MRPL10	chr17:45900637-45908907	q1	q2	OK	37.8087	23.15	-0.707707	-2.81849	5e-05	0.00105988	yes
SIRT7	SIRT7	SIRT7	chr17:79869814-79876058	q1	q2	OK	30.0924	18.4337	-0.707054	-2.72158	5e-05	0.00105988	yes
TMEM164	TMEM164	TMEM164	chrX:109245862-109421016	q1	q2	OK	20.147	12.3424	-0.706943	-2.99997	5e-05	0.00105988	yes
WDR72	WDR72	WDR72	chr15:53805937-54055075	q1	q2	OK	21.3984	13.1142	-0.706379	-2.91339	5e-05	0.00105988	yes
PHB	PHB	PHB	chr17:47481409-47492267	q1	q2	OK	152.312	93.3511	-0.706292	-3.078	5e-05	0.00105988	yes
SLC38A10	SLC38A10	SLC38A10	chr17:79218610-79269139	q1	q2	OK	50.2024	30.7737	-0.706062	-3.00372	5e-05	0.00105988	yes
HEXIM1	HEXIM1	HEXIM1	chr17:43224683-43229468	q1	q2	OK	27.4761	16.8479	-0.705603	-3.02259	5e-05	0.00105988	yes
EPN1	EPN1	EPN1	chr19:56186560-56207133	q1	q2	OK	156.191	95.819	-0.704924	-3.05038	5e-05	0.00105988	yes
KCNN4	KCNN4	KCNN4	chr19:44270684-44285409	q1	q2	OK	7.53368	4.62371	-0.704304	-2.07278	0.00065	0.00911127	yes
GPS1	GPS1	GPS1	chr17:80009762-80015346	q1	q2	OK	118.857	72.9583	-0.704078	-3.07591	5e-05	0.00105988	yes
HCAR1	HCAR1	HCAR1	chr12:123212152-123215129	q1	q2	OK	11.4075	7.01219	-0.70204	-2.5125	5e-05	0.00105988	yes
JUP	JUP	JUP	chr17:39910858-39942964	q1	q2	OK	288.177	177.411	-0.699861	-2.85155	5e-05	0.00105988	yes
CBX2	CBX2	CBX2	chr17:77751976-77761449	q1	q2	OK	59.6911	36.7519	-0.699696	-2.56293	5e-05	0.00105988	yes
PODXL2	PODXL2	PODXL2	chr3:127348001-127391653	q1	q2	OK	6.14489	3.78379	-0.699556	-1.95897	0.0012	0.0150777	yes
B4GALNT1	B4GALNT1	B4GALNT1	chr12:58012187-58027022	q1	q2	OK	15.9948	9.85894	-0.698102	-2.50219	5e-05	0.00105988	yes
RNF145	RNF145	RNF145	chr5:158584416-158637061	q1	q2	OK	9.26611	5.71435	-0.697376	-2.4862	5e-05	0.00105988	yes
DUS1L	DUS1L	DUS1L	chr17:80015747-80023697	q1	q2	OK	104.776	64.6521	-0.696542	-3.01477	5e-05	0.00105988	yes
DDX27	DDX27	DDX27	chr20:47835831-47860614	q1	q2	OK	41.2101	25.4336	-0.696262	-2.94883	5e-05	0.00105988	yes
TIAM1	TIAM1	TIAM1	chr21:32490735-32931290	q1	q2	OK	3.35802	2.07596	-0.693833	-2.29572	0.00015	0.00270245	yes
ZBTB33	ZBTB33	ZBTB33	chrX:119384606-119392251	q1	q2	OK	8.0639	4.98611	-0.693564	-2.60827	5e-05	0.00105988	yes
ZNF579	ZNF579	ZNF579	chr19:56088890-56092211	q1	q2	OK	31.4891	19.4718	-0.693462	-2.78041	5e-05	0.00105988	yes
CDC42EP4	CDC42EP4	CDC42EP4	chr17:71279762-71308143	q1	q2	OK	37.2907	23.0823	-0.692032	-2.93876	5e-05	0.00105988	yes
PITPNC1	PITPNC1	PITPNC1	chr17:65373396-65693379	q1	q2	OK	5.70429	3.5345	-0.690541	-2.53605	5e-05	0.00105988	yes
NFKBIZ	NFKBIZ	NFKBIZ	chr3:101498028-101579869	q1	q2	OK	5.90183	3.65738	-0.690353	-1.76707	0.0027	0.0285668	yes
SPAG9	SPAG9	SPAG9	chr17:49039534-49198226	q1	q2	OK	9.79483	6.06993	-0.69034	-2.86877	5e-05	0.00105988	yes
KLHL13	KLHL13	KLHL13	chrX:117031775-117251303	q1	q2	OK	3.00186	1.86344	-0.687891	-1.74673	0.00215	0.0240044	yes
WSB2	WSB2	WSB2	chr12:118470496-118499979	q1	q2	OK	33.9818	21.1296	-0.685499	-2.87161	5e-05	0.00105988	yes
U2AF1L4	U2AF1L4	U2AF1L4	chr19:36233427-36236343	q1	q2	OK	15.9459	9.9218	-0.684515	-1.71963	0.0027	0.0285668	yes
GDPD5	GDPD5	GDPD5	chr11:75145684-75236599	q1	q2	OK	3.69148	2.29759	-0.684077	-1.84201	0.00155	0.0184072	yes
METTL23	METTL23	METTL23	chr17:74722911-74729963	q1	q2	OK	33.4906	20.8584	-0.68313	-2.3559	0.0001	0.00191548	yes
SLC39A11	SLC39A11	SLC39A11	chr17:70642084-71088853	q1	q2	OK	19.5549	12.1819	-0.682786	-2.68178	5e-05	0.00105988	yes
SLC39A6	SLC39A6	SLC39A6	chr18:33688493-33709357	q1	q2	OK	128.107	79.8261	-0.682417	-2.57826	5e-05	0.00105988	yes
TTPAL	TTPAL	TTPAL	chr20:43104525-43123244	q1	q2	OK	7.92951	4.9425	-0.681989	-2.63305	5e-05	0.00105988	yes
PRPSAP1	PRPSAP1	PRPSAP1	chr17:74306867-74350230	q1	q2	OK	24.6616	15.3741	-0.681762	-2.68809	5e-05	0.00105988	yes
PROB1	PROB1	PROB1	chr5:138727634-138730885	q1	q2	OK	4.73614	2.95532	-0.680397	-1.98344	0.0013	0.0160514	yes
NCEH1	NCEH1	NCEH1	chr3:172348434-172429008	q1	q2	OK	6.53401	4.078	-0.680108	-2.35729	0.00015	0.00270245	yes
YARS2	YARS2	YARS2	chr12:32899477-32908887	q1	q2	OK	26.2645	16.4205	-0.677615	-2.66209	5e-05	0.00105988	yes
NUDT4P1	NUDT4P1	NUDT4P1	chr12:93771698-93797024	q1	q2	OK	9.29087	5.81322	-0.676475	-2.06899	0.00045	0.00679483	yes
SMG9	SMG9	SMG9	chr19:44235300-44259142	q1	q2	OK	24.7316	15.4812	-0.675839	-2.65136	5e-05	0.00105988	yes
ARMCX3	ARMCX3	ARMCX3	chrX:100878119-100882831	q1	q2	OK	11.2349	7.03296	-0.675782	-2.48028	5e-05	0.00105988	yes
ASPSCR1	ASPSCR1	ASPSCR1	chr17:79935425-79975282	q1	q2	OK	33.7659	21.1392	-0.675645	-2.67998	5e-05	0.00105988	yes
AMOT	AMOT	AMOT	chrX:112018104-112084043	q1	q2	OK	2.94057	1.84161	-0.675128	-2.14071	0.0003	0.00488255	yes
MAP3K10	MAP3K10	MAP3K10	chr19:40697650-40721482	q1	q2	OK	7.5063	4.70554	-0.673742	-2.26553	0.0001	0.00191548	yes
DCAKD	DCAKD	DCAKD	chr17:43100705-43138477	q1	q2	OK	45.097	28.2901	-0.672731	-2.77082	5e-05	0.00105988	yes
MRPL27	MRPL27	MRPL27	chr17:48445227-48450562	q1	q2	OK	127.027	79.8273	-0.670182	-2.70523	5e-05	0.00105988	yes
BCL3	BCL3	BCL3	chr19:45251977-45263301	q1	q2	OK	51.5193	32.3865	-0.669719	-2.74074	5e-05	0.00105988	yes
TMEM104	TMEM104	TMEM104	chr17:72772621-72835922	q1	q2	OK	7.29792	4.59117	-0.668623	-2.41136	5e-05	0.00105988	yes
EFTUD2	EFTUD2	EFTUD2	chr17:42923720-42976993	q1	q2	OK	68.9681	43.4399	-0.666908	-2.92021	5e-05	0.00105988	yes
EIF2B1	EIF2B1	EIF2B1	chr12:124105569-124147151	q1	q2	OK	48.3997	30.4961	-0.666373	-2.26728	0.00015	0.00270245	yes
NMT1	NMT1	NMT1	chr17:43138666-43186382	q1	q2	OK	30.3698	19.1495	-0.665332	-2.88397	5e-05	0.00105988	yes
DMXL2	DMXL2	DMXL2	chr15:51739920-51914967	q1	q2	OK	12.8866	8.12613	-0.665228	-2.87284	5e-05	0.00105988	yes
FBF1	FBF1	FBF1	chr17:73906617-73937119	q1	q2	OK	4.11337	2.59454	-0.664842	-1.98807	0.00085	0.0112883	yes
IRX3	IRX3	IRX3	chr16:54317211-54320378	q1	q2	OK	152.487	96.245	-0.663907	-2.84475	5e-05	0.00105988	yes
HAUS5	HAUS5	HAUS5	chr19:36103645-36116251	q1	q2	OK	14.6975	9.2857	-0.662492	-2.65891	5e-05	0.00105988	yes
APLP1	APLP1	APLP1	chr19:36359400-36370699	q1	q2	OK	11.1017	7.01886	-0.661475	-2.24724	0.0001	0.00191548	yes
PSME3	PSME3	PSME3	chr17:40985158-40995777	q1	q2	OK	66.4084	42.0048	-0.660814	-2.89149	5e-05	0.00105988	yes
RHBDF2	RHBDF2	RHBDF2	chr17:74466974-74497509	q1	q2	OK	15.9162	10.069	-0.660566	-2.58705	5e-05	0.00105988	yes
UBE2O	UBE2O	UBE2O	chr17:74385612-74449288	q1	q2	OK	25.7461	16.3034	-0.659176	-2.83882	5e-05	0.00105988	yes
AFMID	AFMID	AFMID	chr17:76183397-76203782	q1	q2	OK	16.561	10.4954	-0.658037	-1.86709	0.00105	0.0135439	yes
USP8	USP8	USP8	chr15:50716573-50838902	q1	q2	OK	24.3327	15.4231	-0.657798	-2.8126	5e-05	0.00105988	yes
ARHGDIA	ARHGDIA	ARHGDIA	chr17:79825594-79829282	q1	q2	OK	272.545	172.832	-0.657126	-2.82141	5e-05	0.00105988	yes
CBX4	CBX4	CBX4	chr17:77806954-77813213	q1	q2	OK	61.501	39.0175	-0.656488	-2.8489	5e-05	0.00105988	yes
MORF4L2	MORF4L2	MORF4L2	chrX:102930425-102947484	q1	q2	OK	123.712	78.6453	-0.653549	-2.84548	5e-05	0.00105988	yes
GALNT6	GALNT6	GALNT6	chr12:51745832-51909547	q1	q2	OK	28.0037	17.8035	-0.653459	-2.69759	5e-05	0.00105988	yes
CSNK1D	CSNK1D	CSNK1D	chr17:80200536-80231618	q1	q2	OK	64.7697	41.2024	-0.652592	-2.88413	5e-05	0.00105988	yes
FZD8	FZD8	FZD8	chr10:35927176-35930362	q1	q2	OK	5.00089	3.18249	-0.652028	-1.94586	0.0009	0.0118614	yes
ACOT8	ACOT8	ACOT8	chr20:44462469-44486048	q1	q2	OK	21.8687	13.923	-0.651398	-1.67255	0.0044	0.0412606	yes
MAP2	MAP2	MAP2	chr2:210288770-210598834	q1	q2	OK	2.57927	1.64678	-0.647311	-1.90228	0.0012	0.0150777	yes
FAAP100	FAAP100	FAAP100	chr17:79506910-79519429	q1	q2	OK	36.1035	23.0782	-0.645611	-2.75448	5e-05	0.00105988	yes
P3H4	P3H4	P3H4	chr17:39958204-39968451	q1	q2	OK	54.0881	34.609	-0.644163	-2.76924	5e-05	0.00105988	yes
DHX8	DHX8	DHX8	chr17:41561284-41604164	q1	q2	OK	28.1566	18.0211	-0.643784	-2.74953	5e-05	0.00105988	yes
ROR2	ROR2	ROR2	chr9:94484877-94712444	q1	q2	OK	2.59668	1.6636	-0.642356	-1.69629	0.0032	0.0325777	yes
PPP6R1	PPP6R1	PPP6R1	chr19:55741146-55770038	q1	q2	OK	83.22	53.3756	-0.64075	-2.79555	5e-05	0.00105988	yes
TRIB3	TRIB3	TRIB3	chr20:361272-378203	q1	q2	OK	32.0026	20.5288	-0.640538	-2.52554	5e-05	0.00105988	yes
ATXN7L3	ATXN7L3	ATXN7L3	chr17:42269172-42275529	q1	q2	OK	41.7124	26.7577	-0.640521	-2.80513	5e-05	0.00105988	yes
SLAIN1	SLAIN1	SLAIN1	chr13:78271988-78338377	q1	q2	OK	8.83662	5.66891	-0.640424	-2.14463	0.0003	0.00488255	yes
STAT5B	STAT5B	STAT5B	chr17:40351194-40428424	q1	q2	OK	7.467	4.79158	-0.640026	-2.37595	5e-05	0.00105988	yes
ATP6V0A2	ATP6V0A2	ATP6V0A2	chr12:124196864-124246301	q1	q2	OK	5.39899	3.46635	-0.639273	-2.34549	5e-05	0.00105988	yes
RNU12	RNU12	RNU12	chr22:43011250-43011399	q1	q2	OK	3312.52	2127.06	-0.639066	-2.24336	0.0002	0.00343972	yes
BAIAP2	BAIAP2	BAIAP2	chr17:79008946-79156964	q1	q2	OK	25.2548	16.2402	-0.636987	-2.44505	5e-05	0.00105988	yes
RNFT2	RNFT2	RNFT2	chr12:117176095-117291436	q1	q2	OK	11.7132	7.53585	-0.636298	-2.28825	0.0001	0.00191548	yes
SMUG1	SMUG1	SMUG1	chr12:54574141-54582778	q1	q2	OK	34.9926	22.5236	-0.635611	-1.65493	0.00385	0.0372556	yes
C12orf49	C12orf49	C12orf49	chr12:117151124-117175875	q1	q2	OK	23.7406	15.2865	-0.635095	-2.71669	5e-05	0.00105988	yes
GRWD1	GRWD1	GRWD1	chr19:48949029-48957164	q1	q2	OK	97.2856	62.7969	-0.631533	-2.75915	5e-05	0.00105988	yes
PLEKHH3	PLEKHH3	PLEKHH3	chr17:40819931-40829048	q1	q2	OK	46.0117	29.7147	-0.630822	-2.67	5e-05	0.00105988	yes
GOLM1	GOLM1	GOLM1	chr9:88641057-88715116	q1	q2	OK	7.48158	4.83204	-0.63071	-2.04298	0.00055	0.00798653	yes
AIFM2	AIFM2	AIFM2	chr10:71812356-71892690	q1	q2	OK	14.7261	9.51808	-0.629637	-1.64493	0.0047	0.0434687	yes
FBRSL1	FBRSL1	FBRSL1	chr12:133067156-133161773	q1	q2	OK	66.8491	43.2103	-0.629534	-2.73082	5e-05	0.00105988	yes
NUP85	NUP85	NUP85	chr17:73201544-73231854	q1	q2	OK	36.098	23.3349	-0.629429	-2.60925	5e-05	0.00105988	yes
SCRN2	SCRN2	SCRN2	chr17:45908992-45918699	q1	q2	OK	10.7986	6.99009	-0.627464	-1.85502	0.0011	0.01401	yes
OGFOD2	OGFOD2	OGFOD2	chr12:123459249-123464588	q1	q2	OK	19.9171	12.9108	-0.62543	-2.27596	0.00015	0.00270245	yes
KCTD12	KCTD12	KCTD12	chr13:77454303-77460540	q1	q2	OK	3.30288	2.1432	-0.62396	-2.01473	0.0005	0.00740232	yes
STC2	STC2	STC2	chr5:172741725-172756506	q1	q2	OK	12.8359	8.33525	-0.622893	-2.50774	5e-05	0.00105988	yes
COG1	COG1	COG1	chr17:71189172-71258019	q1	q2	OK	16.0333	10.4135	-0.622614	-1.67887	0.00455	0.0423398	yes
UBE2C	UBE2C	UBE2C	chr20:44441214-44445596	q1	q2	OK	174.08	113.079	-0.622423	-2.64307	5e-05	0.00105988	yes
NDUFAF6	NDUFAF6	NDUFAF6	chr8:96037213-96070944	q1	q2	OK	13.4379	8.73061	-0.62215	-2.05518	0.00055	0.00798653	yes
FOXK2	FOXK2	FOXK2	chr17:80477593-80562483	q1	q2	OK	41.6303	27.0622	-0.621353	-2.72731	5e-05	0.00105988	yes
EPB41L4B	EPB41L4B	EPB41L4B	chr9:111934253-112083244	q1	q2	OK	11.9288	7.75788	-0.620712	-2.39846	5e-05	0.00105988	yes
PPP1R12C	PPP1R12C	PPP1R12C	chr19:55602280-55628968	q1	q2	OK	38.0202	24.7285	-0.620595	-2.6248	5e-05	0.00105988	yes
MAPK8IP2	MAPK8IP2	MAPK8IP2	chr22:51039113-51049979	q1	q2	OK	3.56157	2.31753	-0.619927	-1.70528	0.0038	0.0369191	yes
MYO5A	MYO5A	MYO5A	chr15:52599479-52821247	q1	q2	OK	8.68644	5.65233	-0.619918	-2.63794	5e-05	0.00105988	yes
SUV420H2	SUV420H2	SUV420H2	chr19:55851220-55859489	q1	q2	OK	25.4381	16.5556	-0.61967	-2.45254	5e-05	0.00105988	yes
MARCH9	MARCH9	MARCH9	chr12:58148880-58154193	q1	q2	OK	17.6307	11.4952	-0.617051	-2.41165	5e-05	0.00105988	yes
PDCD2L	PDCD2L	PDCD2L	chr19:34895302-34917072	q1	q2	OK	32.167	20.9732	-0.617037	-2.21677	0.00015	0.00270245	yes
NAPRT	NAPRT	NAPRT	chr8:144656954-144660521	q1	q2	OK	11.3858	7.42383	-0.616995	-1.89967	0.0007	0.0095904	yes
NAT9	NAT9	NAT9	chr17:72766667-72772564	q1	q2	OK	19.7713	12.9039	-0.615598	-2.25867	5e-05	0.00105988	yes
RBM42	RBM42	RBM42	chr19:36119979-36128587	q1	q2	OK	142.643	93.114	-0.615343	-2.70074	5e-05	0.00105988	yes
ORAI1	ORAI1	ORAI1	chr12:122064454-122079946	q1	q2	OK	52.745	34.4605	-0.614092	-2.50123	0.0001	0.00191548	yes
GDF15	GDF15	GDF15	chr19:18496967-18499986	q1	q2	OK	26.5437	17.3606	-0.612556	-2.0318	0.00015	0.00270245	yes
MRM1	MRM1	MRM1	chr17:34958024-34965407	q1	q2	OK	14.2987	9.35702	-0.611759	-2.05577	0.0006	0.00853873	yes
FAM118A	FAM118A	FAM118A	chr22:45705080-45737836	q1	q2	OK	7.74804	5.0712	-0.611505	-1.99758	0.0009	0.0118614	yes
SERINC3	SERINC3	SERINC3	chr20:43124863-43150726	q1	q2	OK	39.919	26.1432	-0.610641	-2.40824	5e-05	0.00105988	yes
MOCS1	MOCS1	MOCS1	chr6:39760158-39902290	q1	q2	OK	4.1795	2.73773	-0.61035	-1.68731	0.0036	0.0355456	yes
TANC2	TANC2	TANC2	chr17:61086897-61505067	q1	q2	OK	10.6994	7.00941	-0.610163	-2.59224	5e-05	0.00105988	yes
MRPS7	MRPS7	MRPS7	chr17:73232686-73267311	q1	q2	OK	90.7037	59.5067	-0.60811	-1.94327	0.00055	0.00798653	yes
PNPO	PNPO	PNPO	chr17:46018888-46026674	q1	q2	OK	23.5515	15.4655	-0.606763	-2.51146	5e-05	0.00105988	yes
CDK5RAP3	CDK5RAP3	CDK5RAP3	chr17:46047893-46059152	q1	q2	OK	22.9613	15.0852	-0.606067	-2.22205	5e-05	0.00105988	yes
DKK1	DKK1	DKK1	chr10:54074040-54077417	q1	q2	OK	433.918	285.147	-0.605718	-2.55138	5e-05	0.00105988	yes
IKZF4	IKZF4	IKZF4	chr12:56414688-56432219	q1	q2	OK	1.83053	1.20353	-0.604987	-1.58797	0.00525	0.0472929	yes
MED12L	MED12L	MED12L	chr3:150804584-151176497	q1	q2	OK	1.71603	1.1296	-0.603261	-1.85891	0.00135	0.0164676	yes
TRIM28	TRIM28	TRIM28	chr19:59055835-59062082	q1	q2	OK	728.37	479.77	-0.60233	-2.2285	0.0001	0.00191548	yes
ZNF324B	ZNF324B	ZNF324B	chr19:58962970-58969199	q1	q2	OK	6.46644	4.26646	-0.599933	-1.89281	0.0013	0.0160514	yes
MRPS12	MRPS12	MRPS12	chr19:39405903-39423659	q1	q2	OK	197.269	130.186	-0.599585	-2.27251	0.0001	0.00191548	yes
BRCA1	BRCA1	BRCA1	chr17:41196311-41277500	q1	q2	OK	12.1282	8.00502	-0.599392	-2.20156	0.00015	0.00270245	yes
HNRNPH2	HNRNPH2	HNRNPH2	chrX:100645877-100669128	q1	q2	OK	41.4834	27.3974	-0.598494	-2.14541	0.0001	0.00191548	yes
ZNF473	ZNF473	ZNF473	chr19:50529062-50552031	q1	q2	OK	7.51277	4.9642	-0.597784	-2.2143	5e-05	0.00105988	yes
TMEM101	TMEM101	TMEM101	chr17:42088555-42100519	q1	q2	OK	34.2358	22.6453	-0.596294	-2.33394	5e-05	0.00105988	yes
TBCD	TBCD	TBCD	chr17:80709939-80901062	q1	q2	OK	60.7927	40.2329	-0.595521	-2.60272	5e-05	0.00105988	yes
PCIF1	PCIF1	PCIF1	chr20:44563316-44576662	q1	q2	OK	26.6327	17.6283	-0.595308	-2.42213	5e-05	0.00105988	yes
FN3KRP	FN3KRP	FN3KRP	chr17:80674581-80685893	q1	q2	OK	33.9783	22.4919	-0.595208	-2.38262	5e-05	0.00105988	yes
MRPS23	MRPS23	MRPS23	chr17:55916286-55927433	q1	q2	OK	40.7986	27.0313	-0.593889	-2.3547	0.0001	0.00191548	yes
SNF8	SNF8	SNF8	chr17:47007458-47022154	q1	q2	OK	52.93	35.0957	-0.59279	-2.35422	5e-05	0.00105988	yes
ABCG1	ABCG1	ABCG1	chr21:43619798-43717354	q1	q2	OK	25.0656	16.6423	-0.590851	-2.37024	5e-05	0.00105988	yes
MEIS3	MEIS3	MEIS3	chr19:47906374-47922785	q1	q2	OK	6.14558	4.08111	-0.590587	-1.6385	0.0049	0.0448396	yes
STRA13	STRA13	STRA13	chr17:79976578-79980785	q1	q2	OK	288.719	191.887	-0.589412	-2.54095	5e-05	0.00105988	yes
XYLT2	XYLT2	XYLT2	chr17:48423392-48438546	q1	q2	OK	22.4034	14.9016	-0.588249	-2.43707	5e-05	0.00105988	yes
ITPR1	ITPR1	ITPR1	chr3:4535031-4889524	q1	q2	OK	2.60718	1.73487	-0.587663	-2.04429	0.00035	0.00552572	yes
GLTP	GLTP	GLTP	chr12:110288747-110318293	q1	q2	OK	32.3788	21.558	-0.586827	-2.40165	5e-05	0.00105988	yes
EFEMP1	EFEMP1	EFEMP1	chr2:56093096-56151298	q1	q2	OK	37.7596	25.1682	-0.585242	-2.40036	5e-05	0.00105988	yes
FSD1	FSD1	FSD1	chr19:4304590-4323843	q1	q2	OK	16.8651	11.2434	-0.584965	-2.06211	0.00055	0.00798653	yes
WDR62	WDR62	WDR62	chr19:36545782-36596012	q1	q2	OK	24.5227	16.3523	-0.584626	-2.49041	5e-05	0.00105988	yes
BCAS3	BCAS3	BCAS3	chr17:58755171-59470199	q1	q2	OK	179.496	119.788	-0.583469	-2.454	5e-05	0.00105988	yes
KPNB1	KPNB1	KPNB1	chr17:45727203-45761004	q1	q2	OK	158.271	105.711	-0.582271	-2.46934	5e-05	0.00105988	yes
SLC16A3	SLC16A3	SLC16A3	chr17:80186281-80197375	q1	q2	OK	70.32	46.995	-0.581428	-2.49685	5e-05	0.00105988	yes
TOMM40	TOMM40	TOMM40	chr19:45394476-45406946	q1	q2	OK	185.124	123.784	-0.58067	-2.50988	5e-05	0.00105988	yes
SETD8	SETD8	SETD8	chr12:123868703-123893900	q1	q2	OK	16.1583	10.8063	-0.580398	-2.20078	0.0001	0.00191548	yes
NPEPPS	NPEPPS	NPEPPS	chr17:45608443-45700642	q1	q2	OK	51.3837	34.3732	-0.580026	-2.53247	5e-05	0.00105988	yes
AKAP1	AKAP1	AKAP1	chr17:55162552-55198710	q1	q2	OK	47.2828	31.6507	-0.579077	-2.52244	5e-05	0.00105988	yes
DLX3	DLX3	DLX3	chr17:48067368-48072588	q1	q2	OK	7.71118	5.1673	-0.577541	-1.82738	0.00175	0.0204223	yes
SLC7A8	SLC7A8	SLC7A8	chr14:23594503-23652869	q1	q2	OK	7.99824	5.36637	-0.575736	-1.95883	0.0006	0.00853873	yes
RBM41	RBM41	RBM41	chrX:106305117-106362057	q1	q2	OK	4.42155	2.96748	-0.575313	-1.58785	0.00555	0.0493356	yes
CNIH4	CNIH4	CNIH4	chr1:224544512-224567153	q1	q2	OK	25.9471	17.4148	-0.575254	-1.80793	0.0013	0.0160514	yes
USP36	USP36	USP36	chr17:76792964-76836969	q1	q2	OK	15.4223	10.3541	-0.574816	-2.37856	5e-05	0.00105988	yes
RNF213	RNF213	RNF213	chr17:78234659-78411884	q1	q2	OK	14.6744	9.85554	-0.574298	-1.98254	0.0006	0.00853873	yes
UTP18	UTP18	UTP18	chr17:49337896-49375292	q1	q2	OK	19.2356	12.9227	-0.573866	-2.08422	0.00045	0.00679483	yes
HRSP12	HRSP12	HRSP12	chr8:99114566-99129418	q1	q2	OK	31.698	21.3013	-0.573448	-1.97882	0.0008	0.010742	yes
HGS	HGS	HGS	chr17:79650961-79669151	q1	q2	OK	55.2882	37.1721	-0.572752	-2.48853	5e-05	0.00105988	yes
NOSIP	NOSIP	NOSIP	chr19:50058724-50083829	q1	q2	OK	78.5726	52.8467	-0.572213	-2.3862	5e-05	0.00105988	yes
ACSS1	ACSS1	ACSS1	chr20:24986865-25038818	q1	q2	OK	22.554	15.1767	-0.571527	-2.23646	5e-05	0.00105988	yes
DYRK2	DYRK2	DYRK2	chr12:68042511-68056444	q1	q2	OK	9.01465	6.06672	-0.571357	-2.26671	0.0001	0.00191548	yes
MYO5C	MYO5C	MYO5C	chr15:52413122-52587995	q1	q2	OK	54.4508	36.6657	-0.57052	-2.19167	0.0002	0.00343972	yes
ALDH3B2	ALDH3B2	ALDH3B2	chr11:67429632-67448685	q1	q2	OK	40.9859	27.6025	-0.570326	-2.34782	5e-05	0.00105988	yes
OSBPL7	OSBPL7	OSBPL7	chr17:45884732-45899147	q1	q2	OK	4.75939	3.2055	-0.570228	-1.75786	0.0024	0.0261691	yes
KMT2B	KMT2B	KMT2B	chr19:36208920-36229781	q1	q2	OK	23.1047	15.5761	-0.568846	-2.46809	5e-05	0.00105988	yes
TRPV3	TRPV3	TRPV3	chr17:3413795-3461289	q1	q2	OK	2.79788	1.88747	-0.567881	-1.76804	0.0028	0.0293939	yes
FIZ1	FIZ1	FIZ1	chr19:56102736-56110893	q1	q2	OK	14.783	9.97283	-0.567869	-2.11156	0.00015	0.00270245	yes
VSIG10L	VSIG10L	VSIG10L	chr19:51834794-51845378	q1	q2	OK	3.49155	2.35558	-0.567788	-1.60235	0.0052	0.0469122	yes
ATRNL1	ATRNL1	ATRNL1	chr10:116853123-117708509	q1	q2	OK	8.10674	5.47054	-0.56744	-2.15677	5e-05	0.00105988	yes
MARS	MARS	MARS	chr12:57881735-57914300	q1	q2	OK	80.6852	54.5099	-0.565788	-2.43849	0.00015	0.00270245	yes
GALM	GALM	GALM	chr2:38893051-38961909	q1	q2	OK	10.9299	7.38769	-0.565081	-1.94811	0.00065	0.00911127	yes
MPV17L2	MPV17L2	MPV17L2	chr19:18304039-18307550	q1	q2	OK	36.3677	24.5835	-0.564972	-2.15589	0.0002	0.00343972	yes
PRR15	PRR15	PRR15	chr7:29603426-29606911	q1	q2	OK	12.5198	8.46791	-0.564132	-1.79919	0.0018	0.0208453	yes
DYNLL2	DYNLL2	DYNLL2	chr17:56160779-56167618	q1	q2	OK	95.9028	64.9509	-0.562223	-2.41617	5e-05	0.00105988	yes
DDX55	DDX55	DDX55	chr12:124086671-124105482	q1	q2	OK	13.1807	8.92727	-0.562131	-2.04423	0.00085	0.0112883	yes
MON1A	MON1A	MON1A	chr3:49946301-49967445	q1	q2	OK	10.6996	7.25309	-0.560892	-1.8697	0.0016	0.0189084	yes
PFKFB4	PFKFB4	PFKFB4	chr3:48555116-48594227	q1	q2	OK	5.64005	3.82532	-0.560129	-1.73352	0.0028	0.0293939	yes
TNRC6C	TNRC6C	TNRC6C	chr17:76000317-76107880	q1	q2	OK	4.38315	2.97384	-0.559644	-1.98504	0.00065	0.00911127	yes
EBAG9	EBAG9	EBAG9	chr8:110551928-110578225	q1	q2	OK	11.1408	7.5601	-0.559371	-1.92251	0.00065	0.00911127	yes
ZNF83	ZNF83	ZNF83	chr19:53115617-53193834	q1	q2	OK	7.84347	5.3274	-0.55806	-1.82366	0.0013	0.0160514	yes
EGLN2	EGLN2	EGLN2	chr19:41281081-41314346	q1	q2	OK	62.6097	42.6137	-0.555066	-2.21487	5e-05	0.00105988	yes
NT5C	NT5C	NT5C	chr17:73106046-73127890	q1	q2	OK	61.577	41.9111	-0.55506	-1.77094	0.00245	0.0265947	yes
VPS25	VPS25	VPS25	chr17:40925453-40931618	q1	q2	OK	81.8375	55.7553	-0.553653	-2.28717	5e-05	0.00105988	yes
CEP131	CEP131	CEP131	chr17:79163392-79196751	q1	q2	OK	11.6463	7.93496	-0.553583	-2.07296	0.00025	0.0041638	yes
TP53RK	TP53RK	TP53RK	chr20:45186461-45318276	q1	q2	OK	9.14382	6.23066	-0.553412	-1.9658	0.0007	0.0095904	yes
KPNA2	KPNA2	KPNA2	chr17:66031847-66042970	q1	q2	OK	181.286	123.585	-0.552763	-2.41503	5e-05	0.00105988	yes
CNP	CNP	CNP	chr17:40118758-40190044	q1	q2	OK	21.3884	14.5861	-0.552234	-1.62854	0.00465	0.0431379	yes
BECN1	BECN1	BECN1	chr17:40950853-40976310	q1	q2	OK	30.6121	20.8931	-0.551075	-2.21406	0.00015	0.00270245	yes
PEPD	PEPD	PEPD	chr19:33877854-34012799	q1	q2	OK	38.617	26.3664	-0.550539	-2.25647	5e-05	0.00105988	yes
ZNF652	ZNF652	ZNF652	chr17:47366567-47457456	q1	q2	OK	8.43677	5.76041	-0.55052	-2.32504	5e-05	0.00105988	yes
GCN1	GCN1	GCN1	chr12:120565013-120632513	q1	q2	OK	77.8172	53.156	-0.549857	-2.32418	5e-05	0.00105988	yes
NT5C3B	NT5C3B	NT5C3B	chr17:39981333-39992523	q1	q2	OK	47.9379	32.7529	-0.549546	-2.23295	0.0001	0.00191548	yes
SNHG16	SNHG16	SNHG16	chr17:74553845-74561430	q1	q2	OK	52.2993	35.7494	-0.548872	-2.36958	5e-05	0.00105988	yes
PRR12	PRR12	PRR12	chr19:50094911-50129696	q1	q2	OK	29.9453	20.4887	-0.547503	-2.38495	5e-05	0.00105988	yes
RUNDC1	RUNDC1	RUNDC1	chr17:41132581-41145707	q1	q2	OK	10.6519	7.29064	-0.546995	-2.06377	0.00055	0.00798653	yes
EZH1	EZH1	EZH1	chr17:40852292-40897071	q1	q2	OK	5.85641	4.01062	-0.546194	-1.91221	0.0009	0.0118614	yes
ATP2B1	ATP2B1	ATP2B1	chr12:89981825-90049844	q1	q2	OK	11.3968	7.80609	-0.54595	-2.23497	0.0001	0.00191548	yes
SLCO4A1	SLCO4A1	SLCO4A1	chr20:61273796-61303647	q1	q2	OK	31.1425	21.3348	-0.545676	-2.23624	0.00015	0.00270245	yes
ACLY	ACLY	ACLY	chr17:40023169-40075275	q1	q2	OK	194.947	133.592	-0.545246	-2.2593	5e-05	0.00105988	yes
C9orf172	C9orf172	C9orf172	chr9:139738866-139741797	q1	q2	OK	6.34322	4.3494	-0.544401	-1.6993	0.0036	0.0355456	yes
RAB5C	RAB5C	RAB5C	chr17:40276993-40307062	q1	q2	OK	128.743	88.2864	-0.544227	-2.39301	5e-05	0.00105988	yes
ZNF837	ZNF837	ZNF837	chr19:58878989-58892389	q1	q2	OK	13.6354	9.35745	-0.543169	-1.85832	0.0013	0.0160514	yes
NARF	NARF	NARF	chr17:80416059-80446143	q1	q2	OK	33.4058	22.9334	-0.542647	-2.08406	0.0003	0.00488255	yes
NUDT19	NUDT19	NUDT19	chr19:33182866-33204702	q1	q2	OK	31.6649	21.7452	-0.542185	-2.2758	0.0002	0.00343972	yes
CERK	CERK	CERK	chr22:47080306-47134152	q1	q2	OK	18.6115	12.7957	-0.540531	-2.16623	0.0003	0.00488255	yes
TOB1	TOB1	TOB1	chr17:48939586-48945732	q1	q2	OK	107.172	73.8374	-0.537503	-2.32161	5e-05	0.00105988	yes
POP4	POP4	POP4	chr19:30097169-30108162	q1	q2	OK	18.3675	12.6599	-0.536888	-2.07164	0.0001	0.00191548	yes
IRF2BP1	IRF2BP1	IRF2BP1	chr19:46386864-46389428	q1	q2	OK	57.5909	39.7059	-0.536488	-2.31027	0.0002	0.00343972	yes
C1GALT1C1	C1GALT1C1	C1GALT1C1	chrX:119759528-119764005	q1	q2	OK	12.6073	8.69503	-0.535994	-1.75165	0.0031	0.0318538	yes
ARHGEF1	ARHGEF1	ARHGEF1	chr19:42387266-42411604	q1	q2	OK	97.3265	67.1747	-0.534913	-2.35121	0.00015	0.00270245	yes
GRB2	GRB2	GRB2	chr17:73314156-73401790	q1	q2	OK	70.2051	48.4688	-0.534518	-2.36526	5e-05	0.00105988	yes
IER5	IER5	IER5	chr1:181057637-181059979	q1	q2	OK	28.2828	19.5296	-0.534268	-2.14983	0.00015	0.00270245	yes
MED13L	MED13L	MED13L	chr12:116396380-116714991	q1	q2	OK	64.5754	44.6154	-0.533442	-2.27895	5e-05	0.00105988	yes
RNF144B	RNF144B	RNF144B	chr6:18387580-18469105	q1	q2	OK	3.37751	2.33552	-0.532218	-1.61072	0.0056	0.0496708	yes
ADAM11	ADAM11	ADAM11	chr17:42836567-42859214	q1	q2	OK	4.20287	2.90711	-0.531791	-1.68413	0.00345	0.0344574	yes
KANSL1	KANSL1	KANSL1	chr17_ctg5_hap1:563497-760700	q1	q2	OK	17.0265	11.7806	-0.53137	-2.21249	0.0001	0.00191548	yes
EIF4A3	EIF4A3	EIF4A3	chr17:78109012-78120982	q1	q2	OK	151.881	105.098	-0.531196	-2.33204	5e-05	0.00105988	yes
TRAFD1	TRAFD1	TRAFD1	chr12:112563348-112591408	q1	q2	OK	25.9932	17.9958	-0.530471	-2.15645	0.0001	0.00191548	yes
TSFM	TSFM	TSFM	chr12:58176527-58209852	q1	q2	OK	51.1742	35.4409	-0.530003	-2.02081	0.0004	0.00617834	yes
SCAF1	SCAF1	SCAF1	chr19:50145381-50161906	q1	q2	OK	77.8192	53.9116	-0.52953	-2.29614	5e-05	0.00105988	yes
PRADC1	PRADC1	PRADC1	chr2:73455133-73460356	q1	q2	OK	41.3957	28.6876	-0.529055	-1.97524	0.0006	0.00853873	yes
SDF2L1	SDF2L1	SDF2L1	chr22:21996541-21998588	q1	q2	OK	49.2948	34.1737	-0.52855	-1.94186	0.0008	0.010742	yes
PGAM5	PGAM5	PGAM5	chr12:133287392-133299323	q1	q2	OK	185.697	128.855	-0.527208	-1.9103	0.00095	0.0124527	yes
RAB35	RAB35	RAB35	chr12:120532898-120554643	q1	q2	OK	47.0626	32.6567	-0.527202	-2.28208	0.00015	0.00270245	yes
IL13RA1	IL13RA1	IL13RA1	chrX:117861558-117928496	q1	q2	OK	5.62498	3.90998	-0.524688	-1.74758	0.00265	0.0282101	yes
KIF13B	KIF13B	KIF13B	chr8:28924794-29120610	q1	q2	OK	1.93463	1.34515	-0.524297	-1.63369	0.00475	0.0437642	yes
NBR1	NBR1	NBR1	chr17:41322487-41363708	q1	q2	OK	25.5197	17.7498	-0.523808	-2.19169	0.0001	0.00191548	yes
RUVBL2	RUVBL2	RUVBL2	chr19:49497155-49519182	q1	q2	OK	223.814	155.832	-0.522304	-2.2956	0.0001	0.00191548	yes
DHX34	DHX34	DHX34	chr19:47852537-47885961	q1	q2	OK	27.9203	19.4475	-0.521729	-2.24053	5e-05	0.00105988	yes
PLS3	PLS3	PLS3	chrX:114752496-114885179	q1	q2	OK	37.4542	26.0888	-0.521693	-2.22389	0.0001	0.00191548	yes
VSIG10	VSIG10	VSIG10	chr12:118501397-118541810	q1	q2	OK	11.9659	8.33932	-0.520922	-2.09474	0.0003	0.00488255	yes
C9orf40	C9orf40	C9orf40	chr9:77561498-77567802	q1	q2	OK	11.8496	8.26008	-0.520609	-1.80688	0.00175	0.0204223	yes
MTMR4	MTMR4	MTMR4	chr17:56566892-56595251	q1	q2	OK	34.5208	24.0663	-0.520451	-2.28215	0.00015	0.00270245	yes
ZNF331	ZNF331	ZNF331	chr19:54024176-54083523	q1	q2	OK	5.90927	4.12459	-0.518729	-1.80853	0.0015	0.0179541	yes
H3F3C	H3F3C	H3F3C	chr12:31944118-31945175	q1	q2	OK	64.6833	45.1588	-0.518386	-2.07234	0.0002	0.00343972	yes
RFC5	RFC5	RFC5	chr12:118454505-118470042	q1	q2	OK	28.6777	20.0232	-0.518257	-2.06279	0.00045	0.00679483	yes
R3HCC1	R3HCC1	R3HCC1	chr8:23145604-23153792	q1	q2	OK	19.9585	13.9764	-0.514011	-1.83829	0.0016	0.0189084	yes
SGSH	SGSH	SGSH	chr17:78143790-78194199	q1	q2	OK	18.5653	13.0017	-0.5139	-1.62766	0.0053	0.0475666	yes
TMUB2	TMUB2	TMUB2	chr17:42264353-42269099	q1	q2	OK	15.7374	11.0249	-0.51344	-1.79479	0.0024	0.0261691	yes
ENGASE	ENGASE	ENGASE	chr17:77071018-77084685	q1	q2	OK	5.9003	4.13472	-0.513	-1.77741	0.0022	0.0244277	yes
P4HB	P4HB	P4HB	chr17:79801033-79818544	q1	q2	OK	410.297	287.744	-0.511881	-2.08591	0.00035	0.00552572	yes
VEZF1	VEZF1	VEZF1	chr17:56048909-56065615	q1	q2	OK	8.75306	6.14025	-0.511488	-1.94254	0.00055	0.00798653	yes
COA3	COA3	COA3	chr17:40949635-40950743	q1	q2	OK	100.267	70.3443	-0.511345	-2.06828	0.00045	0.00679483	yes
C17orf96	C17orf96	C17orf96	chr17:36827958-36831187	q1	q2	OK	18.2063	12.7774	-0.510847	-2.0462	0.0007	0.0095904	yes
C17orf53	C17orf53	C17orf53	chr17:42219273-42239844	q1	q2	OK	10.2761	7.21385	-0.510449	-1.78577	0.0021	0.0235328	yes
NCKAP5L	NCKAP5L	NCKAP5L	chr12:50184928-50222208	q1	q2	OK	9.55925	6.71223	-0.510105	-1.95837	0.00045	0.00679483	yes
OTUD6B	OTUD6B	OTUD6B	chr8:92082423-92099323	q1	q2	OK	7.49695	5.26524	-0.509803	-1.73301	0.0025	0.0270165	yes
UHRF1BP1L	UHRF1BP1L	UHRF1BP1L	chr12:100430862-100536642	q1	q2	OK	8.64961	6.07942	-0.508701	-1.62447	0.00495	0.0451269	yes
MYBL2	MYBL2	MYBL2	chr20:42295658-42345136	q1	q2	OK	226.958	159.52	-0.508685	-2.1657	0.0002	0.00343972	yes
UNK	UNK	UNK	chr17:73780919-73821886	q1	q2	OK	23.1796	16.3105	-0.507051	-1.62794	0.0047	0.0434687	yes
PLCD3	PLCD3	PLCD3	chr17:43189007-43209900	q1	q2	OK	42.0521	29.613	-0.505947	-2.18112	0.0004	0.00617834	yes
SRCIN1	SRCIN1	SRCIN1	chr17:36686258-36762183	q1	q2	OK	3.5954	2.5328	-0.505419	-1.74766	0.00275	0.0290198	yes
PFN2	PFN2	PFN2	chr3:149682690-149688741	q1	q2	OK	70.5844	49.7381	-0.504999	-2.14695	0.00025	0.0041638	yes
SIPA1L3	SIPA1L3	SIPA1L3	chr19:38397860-38699012	q1	q2	OK	18.852	13.294	-0.503941	-2.17947	5e-05	0.00105988	yes
GSK3A	GSK3A	GSK3A	chr19:42734337-42746736	q1	q2	OK	63.2204	44.6094	-0.503043	-2.17513	0.0002	0.00343972	yes
ZNF611	ZNF611	ZNF611	chr19:53206065-53238307	q1	q2	OK	6.07382	4.28711	-0.5026	-1.76284	0.00235	0.0257396	yes
UQCRFS1	UQCRFS1	UQCRFS1	chr19:29698166-29704136	q1	q2	OK	71.3766	50.3943	-0.50219	-2.0726	0.00025	0.0041638	yes
SP2	SP2	SP2	chr17:45973515-46018770	q1	q2	OK	7.55776	5.338	-0.50166	-1.61121	0.00425	0.0402588	yes
C19orf48	C19orf48	C19orf48	chr19:51300949-51308110	q1	q2	OK	145.295	102.666	-0.501026	-2.17706	0.00025	0.0041638	yes
MPLKIP	MPLKIP	MPLKIP	chr7:40172341-40174251	q1	q2	OK	34.1969	24.1818	-0.499945	-1.74129	0.0024	0.0261691	yes
ZNF865	ZNF865	ZNF865	chr19:56124958-56129907	q1	q2	OK	17.9367	12.6837	-0.499939	-2.08281	0.0004	0.00617834	yes
ZNF444	ZNF444	ZNF444	chr19:56652534-56672262	q1	q2	OK	57.3484	40.555	-0.499874	-2.1235	0.0002	0.00343972	yes
BTG2	BTG2	BTG2	chr1:203274663-203278729	q1	q2	OK	17.8918	12.6594	-0.499093	-1.83633	0.0016	0.0189084	yes
FAM214A	FAM214A	FAM214A	chr15:52873517-52970831	q1	q2	OK	10.0588	7.11793	-0.498932	-1.89622	0.00095	0.0124527	yes
RPL27	RPL27	RPL27	chr17:41150445-41154971	q1	q2	OK	813.517	575.676	-0.498915	-2.18563	0.00015	0.00270245	yes
EHD3	EHD3	EHD3	chr2:31456879-31491260	q1	q2	OK	12.0327	8.51841	-0.498309	-1.93528	0.00085	0.0112883	yes
NOC4L	NOC4L	NOC4L	chr12:132628971-132637018	q1	q2	OK	45.8556	32.4857	-0.497293	-2.03516	0.00045	0.00679483	yes
EXOSC5	EXOSC5	EXOSC5	chr19:41892275-41903256	q1	q2	OK	99.0489	70.1742	-0.4972	-2.06914	0.00035	0.00552572	yes
ATG101	ATG101	ATG101	chr12:52463757-52471279	q1	q2	OK	85.167	60.3517	-0.4969	-2.12819	0.0002	0.00343972	yes
RDH13	RDH13	RDH13	chr19:55555691-55580914	q1	q2	OK	31.2797	22.1728	-0.496432	-1.97665	0.0007	0.0095904	yes
NME2	NME2	NME2	chr17:49230896-49249105	q1	q2	OK	969.966	687.571	-0.496425	-1.64712	0.00435	0.0409501	yes
SH2D3A	SH2D3A	SH2D3A	chr19:6752172-6767523	q1	q2	OK	15.2595	10.8185	-0.496205	-1.82339	0.00165	0.0194047	yes
ATP5SL	ATP5SL	ATP5SL	chr19:41937222-41945843	q1	q2	OK	51.4506	36.4883	-0.495755	-2.03746	0.00055	0.00798653	yes
LRFN3	LRFN3	LRFN3	chr19:36428021-36436097	q1	q2	OK	18.5773	13.1794	-0.49526	-1.90525	0.00105	0.0135439	yes
LEMD3	LEMD3	LEMD3	chr12:65563350-65642141	q1	q2	OK	14.3548	10.1845	-0.495159	-2.03616	0.00025	0.0041638	yes
TARBP2	TARBP2	TARBP2	chr12:53894704-53900215	q1	q2	OK	64.3596	45.6732	-0.494806	-2.03776	0.0007	0.0095904	yes
ETFB	ETFB	ETFB	chr19:51848408-51869672	q1	q2	OK	189.431	134.543	-0.493603	-2.14453	5e-05	0.00105988	yes
CCDC86	CCDC86	CCDC86	chr11:60609428-60623444	q1	q2	OK	54.0271	38.3953	-0.492752	-2.06626	0.00025	0.0041638	yes
NUMBL	NUMBL	NUMBL	chr19:41171811-41196563	q1	q2	OK	13.3792	9.51083	-0.492349	-1.91602	0.0011	0.01401	yes
REL	REL	REL	chr2:61108629-61155291	q1	q2	OK	5.8979	4.19422	-0.491798	-1.89287	0.0011	0.01401	yes
UBE2M	UBE2M	UBE2M	chr19:59067078-59070343	q1	q2	OK	65.0718	46.3174	-0.490479	-2.05354	0.0001	0.00191548	yes
CDKN2AIPNL	CDKN2AIPNL	CDKN2AIPNL	chr5:133737755-133747598	q1	q2	OK	28.1412	20.0379	-0.489955	-1.76821	0.0021	0.0235328	yes
PSMC4	PSMC4	PSMC4	chr19:40476911-40487671	q1	q2	OK	89.2683	63.5779	-0.489622	-2.13647	0.00015	0.00270245	yes
NCOA5	NCOA5	NCOA5	chr20:44689625-44718580	q1	q2	OK	27.6651	19.7114	-0.489038	-2.04617	0.0006	0.00853873	yes
PSMD12	PSMD12	PSMD12	chr17:65336618-65362721	q1	q2	OK	35.1416	25.0696	-0.487241	-1.95109	0.00055	0.00798653	yes
SLC39A3	SLC39A3	SLC39A3	chr19:2732522-2740074	q1	q2	OK	45.8391	32.7205	-0.486384	-1.92424	0.00125	0.015625	yes
ST3GAL4	ST3GAL4	ST3GAL4	chr11:126225539-126284536	q1	q2	OK	24.2046	17.2814	-0.486062	-1.81121	0.00185	0.0213428	yes
SLC35C2	SLC35C2	SLC35C2	chr20:44978166-44993097	q1	q2	OK	33.2182	23.7175	-0.486021	-2.00264	0.00055	0.00798653	yes
SLC25A10	SLC25A10	SLC25A10	chr17:79679265-79688046	q1	q2	OK	133.938	95.6378	-0.485907	-2.12006	0.00015	0.00270245	yes
CIT	CIT	CIT	chr12:120123594-120315095	q1	q2	OK	12.7074	9.07829	-0.485176	-2.07481	0.00015	0.00270245	yes
SFSWAP	SFSWAP	SFSWAP	chr12:132195631-132284283	q1	q2	OK	28.2681	20.1953	-0.485155	-2.04562	0.00055	0.00798653	yes
CANT1	CANT1	CANT1	chr17:76987797-77005899	q1	q2	OK	65.0431	46.4788	-0.484821	-2.1087	0.00015	0.00270245	yes
C12orf66	C12orf66	C12orf66	chr12:64580091-64616076	q1	q2	OK	9.01236	6.44068	-0.484692	-1.61974	0.0056	0.0496708	yes
DEDD2	DEDD2	DEDD2	chr19:42702744-42724304	q1	q2	OK	18.172	12.9869	-0.484661	-1.72118	0.00225	0.0248463	yes
NR1H2	NR1H2	NR1H2	chr19:50879679-50886285	q1	q2	OK	55.0925	39.3751	-0.484575	-2.0733	0.00035	0.00552572	yes
KYNU	KYNU	KYNU	chr2:143635194-143799885	q1	q2	OK	27.883	19.9301	-0.484432	-1.86466	0.0017	0.0199734	yes
SYNGR2	SYNGR2	SYNGR2	chr17:76164670-76169009	q1	q2	OK	246.37	176.131	-0.484179	-2.11682	0.0002	0.00343972	yes
MED25	MED25	MED25	chr19:50321535-50340237	q1	q2	OK	35.1935	25.1613	-0.484103	-2.00421	0.00055	0.00798653	yes
ZNF335	ZNF335	ZNF335	chr20:44577291-44600833	q1	q2	OK	13.7857	9.86222	-0.483186	-1.94703	0.0007	0.0095904	yes
DCXR	DCXR	DCXR	chr17:79993756-79995573	q1	q2	OK	540.447	387.078	-0.481529	-2.11785	0.00035	0.00552572	yes
SPATA2	SPATA2	SPATA2	chr20:48519928-48532080	q1	q2	OK	11.9671	8.57731	-0.480474	-1.88385	0.0011	0.01401	yes
FITM2	FITM2	FITM2	chr20:42935196-42939889	q1	q2	OK	30.4846	21.8607	-0.47974	-1.63844	0.00435	0.0409501	yes
CCDC43	CCDC43	CCDC43	chr17:42754804-42767165	q1	q2	OK	13.3292	9.56371	-0.478953	-1.68031	0.00305	0.0314199	yes
PAK4	PAK4	PAK4	chr19:39616419-39670046	q1	q2	OK	106.471	76.4079	-0.478663	-2.09395	0.0002	0.00343972	yes
AKT1S1	AKT1S1	AKT1S1	chr19:50372289-50392007	q1	q2	OK	113.182	81.2327	-0.478516	-1.73607	0.0025	0.0270165	yes
TCHP	TCHP	TCHP	chr12:110338078-110355874	q1	q2	OK	12.9516	9.30354	-0.477274	-1.80293	0.00185	0.0213428	yes
WNK2	WNK2	WNK2	chr9:95947211-96108696	q1	q2	OK	8.70104	6.25124	-0.477045	-1.86952	0.00135	0.0164676	yes
PYCR2	PYCR2	PYCR2	chr1:226107576-226112040	q1	q2	OK	41.2472	29.6443	-0.476541	-1.93486	0.0008	0.010742	yes
TMEM205	TMEM205	TMEM205	chr19:11453451-11456981	q1	q2	OK	187.643	134.92	-0.475885	-2.01223	0.0003	0.00488255	yes
H3F3B	H3F3B	H3F3B	chr17:73772514-73776016	q1	q2	OK	139.388	100.243	-0.475606	-2.08232	0.00025	0.0041638	yes
DDX54	DDX54	DDX54	chr12:113587662-113623284	q1	q2	OK	77.3859	55.6656	-0.475284	-2.06868	0.0002	0.00343972	yes
COX14	COX14	COX14	chr12:50505763-50514240	q1	q2	OK	108.588	78.1221	-0.475059	-1.92505	0.0007	0.0095904	yes
UBE2Z	UBE2Z	UBE2Z	chr17:46985730-47006422	q1	q2	OK	69.8458	50.2528	-0.474969	-2.08672	0.00035	0.00552572	yes
U2AF2	U2AF2	U2AF2	chr19:56165415-56186082	q1	q2	OK	152.427	109.673	-0.47491	-2.08525	0.00035	0.00552572	yes
GOSR2	GOSR2	GOSR2	chr17:45000485-45018733	q1	q2	OK	24.2484	17.4554	-0.474215	-1.82704	0.0012	0.0150777	yes
MYPOP	MYPOP	MYPOP	chr19:46393280-46405862	q1	q2	OK	15.4056	11.1011	-0.472752	-1.64724	0.00505	0.0459349	yes
DMWD	DMWD	DMWD	chr19:46286263-46296060	q1	q2	OK	30.5358	22.0052	-0.472658	-1.99209	0.00045	0.00679483	yes
RPS19BP1	RPS19BP1	RPS19BP1	chr22:39925097-39928860	q1	q2	OK	98.3405	70.9508	-0.470967	-1.95322	0.0006	0.00853873	yes
SHROOM1	SHROOM1	SHROOM1	chr5:132157832-132166590	q1	q2	OK	8.43738	6.08898	-0.470594	-1.67295	0.0032	0.0325777	yes
LRP8	LRP8	LRP8	chr1:53692563-53793821	q1	q2	OK	8.03805	5.80581	-0.469349	-1.66562	0.00375	0.0365504	yes
CDC27	CDC27	CDC27	chr17:45195062-45266678	q1	q2	OK	10.1965	7.38037	-0.466315	-1.87753	0.0014	0.016975	yes
DDX23	DDX23	DDX23	chr12:49223538-49245957	q1	q2	OK	72.4672	52.4529	-0.466306	-2.04901	0.00045	0.00679483	yes
DIABLO	DIABLO	DIABLO	chr12:122692208-122713339	q1	q2	OK	36.5454	26.4524	-0.466289	-1.84012	0.0013	0.0160514	yes
SUDS3	SUDS3	SUDS3	chr12:118814357-118855840	q1	q2	OK	19.2422	13.9321	-0.465862	-1.9599	0.0006	0.00853873	yes
NAPA	NAPA	NAPA	chr19:47987538-48018515	q1	q2	OK	70.3038	50.9031	-0.465848	-1.97546	0.0004	0.00617834	yes
MKS1	MKS1	MKS1	chr17:56282796-56296966	q1	q2	OK	13.5957	9.85803	-0.463776	-1.68631	0.00365	0.0358931	yes
EP400	EP400	EP400	chr12:132434464-132565011	q1	q2	OK	22.1261	16.0449	-0.463639	-2.0266	0.0005	0.00740232	yes
ESPL1	ESPL1	ESPL1	chr12:53662082-53687427	q1	q2	OK	33.0948	24.013	-0.462788	-2.03087	0.00035	0.00552572	yes
HDAC5	HDAC5	HDAC5	chr17:42154120-42201014	q1	q2	OK	13.3553	9.69189	-0.462567	-1.89789	0.0008	0.010742	yes
WDR45B	WDR45B	WDR45B	chr17:80572437-80606411	q1	q2	OK	36.7627	26.6819	-0.462384	-1.94842	0.00045	0.00679483	yes
ALOX15	ALOX15	ALOX15	chr17:4534213-4544960	q1	q2	OK	17.833	12.9515	-0.461427	-1.79636	0.00145	0.0174764	yes
NSFL1C	NSFL1C	NSFL1C	chr20:1422806-1448337	q1	q2	OK	8.69684	6.31711	-0.461228	-1.65832	0.00375	0.0365504	yes
ADAMTS19	ADAMTS19	ADAMTS19	chr5:128795251-129074376	q1	q2	OK	26.0354	18.9183	-0.460694	-1.96079	0.00065	0.00911127	yes
C15orf39	C15orf39	C15orf39	chr15:75494220-75504510	q1	q2	OK	21.4322	15.5968	-0.458533	-1.93248	0.0008	0.010742	yes
XIAP	XIAP	XIAP	chrX:122993661-123047829	q1	q2	OK	8.77957	6.39183	-0.457922	-1.90245	0.00055	0.00798653	yes
ADRA2C	ADRA2C	ADRA2C	chr4:3768295-3770253	q1	q2	OK	50.5867	36.8579	-0.456782	-1.90189	0.001	0.0129818	yes
LSR	LSR	LSR	chr19:35739558-35758867	q1	q2	OK	114.786	83.6463	-0.456575	-1.99095	0.00055	0.00798653	yes
PRMT1	PRMT1	PRMT1	chr19:50180408-50191707	q1	q2	OK	397.71	289.937	-0.455976	-1.97103	0.00065	0.00911127	yes
STK4	STK4	STK4	chr20:43595119-43708593	q1	q2	OK	7.00895	5.11532	-0.454373	-1.75787	0.00225	0.0248463	yes
CENPBD1P1	CENPBD1P1	CENPBD1P1	chr19:59086765-59095762	q1	q2	OK	22.1516	16.1674	-0.454322	-1.87426	0.001	0.0129818	yes
ELOF1	ELOF1	ELOF1	chr19:11663857-11670051	q1	q2	OK	104.339	76.2017	-0.453386	-1.90078	0.00125	0.015625	yes
TECPR1	TECPR1	TECPR1	chr7:97844754-97881563	q1	q2	OK	6.41251	4.68657	-0.452358	-1.68292	0.00345	0.0344574	yes
CBX1	CBX1	CBX1	chr17:46147413-46178883	q1	q2	OK	40.7482	29.7975	-0.451542	-1.89484	0.0013	0.0160514	yes
CHMP6	CHMP6	CHMP6	chr17:78965640-78973933	q1	q2	OK	23.4918	17.1809	-0.451349	-1.67422	0.0028	0.0293939	yes
SLC1A5	SLC1A5	SLC1A5	chr19:47278139-47291842	q1	q2	OK	195.448	143.21	-0.448653	-1.89808	0.00075	0.0101948	yes
CDK2AP1	CDK2AP1	CDK2AP1	chr12:123745516-123756863	q1	q2	OK	179.273	131.359	-0.448646	-1.78962	0.00175	0.0204223	yes
FAM207A	FAM207A	FAM207A	chr21:46359954-46396888	q1	q2	OK	53.3796	39.1495	-0.447296	-1.67444	0.0032	0.0325777	yes
CDV3	CDV3	CDV3	chr3:133292433-133309118	q1	q2	OK	70.3491	51.5956	-0.447283	-1.91239	0.0007	0.0095904	yes
TOMM40L	TOMM40L	TOMM40L	chr1:161195728-161208000	q1	q2	OK	9.78187	7.17436	-0.44726	-1.56943	0.00485	0.0445502	yes
CEBPG	CEBPG	CEBPG	chr19:33864574-33873592	q1	q2	OK	12.9815	9.52255	-0.447036	-1.74125	0.00295	0.0305977	yes
ATXN2L	ATXN2L	ATXN2L	chr16:28834368-28848558	q1	q2	OK	80.4905	59.0877	-0.44596	-1.93851	0.00065	0.00911127	yes
LUC7L3	LUC7L3	LUC7L3	chr17:48796925-48830072	q1	q2	OK	28.6861	21.0597	-0.445869	-1.63792	0.0049	0.0448396	yes
SHCBP1	SHCBP1	SHCBP1	chr16:46614467-46655311	q1	q2	OK	13.5961	9.98182	-0.445815	-1.70571	0.003	0.0310102	yes
H2AFX	H2AFX	H2AFX	chr11:118964584-118966177	q1	q2	OK	495.608	363.889	-0.445702	-1.87591	0.00145	0.0174764	yes
PLEKHM1	PLEKHM1	PLEKHM1	chr17_ctg5_hap1:128327-183214	q1	q2	OK	6.54619	4.81542	-0.442992	-1.62932	0.0051	0.0462856	yes
FBXO41	FBXO41	FBXO41	chr2:73481809-73496758	q1	q2	OK	8.40359	6.18423	-0.442411	-1.77876	0.0021	0.0235328	yes
GPATCH8	GPATCH8	GPATCH8	chr17:42472644-42580970	q1	q2	OK	10.4085	7.67345	-0.439816	-1.79826	0.0018	0.0208453	yes
DDX11	DDX11	DDX11	chr12:31173696-31257725	q1	q2	OK	13.8406	10.2059	-0.439507	-1.71793	0.0025	0.0270165	yes
C12orf10	C12orf10	C12orf10	chr12:53693469-53700965	q1	q2	OK	64.2613	47.4049	-0.438912	-1.79934	0.0019	0.0218572	yes
MAP3K3	MAP3K3	MAP3K3	chr17:61699800-61777519	q1	q2	OK	11.0834	8.18089	-0.438067	-1.69993	0.0034	0.0341549	yes
TEAD1	TEAD1	TEAD1	chr11:12695968-12966284	q1	q2	OK	5.93673	4.38267	-0.437859	-1.74441	0.00225	0.0248463	yes
ZNF460	ZNF460	ZNF460	chr19:57791852-57805436	q1	q2	OK	18.8545	13.9329	-0.43641	-1.79836	0.00165	0.0194047	yes
GLTSCR1	GLTSCR1	GLTSCR1	chr19:48111452-48206534	q1	q2	OK	8.03213	5.94109	-0.435054	-1.67849	0.0038	0.0369191	yes
TMEM64	TMEM64	TMEM64	chr8:91634222-91658133	q1	q2	OK	28.2998	20.9405	-0.434499	-1.88865	0.00105	0.0135439	yes
JOSD2	JOSD2	JOSD2	chr19:51009253-51014612	q1	q2	OK	89.3461	66.1208	-0.4343	-1.74176	0.0023	0.0252833	yes
RASSF3	RASSF3	RASSF3	chr12:65004292-65091347	q1	q2	OK	13.0675	9.67081	-0.434275	-1.67732	0.0038	0.0369191	yes
VARS	VARS	VARS	chr6_ssto_hap7:3076106-3093568	q1	q2	OK	87.4008	64.7194	-0.433449	-1.88758	0.001	0.0129818	yes
MARS2	MARS2	MARS2	chr2:198570027-198573114	q1	q2	OK	17.7445	13.1491	-0.432403	-1.71021	0.00335	0.0337926	yes
DDX51	DDX51	DDX51	chr12:132621139-132628880	q1	q2	OK	16.3907	12.1475	-0.432214	-1.79262	0.0018	0.0208453	yes
PSMD9	PSMD9	PSMD9	chr12:122326636-122355771	q1	q2	OK	28.3018	20.9895	-0.431227	-1.75426	0.0021	0.0235328	yes
CLPB	CLPB	CLPB	chr11:72003469-72145728	q1	q2	OK	43.1408	31.9985	-0.431051	-1.88043	0.0015	0.0179541	yes
AACS	AACS	AACS	chr12:125549924-125627871	q1	q2	OK	31.0364	23.0236	-0.430852	-1.82919	0.00165	0.0194047	yes
EXOC7	EXOC7	EXOC7	chr17:74075262-74099868	q1	q2	OK	37.5983	27.8941	-0.430705	-1.75198	0.0015	0.0179541	yes
ATP2A2	ATP2A2	ATP2A2	chr12:110719031-110788897	q1	q2	OK	103.898	77.1923	-0.428639	-1.76482	0.0022	0.0244277	yes
TGFB1	TGFB1	TGFB1	chr19:41836435-41859838	q1	q2	OK	34.4948	25.6322	-0.428419	-1.79696	0.00225	0.0248463	yes
ZNF628	ZNF628	ZNF628	chr19:55987698-55995854	q1	q2	OK	12.0504	8.96208	-0.427175	-1.64952	0.00425	0.0402588	yes
CHKA	CHKA	CHKA	chr11:67820325-67888858	q1	q2	OK	20.1399	14.9851	-0.426523	-1.69579	0.0033	0.033316	yes
E2F1	E2F1	E2F1	chr20:32263291-32274210	q1	q2	OK	57.2543	42.6191	-0.425884	-1.85439	0.0012	0.0150777	yes
POP1	POP1	POP1	chr8:99129520-99172069	q1	q2	OK	16.5791	12.3497	-0.424882	-1.74703	0.00245	0.0265947	yes
RAB3IP	RAB3IP	RAB3IP	chr12:70132465-70216984	q1	q2	OK	4.38141	3.26466	-0.424463	-1.61185	0.00475	0.0437642	yes
TMC6	TMC6	TMC6	chr17:76108998-76139049	q1	q2	OK	27.0584	20.1674	-0.42405	-1.72704	0.0036	0.0355456	yes
ZHX3	ZHX3	ZHX3	chr20:39807088-39928739	q1	q2	OK	11.9963	8.94779	-0.422989	-1.82326	0.0014	0.016975	yes
LAMC1	LAMC1	LAMC1	chr1:182992594-183114727	q1	q2	OK	13.1739	9.83436	-0.42178	-1.7658	0.00265	0.0282101	yes
DPP9	DPP9	DPP9	chr19:4675243-4723855	q1	q2	OK	31.1493	23.2637	-0.421115	-1.80745	0.00135	0.0164676	yes
GPI	GPI	GPI	chr19:34855644-34893318	q1	q2	OK	229.745	171.587	-0.421099	-1.72007	0.0029	0.0302083	yes
NEMP1	NEMP1	NEMP1	chr12:57449425-57472574	q1	q2	OK	12.5834	9.4018	-0.420507	-1.73129	0.00265	0.0282101	yes
YWHAB	YWHAB	YWHAB	chr20:43514239-43537175	q1	q2	OK	86.4399	64.613	-0.419873	-1.86477	0.00115	0.0145551	yes
STAT3	STAT3	STAT3	chr17:40465342-40540513	q1	q2	OK	19.885	14.8745	-0.41884	-1.77224	0.0025	0.0270165	yes
COL1A1	COL1A1	COL1A1	chr17:48261456-48279000	q1	q2	OK	9.79055	7.32404	-0.418751	-1.6788	0.0037	0.0362086	yes
CHFR	CHFR	CHFR	chr12:133416937-133464204	q1	q2	OK	20.7746	15.5484	-0.41806	-1.69588	0.00345	0.0344574	yes
RPL38	RPL38	RPL38	chr17:72199794-72206019	q1	q2	OK	708.388	530.503	-0.417178	-1.74601	0.00195	0.0223054	yes
CDR2L	CDR2L	CDR2L	chr17:72983726-73001892	q1	q2	OK	22.8206	17.0942	-0.41683	-1.73032	0.0034	0.0341549	yes
TMPO	TMPO	TMPO	chr12:98906750-98944157	q1	q2	OK	120.625	90.3906	-0.416283	-1.71588	0.00285	0.0298156	yes
TOMM34	TOMM34	TOMM34	chr20:43570770-43589114	q1	q2	OK	28.9288	21.6874	-0.415648	-1.65448	0.00425	0.0402588	yes
CEBPB	CEBPB	CEBPB	chr20:48801139-48809227	q1	q2	OK	40.6823	30.5005	-0.415572	-1.66643	0.00345	0.0344574	yes
DERL1	DERL1	DERL1	chr8:124025403-124054663	q1	q2	OK	58.2517	43.6738	-0.415531	-1.82817	0.00145	0.0174764	yes
SBNO1	SBNO1	SBNO1	chr12:123773655-123834988	q1	q2	OK	13.7438	10.3115	-0.414535	-1.79531	0.00235	0.0257396	yes
KLHL11	KLHL11	KLHL11	chr17:40004770-40021684	q1	q2	OK	10.8588	8.151	-0.41382	-1.72821	0.00305	0.0314199	yes
FBXO27	FBXO27	FBXO27	chr19:39514662-39523236	q1	q2	OK	62.6706	47.0644	-0.413153	-1.79662	0.00205	0.0231221	yes
SCAMP4	SCAMP4	SCAMP4	chr19:1905370-1926012	q1	q2	OK	51.4749	38.6567	-0.413151	-1.59851	0.00495	0.0451269	yes
CNOT3	CNOT3	CNOT3	chr19:54641435-54663481	q1	q2	OK	47.0888	35.3782	-0.412523	-1.74447	0.0023	0.0252833	yes
RARG	RARG	RARG	chr12:53604349-53626040	q1	q2	OK	63.0309	47.3772	-0.411867	-1.7965	0.00205	0.0231221	yes
G6PC3	G6PC3	G6PC3	chr17:42148097-42153712	q1	q2	OK	90.4963	68.092	-0.410373	-1.77228	0.00205	0.0231221	yes
SETD1B	SETD1B	SETD1B	chr12:122242637-122270562	q1	q2	OK	17.7094	13.3547	-0.407171	-1.75367	0.002	0.0226636	yes
PRPF31	PRPF31	PRPF31	chr19:54610319-54635150	q1	q2	OK	63.9905	48.2737	-0.406621	-1.63828	0.004	0.0384006	yes
BLOC1S3	BLOC1S3	BLOC1S3	chr19:45682002-45685058	q1	q2	OK	19.6321	14.8143	-0.406224	-1.59676	0.0046	0.0427395	yes
STRN4	STRN4	STRN4	chr19:47222767-47261832	q1	q2	OK	59.7448	45.1255	-0.40487	-1.6504	0.0033	0.033316	yes
ISOC2	ISOC2	ISOC2	chr19:55964345-55973049	q1	q2	OK	268.863	203.358	-0.402848	-1.73963	0.00255	0.027386	yes
SAMD4B	SAMD4B	SAMD4B	chr19:39833098-39875537	q1	q2	OK	39.0713	29.553	-0.402805	-1.73376	0.0027	0.0285668	yes
AURKAIP1	AURKAIP1	AURKAIP1	chr1:1309109-1310818	q1	q2	OK	255.419	193.247	-0.402417	-1.73843	0.0026	0.0278244	yes
RFX7	RFX7	RFX7	chr15:56382730-56535483	q1	q2	OK	9.24304	6.99733	-0.401563	-1.64529	0.0042	0.0399725	yes
PPP5C	PPP5C	PPP5C	chr19:46850250-46894232	q1	q2	OK	66.213	50.1313	-0.401402	-1.74175	0.0021	0.0235328	yes
AKT2	AKT2	AKT2	chr19:40736223-40791302	q1	q2	OK	57.9785	43.9678	-0.399072	-1.74812	0.002	0.0226636	yes
EMC8	EMC8	EMC8	chr16:85812230-85833148	q1	q2	OK	88.1888	66.9388	-0.397752	-1.74282	0.0027	0.0285668	yes
ATP6V0E2	ATP6V0E2	ATP6V0E2	chr7:149564782-149577801	q1	q2	OK	32.1561	24.4105	-0.397593	-1.62341	0.00525	0.0472929	yes
TMED2	TMED2	TMED2	chr12:124069075-124082688	q1	q2	OK	105.206	79.8975	-0.396988	-1.7423	0.00285	0.0298156	yes
SCYL2	SCYL2	SCYL2	chr12:100661548-100733914	q1	q2	OK	19.1709	14.5738	-0.39554	-1.62871	0.0045	0.0419389	yes
EIF1	EIF1	EIF1	chr17:39845126-39847898	q1	q2	OK	223.274	169.929	-0.393879	-1.72798	0.0026	0.0278244	yes
LAGE3	LAGE3	LAGE3	chrX:153706107-153707596	q1	q2	OK	189.927	144.568	-0.393701	-1.70468	0.00395	0.0381624	yes
ARF3	ARF3	ARF3	chr12:49329991-49351252	q1	q2	OK	194.691	148.399	-0.391703	-1.66016	0.0042	0.0399725	yes
POLE	POLE	POLE	chr12:133200347-133264110	q1	q2	OK	47.7545	36.4028	-0.391587	-1.71389	0.00255	0.027386	yes
PIP4K2C	PIP4K2C	PIP4K2C	chr12:57984941-57997211	q1	q2	OK	31.5135	24.0588	-0.389407	-1.64994	0.004	0.0384006	yes
IRX5	IRX5	IRX5	chr16:54965110-54968395	q1	q2	OK	53.2102	40.6491	-0.38848	-1.64406	0.00375	0.0365504	yes
CCND3	CCND3	CCND3	chr6:41902670-42016632	q1	q2	OK	52.984	40.4972	-0.387735	-1.62551	0.0049	0.0448396	yes
NEURL4	NEURL4	NEURL4	chr17:7218950-7232638	q1	q2	OK	20.0635	15.3354	-0.387711	-1.6531	0.00445	0.0415688	yes
MESDC1	MESDC1	MESDC1	chr15:81293294-81296345	q1	q2	OK	28.569	21.8435	-0.38725	-1.61441	0.00465	0.0431379	yes
TLE3	TLE3	TLE3	chr15:70340129-70390256	q1	q2	OK	57.621	44.0725	-0.386714	-1.68274	0.0036	0.0355456	yes
XPOT	XPOT	XPOT	chr12:64798152-64842463	q1	q2	OK	51.654	39.5293	-0.385959	-1.68719	0.0033	0.033316	yes
EVPL	EVPL	EVPL	chr17:74002926-74023507	q1	q2	OK	25.9041	19.8506	-0.383999	-1.6665	0.00385	0.0372556	yes
TRIM65	TRIM65	TRIM65	chr17:73885040-73893084	q1	q2	OK	21.2115	16.2626	-0.383282	-1.59051	0.0047	0.0434687	yes
ATP6V1C1	ATP6V1C1	ATP6V1C1	chr8:104033247-104085285	q1	q2	OK	17.73	13.602	-0.382372	-1.62714	0.0053	0.0475666	yes
ZNF316	ZNF316	ZNF316	chr7:6676952-6697910	q1	q2	OK	38.6369	29.6895	-0.380024	-1.65188	0.0041	0.0390822	yes
FBXL19	FBXL19	FBXL19	chr16:30930639-30960104	q1	q2	OK	57.3283	44.1203	-0.377805	-1.59588	0.0052	0.0469122	yes
ZNF768	ZNF768	ZNF768	chr16:30535321-30537910	q1	q2	OK	66.8276	51.4487	-0.377309	-1.64384	0.0043	0.0405739	yes
SMARCD2	SMARCD2	SMARCD2	chr17:61909440-61920351	q1	q2	OK	149.573	115.448	-0.373605	-1.63545	0.0041	0.0390822	yes
ANKRD52	ANKRD52	ANKRD52	chr12:56623819-56652143	q1	q2	OK	44.9758	34.768	-0.371389	-1.60117	0.0041	0.0390822	yes
CLPTM1	CLPTM1	CLPTM1	chr19:45457841-45496604	q1	q2	OK	104.879	81.115	-0.37068	-1.62331	0.00555	0.0493356	yes
CDCA5	CDCA5	CDCA5	chr11:64844926-64851615	q1	q2	OK	88.678	69.13	-0.359265	-1.57484	0.00515	0.0466346	yes
