# Supplementary material for: Keratin 19 regulates cell cycle pathway and sensitivity of breast cancer cells to CDK inhibitors
Source: Sci Rep. 2019 Oct 10;9:14650. doi: 10.1038/s41598-019-51195-9 (PMC6787034; doi:10.1038/s41598-019-51195-9)
Supplement: Supplementary file 4 — Table S3 [file 41598_2019_51195_MOESM4_ESM.xlsx]

## Sheet: Sheet1
test_id	gene_id	gene	locus	sample_1	sample_2	status	value_1	value_2	log2(fold_change)	test_stat	p_value	q_value	significant
MAT1A	MAT1A	MAT1A	chr10:82031575-82049434	q1	q2	OK	0.25945	7.28359	4.81112	7.75817	5e-05	0.00105988	yes
PGR	PGR	PGR	chr11:100900354-101030001	q1	q2	OK	0.151747	3.9211	4.69152	8.58682	5e-05	0.00105988	yes
UGT2B15	UGT2B15,UGT2B17	UGT2B15,UGT2B17	chr4_ctg9_hap1:224703-249081	q1	q2	OK	0.250504	5.987	4.57893	5.68042	5e-05	0.00105988	yes
IFIT1	IFIT1	IFIT1	chr10:91152302-91166244	q1	q2	OK	0.112674	1.87773	4.05877	3.8399	5e-05	0.00105988	yes
NRCAM	NRCAM	NRCAM	chr7:107788070-108096841	q1	q2	OK	0.825628	9.53665	3.52992	9.71653	5e-05	0.00105988	yes
IFI6	IFI6	IFI6	chr1:27992571-27998724	q1	q2	OK	10.2977	114.948	3.48059	8.82758	5e-05	0.00105988	yes
TGFB2	TGFB2	TGFB2	chr1:218517537-218617961	q1	q2	OK	0.432666	3.88347	3.16602	6.76348	5e-05	0.00105988	yes
SCIN	SCIN	SCIN	chr7:12610202-12693228	q1	q2	OK	4.59286	38.7676	3.07738	10.9708	5e-05	0.00105988	yes
IFI27	IFI27	IFI27	chr14:94577078-94583036	q1	q2	OK	1.09227	8.76741	3.00483	2.06243	5e-05	0.00105988	yes
LDLRAD4	LDLRAD4	LDLRAD4	chr18:13218728-13652753	q1	q2	OK	0.240193	1.81763	2.91979	5.80559	5e-05	0.00105988	yes
ANXA3	ANXA3	ANXA3	chr4:79472741-79531605	q1	q2	OK	1.54491	8.93614	2.53213	5.42657	5e-05	0.00105988	yes
ABCG2	ABCG2	ABCG2	chr4:89011415-89152474	q1	q2	OK	0.924146	5.18043	2.48688	6.31879	5e-05	0.00105988	yes
B3GNT5	B3GNT5	B3GNT5	chr3:182895791-183146057	q1	q2	OK	0.235679	1.21534	2.36646	3.15855	0.0002	0.00343972	yes
PKIA	PKIA	PKIA	chr8:79428335-79517502	q1	q2	OK	0.504335	2.43673	2.27249	4.64336	5e-05	0.00105988	yes
MSLN	MSLN	MSLN	chr16:810764-818865	q1	q2	OK	0.912103	4.1815	2.19675	4.17315	5e-05	0.00105988	yes
OAS1	OAS1	OAS1	chr12:113344738-113357712	q1	q2	OK	0.944587	4.30534	2.18837	3.33353	5e-05	0.00105988	yes
NR2F1	NR2F1	NR2F1	chr5:92919042-92930315	q1	q2	OK	1.27903	5.74935	2.16835	5.60944	5e-05	0.00105988	yes
NR5A2	NR5A2	NR5A2	chr1:199996729-200146550	q1	q2	OK	0.398686	1.72481	2.11312	4.06298	5e-05	0.00105988	yes
KCNQ2	KCNQ2	KCNQ2	chr20:62037541-62103993	q1	q2	OK	0.301332	1.23835	2.03899	2.15315	0.0003	0.00488255	yes
IRF9	IRF9	IRF9	chr14:24630421-24635774	q1	q2	OK	3.03625	12.312	2.01971	5.01123	5e-05	0.00105988	yes
PRODH	PRODH	PRODH	chr22:18900286-18924066	q1	q2	OK	0.544609	2.19535	2.01116	2.98627	5e-05	0.00105988	yes
AKR1C2	AKR1C2	AKR1C2	chr10:5029967-5060225	q1	q2	OK	0.765483	3.08029	2.00863	2.53991	0.00035	0.00552572	yes
CLEC7A	CLEC7A	CLEC7A	chr12:10269375-10282868	q1	q2	OK	0.410774	1.64407	2.00086	1.67078	0.0001	0.00191548	yes
VAV3	VAV3	VAV3	chr1:108113781-108537229	q1	q2	OK	3.1496	12.3526	1.97157	6.27903	5e-05	0.00105988	yes
FAM3B	FAM3B	FAM3B	chr21:42688660-42729654	q1	q2	OK	0.663009	2.59434	1.96827	2.68628	0.0002	0.00343972	yes
SULF1	SULF1	SULF1	chr8:70378858-70573147	q1	q2	OK	0.915179	3.48234	1.92793	5.05566	5e-05	0.00105988	yes
CYP4F11	CYP4F11	CYP4F11	chr19:16023179-16045676	q1	q2	OK	2.05722	7.65559	1.89581	5.22341	5e-05	0.00105988	yes
UPK1A	UPK1A	UPK1A	chr19:36157417-36169387	q1	q2	OK	0.496496	1.79247	1.8521	2.0399	0.0028	0.0293939	yes
SMIM1	SMIM1	SMIM1	chr1:3689324-3692546	q1	q2	OK	3.37328	12.0418	1.83582	2.88466	5e-05	0.00105988	yes
CAV1	CAV1	CAV1	chr7:116164838-116201239	q1	q2	OK	0.89295	3.14237	1.8152	3.61341	5e-05	0.00105988	yes
COL5A1	COL5A1	COL5A1	chr9:137533650-137764464	q1	q2	OK	2.04502	7.10348	1.79641	6.47442	5e-05	0.00105988	yes
GALNT16	GALNT16	GALNT16	chr14:69726680-69821190	q1	q2	OK	0.603167	1.99352	1.72469	3.41739	5e-05	0.00105988	yes
SLC22A31	SLC22A31	SLC22A31	chr16:89262168-89266529	q1	q2	OK	0.809477	2.59881	1.68279	2.90428	0.0001	0.00191548	yes
RIN2	RIN2	RIN2	chr20:19867164-19983103	q1	q2	OK	0.458418	1.45389	1.66518	3.23329	5e-05	0.00105988	yes
UGT1A6	UGT1A6	UGT1A6	chr2:234526290-234681951	q1	q2	OK	13.2108	41.5289	1.6524	5.01519	5e-05	0.00105988	yes
PEG10	PEG10	PEG10	chr7:94285636-94299006	q1	q2	OK	0.397851	1.23464	1.63379	3.56957	5e-05	0.00105988	yes
SYNGR3	SYNGR3	SYNGR3	chr16:2039945-2044276	q1	q2	OK	2.3186	7.15118	1.62493	4.06621	5e-05	0.00105988	yes
SLITRK6	SLITRK6	SLITRK6	chr13:86366921-86373483	q1	q2	OK	0.655465	2.00136	1.61039	3.46605	5e-05	0.00105988	yes
FBXO2	FBXO2	FBXO2	chr1:11708417-11723384	q1	q2	OK	2.44632	7.39293	1.59553	2.71903	5e-05	0.00105988	yes
OASL	OASL	OASL	chr12:121458094-121477045	q1	q2	OK	0.469299	1.3771	1.55305	1.93996	0.00105	0.0135439	yes
SMTNL2	SMTNL2	SMTNL2	chr17:4487275-4511614	q1	q2	OK	2.26545	6.53486	1.52836	3.86886	5e-05	0.00105988	yes
NXPH3	NXPH3	NXPH3	chr17:47653297-47661171	q1	q2	OK	0.973703	2.80148	1.52463	3.94103	5e-05	0.00105988	yes
SPATS2L	SPATS2L	SPATS2L	chr2:201170603-201346986	q1	q2	OK	2.7711	7.95921	1.52217	5.39182	5e-05	0.00105988	yes
FBLIM1	FBLIM1	FBLIM1	chr1:16085254-16113084	q1	q2	OK	0.803321	2.26403	1.49484	2.76978	5e-05	0.00105988	yes
JAK2	JAK2	JAK2	chr9:4985244-5128183	q1	q2	OK	1.75774	4.92525	1.48648	4.60405	5e-05	0.00105988	yes
NR4A2	NR4A2	NR4A2	chr2:157180943-157189287	q1	q2	OK	0.575056	1.5857	1.46334	2.78286	5e-05	0.00105988	yes
OLFML2A	OLFML2A	OLFML2A	chr9:127539436-127577170	q1	q2	OK	0.643884	1.76688	1.45633	3.54378	5e-05	0.00105988	yes
DDX58	DDX58	DDX58	chr9:32455299-32526322	q1	q2	OK	0.870598	2.36643	1.44263	3.44569	5e-05	0.00105988	yes
GPNMB	GPNMB	GPNMB	chr7:23286315-23314729	q1	q2	OK	1.16355	3.15029	1.43696	3.17764	5e-05	0.00105988	yes
NAALADL2	NAALADL2	NAALADL2	chr3:174577110-175523428	q1	q2	OK	1.49513	4.04485	1.43581	4.01227	5e-05	0.00105988	yes
RPS6KA2	RPS6KA2	RPS6KA2	chr6:166822853-167275771	q1	q2	OK	0.435377	1.17494	1.43225	2.92431	5e-05	0.00105988	yes
PPM1J	PPM1J	PPM1J	chr1:113252615-113257950	q1	q2	OK	0.915359	2.36928	1.37204	2.27678	0.0005	0.00740232	yes
SMIM14	SMIM14	SMIM14	chr4:39529458-39640481	q1	q2	OK	7.83368	20.0775	1.35782	4.23213	5e-05	0.00105988	yes
KIF12	KIF12	KIF12	chr9:116853917-116861337	q1	q2	OK	3.71668	9.52363	1.3575	3.73495	5e-05	0.00105988	yes
PSCA	PSCA	PSCA	chr8:143751725-143764145	q1	q2	OK	1.13807	2.91361	1.35622	2.07276	0.0004	0.00617834	yes
NPY5R	NPY5R	NPY5R	chr4:164265090-164273086	q1	q2	OK	0.474234	1.21116	1.35272	1.80857	0.0051	0.0462856	yes
TGFBI	TGFBI	TGFBI	chr5:135364583-135399507	q1	q2	OK	0.654485	1.66939	1.35089	2.33892	0.0006	0.00853873	yes
SLC26A2	SLC26A2	SLC26A2	chr5:149340299-149366963	q1	q2	OK	14.1823	36.1707	1.35073	5.61108	5e-05	0.00105988	yes
IL20	IL20	IL20	chr1:207039153-207042568	q1	q2	OK	7.45792	19.0085	1.3498	3.85064	5e-05	0.00105988	yes
NPY1R	NPY1R	NPY1R	chr4:164245116-164253947	q1	q2	OK	12.1961	30.6668	1.33026	5.28664	5e-05	0.00105988	yes
C2orf54	C2orf54	C2orf54	chr2:241825464-241835573	q1	q2	OK	0.480864	1.2083	1.32928	1.96932	0.00125	0.015625	yes
SLC24A3	SLC24A3	SLC24A3	chr20:19193289-19703541	q1	q2	OK	3.10604	7.8034	1.32903	4.30033	5e-05	0.00105988	yes
SYNDIG1	SYNDIG1	SYNDIG1	chr20:24449834-24647253	q1	q2	OK	0.458596	1.14802	1.32386	2.02666	0.00135	0.0164676	yes
CXCL12	CXCL12	CXCL12	chr10:44865600-44880545	q1	q2	OK	39.1316	97.7939	1.32141	3.08181	5e-05	0.00105988	yes
PADI2	PADI2	PADI2	chr1:17393255-17445948	q1	q2	OK	4.22402	10.5105	1.31514	4.54629	5e-05	0.00105988	yes
LGALS3	LGALS3	LGALS3	chr14:55595934-55612148	q1	q2	OK	7.67449	18.9022	1.30041	3.2552	5e-05	0.00105988	yes
CCNA1	CCNA1	CCNA1	chr13:37005966-37017019	q1	q2	OK	8.70887	21.2583	1.28747	4.4993	5e-05	0.00105988	yes
PRSS23	PRSS23	PRSS23	chr11:86502100-86666440	q1	q2	OK	6.6273	16.0186	1.27325	2.86482	5e-05	0.00105988	yes
FAM84A	FAM84A	FAM84A	chr2:14772809-14790943	q1	q2	OK	1.53155	3.69555	1.2708	3.77996	5e-05	0.00105988	yes
SGK1	SGK1	SGK1	chr6:134490383-134639196	q1	q2	OK	1.03065	2.47896	1.26618	2.37424	0.0002	0.00343972	yes
KCNF1	KCNF1	KCNF1	chr2:11052062-11054351	q1	q2	OK	0.601623	1.44506	1.2642	2.05028	0.0011	0.01401	yes
CRAT	CRAT	CRAT	chr9:131857072-131873070	q1	q2	OK	0.933427	2.22617	1.25396	2.47639	0.0002	0.00343972	yes
MCAM	MCAM	MCAM	chr11:119179233-119187840	q1	q2	OK	1.89175	4.48657	1.24589	3.3773	5e-05	0.00105988	yes
SLC7A2	SLC7A2	SLC7A2	chr8:17354596-17428077	q1	q2	OK	16.2588	38.4321	1.24109	5.40835	5e-05	0.00105988	yes
CACNA1H	CACNA1H	CACNA1H	chr16:1203240-1275254	q1	q2	OK	13.5965	31.9344	1.23187	5.30679	5e-05	0.00105988	yes
SMAD9	SMAD9	SMAD9	chr13:37418967-37494409	q1	q2	OK	0.519825	1.21783	1.22821	2.6406	5e-05	0.00105988	yes
BIK	BIK	BIK	chr22:43506753-43525718	q1	q2	OK	6.71545	15.7052	1.22568	3.15299	5e-05	0.00105988	yes
RASL10A	RASL10A	RASL10A	chr22:29708921-29711745	q1	q2	OK	1.3463	3.14146	1.22244	2.2221	0.00045	0.00679483	yes
PARP14	PARP14	PARP14	chr3:122399671-122449687	q1	q2	OK	3.54521	8.26552	1.22124	4.4664	5e-05	0.00105988	yes
NMI	NMI	NMI	chr2:152126981-152146430	q1	q2	OK	3.2762	7.62033	1.21783	2.96448	5e-05	0.00105988	yes
CAPN9	CAPN9	CAPN9	chr1:230883129-230937749	q1	q2	OK	0.832191	1.92529	1.21009	2.22666	0.00035	0.00552572	yes
FAM101B	FAM101B	FAM101B	chr17:289770-295731	q1	q2	OK	0.749782	1.73234	1.20818	2.46137	0.00015	0.00270245	yes
GSN	GSN	GSN	chr9:124030379-124095120	q1	q2	OK	11.3245	26.0134	1.19981	4.59984	5e-05	0.00105988	yes
ID4	ID4	ID4	chr6:19837600-19842431	q1	q2	OK	0.972236	2.22986	1.19757	2.75046	5e-05	0.00105988	yes
ADAP2	ADAP2	ADAP2	chr17:29248753-29286211	q1	q2	OK	0.723841	1.64903	1.18788	2.2089	0.00065	0.00911127	yes
SLFN5	SLFN5	SLFN5	chr17:33570085-33594761	q1	q2	OK	2.10943	4.78716	1.18231	3.62724	5e-05	0.00105988	yes
SCNN1B	SCNN1B	SCNN1B	chr16:23313590-23392620	q1	q2	OK	1.14147	2.58102	1.17704	2.4783	5e-05	0.00105988	yes
BLNK	BLNK	BLNK	chr10:97951454-98031333	q1	q2	OK	1.30989	2.95587	1.17414	1.86096	0.0004	0.00617834	yes
PTPN21	PTPN21	PTPN21	chr14:88932121-89021123	q1	q2	OK	0.989471	2.23168	1.1734	3.1388	5e-05	0.00105988	yes
NRP1	NRP1	NRP1	chr10:33466418-33623833	q1	q2	OK	14.4749	32.6462	1.17336	3.6283	5e-05	0.00105988	yes
EDN2	EDN2	EDN2	chr1:41944445-41950354	q1	q2	OK	3.79562	8.47789	1.15937	2.63193	5e-05	0.00105988	yes
GPR68	GPR68	GPR68	chr14:91698875-91720224	q1	q2	OK	10.0996	22.5248	1.15722	4.3115	5e-05	0.00105988	yes
PIP5KL1	PIP5KL1	PIP5KL1	chr9:130683807-130693076	q1	q2	OK	0.988577	2.20477	1.15721	1.74034	0.0046	0.0427395	yes
ATP1B1	ATP1B1	ATP1B1	chr1:169075946-169429907	q1	q2	OK	7.76789	17.2509	1.15108	3.12543	5e-05	0.00105988	yes
GRM4	GRM4	GRM4	chr6:33986419-34123399	q1	q2	OK	0.541017	1.19963	1.14884	2.57087	5e-05	0.00105988	yes
CHST3	CHST3	CHST3	chr10:73724119-73773322	q1	q2	OK	1.15089	2.54356	1.1441	3.35083	5e-05	0.00105988	yes
VIM-AS1	VIM-AS1	VIM-AS1	chr10:17256237-17279592	q1	q2	OK	5.17664	11.3994	1.13887	2.47922	0.0001	0.00191548	yes
SYNPO	SYNPO	SYNPO	chr5:149980641-150038792	q1	q2	OK	0.606179	1.32923	1.13278	2.39912	0.0003	0.00488255	yes
FAM210B	FAM210B	FAM210B	chr20:54933982-54943718	q1	q2	OK	11.1655	24.4247	1.12929	4.45283	5e-05	0.00105988	yes
IGFBP5	IGFBP5	IGFBP5	chr2:217536827-217560272	q1	q2	OK	170.616	372.904	1.12805	3.8555	5e-05	0.00105988	yes
DNMBP	DNMBP	DNMBP	chr10:101635333-101769676	q1	q2	OK	1.06723	2.31561	1.11752	3.09142	5e-05	0.00105988	yes
BMP8A	BMP8A	BMP8A	chr1:39957317-40025370	q1	q2	OK	0.569273	1.23261	1.11452	2.39795	5e-05	0.00105988	yes
LYN	LYN	LYN	chr8:56792385-56925006	q1	q2	OK	0.625223	1.35341	1.11415	2.21309	0.00025	0.0041638	yes
KLF7	KLF7	KLF7	chr2:207938861-208031970	q1	q2	OK	0.812572	1.75876	1.11399	3.04766	5e-05	0.00105988	yes
KCNJ8	KCNJ8	KCNJ8	chr12:21917888-21927755	q1	q2	OK	4.17836	8.98746	1.10498	3.36541	5e-05	0.00105988	yes
RGS6	RGS6	RGS6	chr14:72398816-73033238	q1	q2	OK	1.05746	2.26242	1.09727	1.70409	0.00225	0.0248463	yes
CDK14	CDK14	CDK14	chr7:90225675-90839905	q1	q2	OK	1.17246	2.50268	1.09393	2.86208	5e-05	0.00105988	yes
CYP1B1	CYP1B1	CYP1B1	chr2:38294745-38303323	q1	q2	OK	8.7797	18.6513	1.08703	4.44584	5e-05	0.00105988	yes
HAAO	HAAO	HAAO	chr2:42994228-43019751	q1	q2	OK	2.01888	4.28668	1.08631	2.11501	0.0004	0.00617834	yes
FLNB	FLNB	FLNB	chr3:57994126-58157982	q1	q2	OK	44.5561	94.4778	1.08435	4.51493	5e-05	0.00105988	yes
ARHGDIG	ARHGDIG	ARHGDIG	chr16:330605-333003	q1	q2	OK	21.1483	44.8377	1.08417	3.76792	5e-05	0.00105988	yes
TMEM40	TMEM40	TMEM40	chr3:12775028-12810956	q1	q2	OK	0.739856	1.56685	1.08255	1.63754	0.00315	0.0322582	yes
STON1	STON1	STON1	chr2:48757063-49003656	q1	q2	OK	0.885735	1.87514	1.08205	2.65973	0.0001	0.00191548	yes
DDX60L	DDX60L	DDX60L	chr4:169277885-169401665	q1	q2	OK	0.667514	1.41308	1.08197	2.39083	5e-05	0.00105988	yes
ADORA1	ADORA1	ADORA1	chr1:203096835-203136533	q1	q2	OK	0.731365	1.54223	1.07636	1.9438	0.0018	0.0208453	yes
PCBP3	PCBP3	PCBP3	chr21:47269874-47362368	q1	q2	OK	0.869928	1.83117	1.0738	1.8399	0.00245	0.0265947	yes
SLC16A4	SLC16A4	SLC16A4	chr1:110905472-110933704	q1	q2	OK	1.19123	2.50119	1.07016	2.1664	0.00035	0.00552572	yes
PREX1	PREX1	PREX1	chr20:47240792-47444420	q1	q2	OK	131.304	274.427	1.06351	4.02793	5e-05	0.00105988	yes
ADAM9	ADAM9	ADAM9	chr8:38854504-38962779	q1	q2	OK	9.97818	20.7437	1.05583	4.28964	5e-05	0.00105988	yes
ADGRL2	ADGRL2	ADGRL2	chr1:82165454-82458422	q1	q2	OK	0.8783	1.8206	1.05163	2.64687	5e-05	0.00105988	yes
DSCAM-AS1	DSCAM-AS1	DSCAM-AS1	chr21:41384342-42219039	q1	q2	OK	248.495	512.96	1.04563	3.59196	5e-05	0.00105988	yes
COL6A1	COL6A1	COL6A1	chr21:47401662-47424963	q1	q2	OK	4.91318	10.14	1.04533	3.79513	5e-05	0.00105988	yes
TNFAIP8	TNFAIP8	TNFAIP8	chr5:118604386-118730299	q1	q2	OK	1.60888	3.30702	1.03948	2.15238	0.00015	0.00270245	yes
B4GALNT3	B4GALNT3	B4GALNT3	chr12:569542-671058	q1	q2	OK	2.06284	4.23873	1.039	2.87038	5e-05	0.00105988	yes
TYRP1	TYRP1	TYRP1	chr9:12693385-12823059	q1	q2	OK	1.51596	3.09928	1.0317	1.72315	0.0043	0.0405739	yes
IGFBP4	IGFBP4	IGFBP4	chr17:38599675-38613982	q1	q2	OK	76.9624	157.32	1.03148	4.3871	5e-05	0.00105988	yes
PARP12	PARP12	PARP12	chr7:139723543-139763521	q1	q2	OK	2.74338	5.58761	1.02628	3.09769	5e-05	0.00105988	yes
ACYP2	ACYP2	ACYP2	chr2:54342409-54532435	q1	q2	OK	2.50084	5.0914	1.02565	2.10861	0.00095	0.0124527	yes
CLTCL1	CLTCL1	CLTCL1	chr22:19166986-19279239	q1	q2	OK	0.822547	1.67212	1.02351	2.46964	5e-05	0.00105988	yes
IFIH1	IFIH1	IFIH1	chr2:163123588-163175218	q1	q2	OK	5.25482	10.6818	1.02344	3.58545	5e-05	0.00105988	yes
OLFM2	OLFM2	OLFM2	chr19:9964393-10047228	q1	q2	OK	6.14128	12.4726	1.02216	3.17714	5e-05	0.00105988	yes
OPHN1	OPHN1	OPHN1	chrX:67262185-67653299	q1	q2	OK	1.6139	3.27587	1.02132	3.26587	5e-05	0.00105988	yes
ERV3-1	ERV3-1	ERV3-1	chr7:64434829-64467124	q1	q2	OK	3.41135	6.91925	1.02027	2.66638	5e-05	0.00105988	yes
C9orf3	C9orf3	C9orf3	chr9:97488950-97849500	q1	q2	OK	5.4128	10.9046	1.01049	3.43913	5e-05	0.00105988	yes
CD44	CD44	CD44	chr11:35160416-35253949	q1	q2	OK	4.10313	8.25769	1.00901	3.49305	5e-05	0.00105988	yes
PPP1R3B	PPP1R3B	PPP1R3B	chr8:8993763-9009152	q1	q2	OK	5.72568	11.5204	1.00867	3.9344	5e-05	0.00105988	yes
FCMR	FCMR	FCMR	chr1:207070787-207095378	q1	q2	OK	2.21682	4.45282	1.00622	2.52133	5e-05	0.00105988	yes
WNT4	WNT4	WNT4	chr1:22443797-22469519	q1	q2	OK	1.04495	2.09807	1.00563	2.34787	5e-05	0.00105988	yes
STON2	STON2	STON2	chr14:81726993-81893748	q1	q2	OK	2.01805	4.03504	0.99962	2.82343	5e-05	0.00105988	yes
COL6A2	COL6A2	COL6A2	chr21:47518032-47552763	q1	q2	OK	4.66072	9.31638	0.999218	3.39253	5e-05	0.00105988	yes
IFITM1	IFITM1	IFITM1	chr11:313990-315272	q1	q2	OK	18.816	37.5961	0.998621	2.9372	5e-05	0.00105988	yes
RET	RET	RET	chr10:43572516-43625797	q1	q2	OK	5.77384	11.5098	0.995256	3.67146	5e-05	0.00105988	yes
LOC100130417	LOC100130417	LOC100130417	chr1:852197-855072	q1	q2	OK	3.43455	6.82999	0.991762	2.42122	5e-05	0.00105988	yes
REEP2	REEP2	REEP2	chr5:137774689-137782658	q1	q2	OK	2.45847	4.88783	0.991437	2.47387	5e-05	0.00105988	yes
FLJ20021	FLJ20021	FLJ20021	chr4:102268933-102270040	q1	q2	OK	5.73027	11.3234	0.982638	2.16571	0.00055	0.00798653	yes
KRT86	KRT86	KRT86	chr12:52695648-52702947	q1	q2	OK	7.59354	14.9596	0.978226	3.29189	5e-05	0.00105988	yes
RAPGEFL1	RAPGEFL1	RAPGEFL1	chr17:38333262-38351908	q1	q2	OK	3.58702	7.06411	0.977723	3.21897	5e-05	0.00105988	yes
TFF1	TFF1	TFF1	chr21:43782390-43786644	q1	q2	OK	919.427	1808.38	0.975893	3.92666	5e-05	0.00105988	yes
SGK3	SGK3	SGK3	chr8:67579786-67774257	q1	q2	OK	1.2988	2.5493	0.972923	1.71151	0.0037	0.0362086	yes
ST8SIA4	ST8SIA4	ST8SIA4	chr5:100142638-100238989	q1	q2	OK	1.82236	3.56961	0.969955	1.66091	0.0056	0.0496708	yes
AHNAK2	AHNAK2	AHNAK2	chr14:105403590-105444694	q1	q2	OK	1.95718	3.82594	0.967034	3.84198	5e-05	0.00105988	yes
PTGER4	PTGER4	PTGER4	chr5:40680031-40693837	q1	q2	OK	1.47342	2.87581	0.964796	2.37676	0.0001	0.00191548	yes
FAM46B	FAM46B	FAM46B	chr1:27331510-27339333	q1	q2	OK	7.92319	15.4318	0.961752	3.39446	5e-05	0.00105988	yes
FAM114A1	FAM114A1	FAM114A1	chr4:38869353-38947365	q1	q2	OK	3.71475	7.176	0.949914	3.23738	5e-05	0.00105988	yes
CRABP1	CRABP1	CRABP1	chr15:78632665-78640572	q1	q2	OK	10.1028	19.5122	0.949615	2.44796	0.0002	0.00343972	yes
MAN1A1	MAN1A1	MAN1A1	chr6:119498365-119670931	q1	q2	OK	2.83754	5.47653	0.948621	3.16255	5e-05	0.00105988	yes
IRX4	IRX4	IRX4	chr5:1877540-1887293	q1	q2	OK	19.3967	37.387	0.946728	3.85356	5e-05	0.00105988	yes
KNDC1	KNDC1	KNDC1	chr10:134973970-135039916	q1	q2	OK	1.06729	2.05503	0.945207	2.61857	5e-05	0.00105988	yes
SLC22A5	SLC22A5	SLC22A5	chr5:131630144-131731306	q1	q2	OK	10.2038	19.6324	0.944136	3.51959	5e-05	0.00105988	yes
RHOU	RHOU	RHOU	chr1:228780393-228882416	q1	q2	OK	1.75468	3.37272	0.942708	2.53902	0.0001	0.00191548	yes
KCNJ4	KCNJ4	KCNJ4	chr22:38822332-38851205	q1	q2	OK	0.934961	1.79151	0.938198	1.62113	0.0052	0.0469122	yes
ARRDC3	ARRDC3	ARRDC3	chr5:90664540-90716532	q1	q2	OK	3.31347	6.33382	0.934733	3.00632	5e-05	0.00105988	yes
CLIC3	CLIC3	CLIC3	chr9:139889059-139891024	q1	q2	OK	101.426	193.562	0.932361	3.93696	5e-05	0.00105988	yes
CAV2	CAV2	CAV2	chr7:116139654-116148595	q1	q2	OK	0.791711	1.51003	0.931527	1.78486	0.00195	0.0223054	yes
GUCY1A3	GUCY1A3	GUCY1A3	chr4:156587861-156658214	q1	q2	OK	2.46088	4.6929	0.931305	2.24006	0.00025	0.0041638	yes
MAPK15	MAPK15	MAPK15	chr8:144798506-144804633	q1	q2	OK	1.49598	2.84659	0.928144	1.86899	0.00265	0.0282101	yes
MMRN2	MMRN2	MMRN2	chr10:88695297-88717425	q1	q2	OK	1.01365	1.92585	0.925928	2.16444	0.0003	0.00488255	yes
PDGFRL	PDGFRL	PDGFRL	chr8:17433941-17500642	q1	q2	OK	3.18802	6.04877	0.923983	2.37817	5e-05	0.00105988	yes
SEPP1	SEPP1	SEPP1	chr5:42756919-42812024	q1	q2	OK	2.98756	5.66274	0.922531	2.33902	5e-05	0.00105988	yes
ZNF234	ZNF234	ZNF234	chr19:44645709-44664462	q1	q2	OK	0.635721	1.2021	0.919097	1.9167	0.00115	0.0145551	yes
HES2	HES2	HES2	chr1:6475293-6479979	q1	q2	OK	0.889182	1.67622	0.914657	2.07521	0.00065	0.00911127	yes
CLYBL	CLYBL	CLYBL	chr13:100258917-100609419	q1	q2	OK	1.54561	2.91327	0.914462	1.65853	0.0053	0.0475666	yes
PQLC3	PQLC3	PQLC3	chr2:11295497-11318998	q1	q2	OK	7.97966	15.009	0.911433	3.01941	5e-05	0.00105988	yes
RHOBTB1	RHOBTB1	RHOBTB1	chr10:62629197-62761198	q1	q2	OK	0.804747	1.51183	0.909693	1.98695	0.0005	0.00740232	yes
DTX3L	DTX3L	DTX3L	chr3:122246759-122294049	q1	q2	OK	5.48627	10.3056	0.909525	2.8526	5e-05	0.00105988	yes
ABAT	ABAT	ABAT	chr16:8768443-8878432	q1	q2	OK	8.54258	16.0015	0.905463	3.65967	5e-05	0.00105988	yes
PKIB	PKIB	PKIB	chr6:122793061-123047518	q1	q2	OK	20.3434	38.0393	0.902933	3.54109	5e-05	0.00105988	yes
RAB30	RAB30	RAB30	chr11:82684174-82782965	q1	q2	OK	0.847455	1.58274	0.901216	2.60593	5e-05	0.00105988	yes
IGF1R	IGF1R	IGF1R	chr15:99189094-99507759	q1	q2	OK	23.8828	44.572	0.900164	3.75498	5e-05	0.00105988	yes
GALNT12	GALNT12	GALNT12	chr9:101569980-101612363	q1	q2	OK	5.15627	9.61309	0.898671	2.90779	5e-05	0.00105988	yes
SEMA3C	SEMA3C	SEMA3C	chr7:80371853-80548667	q1	q2	OK	34.9391	65.1365	0.898626	3.89202	5e-05	0.00105988	yes
CALML5	CALML5	CALML5	chr10:5540657-5541533	q1	q2	OK	3.65373	6.80664	0.897574	1.78852	0.00325	0.0329484	yes
MYO1B	MYO1B	MYO1B	chr2:192110106-192290115	q1	q2	OK	28.0822	52.1928	0.894194	3.69281	5e-05	0.00105988	yes
NPNT	NPNT	NPNT	chr4:106816596-106892828	q1	q2	OK	7.32367	13.5431	0.886914	3.42406	5e-05	0.00105988	yes
GRB14	GRB14	GRB14	chr2:165348915-165478360	q1	q2	OK	1.77992	3.28892	0.885802	2.01808	0.0007	0.0095904	yes
BNIPL	BNIPL	BNIPL	chr1:151009028-151020076	q1	q2	OK	2.41965	4.46666	0.884398	2.12179	0.00015	0.00270245	yes
SLC2A1	SLC2A1	SLC2A1	chr1:43391045-43449029	q1	q2	OK	102.773	189.56	0.883199	3.67134	5e-05	0.00105988	yes
PDLIM3	PDLIM3	PDLIM3	chr4:186421814-186456712	q1	q2	OK	2.06778	3.81384	0.883159	2.17224	0.0001	0.00191548	yes
NYNRIN	NYNRIN	NYNRIN	chr14:24867991-24888494	q1	q2	OK	3.87761	7.14925	0.882625	3.40742	5e-05	0.00105988	yes
TH	TH	TH	chr11:2185158-2193035	q1	q2	OK	3.12801	5.76139	0.881174	2.17416	0.0002	0.00343972	yes
DFNB31	DFNB31	DFNB31	chr9:117164359-117267736	q1	q2	OK	5.80468	10.6742	0.878843	3.20014	5e-05	0.00105988	yes
PLAGL1	PLAGL1	PLAGL1	chr6:144261436-144385736	q1	q2	OK	1.05608	1.93993	0.877279	1.58986	0.00055	0.00798653	yes
SFXN2	SFXN2	SFXN2	chr10:104474297-104498946	q1	q2	OK	11.0244	20.2405	0.876539	3.35699	5e-05	0.00105988	yes
CLDN9	CLDN9	CLDN9	chr16:3062456-3064506	q1	q2	OK	2.43677	4.46757	0.874519	2.10147	0.00075	0.0101948	yes
COL18A1	COL18A1	COL18A1	chr21:46825051-46933634	q1	q2	OK	14.3142	26.2243	0.873456	3.74839	5e-05	0.00105988	yes
RPRML	RPRML	RPRML	chr17:45055521-45056614	q1	q2	OK	5.47439	10.0221	0.87241	2.1565	0.0004	0.00617834	yes
ENTPD2	ENTPD2	ENTPD2	chr9:139942550-139948503	q1	q2	OK	22.1324	40.4106	0.868573	3.54606	5e-05	0.00105988	yes
ELFN2	ELFN2	ELFN2	chr22:37736684-37823505	q1	q2	OK	1.8778	3.42651	0.867698	2.16596	5e-05	0.00105988	yes
KIAA1324	KIAA1324	KIAA1324	chr1:109656584-109749403	q1	q2	OK	15.9332	28.9096	0.859515	3.4928	5e-05	0.00105988	yes
BMP7	BMP7	BMP7	chr20:55743808-55841707	q1	q2	OK	26.935	48.8133	0.85779	3.70607	5e-05	0.00105988	yes
BST2	BST2	BST2	chr19:17513747-17516457	q1	q2	OK	20.0338	36.298	0.857455	2.77465	5e-05	0.00105988	yes
TUBB3	TUBB3	TUBB3	chr16:89988416-90002505	q1	q2	OK	24.1339	43.719	0.857201	3.43165	5e-05	0.00105988	yes
RNPC3	RNPC3	RNPC3	chr1:104068577-104122156	q1	q2	OK	1.97519	3.57769	0.857036	1.75317	0.0027	0.0285668	yes
ST6GALNAC4	ST6GALNAC4	ST6GALNAC4	chr9:130670164-130679305	q1	q2	OK	4.95822	8.94942	0.851973	2.37502	0.0001	0.00191548	yes
C19orf66	C19orf66	C19orf66	chr19:10196794-10213425	q1	q2	OK	2.83814	5.12245	0.851887	2.08247	0.00085	0.0112883	yes
ARL15	ARL15	ARL15	chr5:53180613-53606403	q1	q2	OK	1.98169	3.57179	0.849917	2.0544	0.0009	0.0118614	yes
ZNF136	ZNF136	ZNF136	chr19:12273871-12300064	q1	q2	OK	1.74791	3.14574	0.847769	2.09932	0.0006	0.00853873	yes
SYTL1	SYTL1	SYTL1	chr1:27668482-27680423	q1	q2	OK	14.778	26.5838	0.847092	3.18012	5e-05	0.00105988	yes
RAMP1	RAMP1	RAMP1	chr2:238768186-238820759	q1	q2	OK	10.3961	18.6367	0.842102	2.35336	5e-05	0.00105988	yes
HPGD	HPGD	HPGD	chr4:175411327-175444049	q1	q2	OK	0.939411	1.6819	0.840266	1.60863	0.0037	0.0362086	yes
KCNK5	KCNK5	KCNK5	chr6:39156746-39197251	q1	q2	OK	6.37473	11.4107	0.839954	3.13163	5e-05	0.00105988	yes
UNC5B	UNC5B	UNC5B	chr10:72972291-73062635	q1	q2	OK	0.977184	1.74818	0.839149	2.25052	0.0002	0.00343972	yes
INHBB	INHBB	INHBB	chr2:121103718-121109383	q1	q2	OK	20.845	37.2903	0.839096	3.51448	5e-05	0.00105988	yes
GFRA1	GFRA1	GFRA1	chr10:117816441-118033126	q1	q2	OK	54.2257	96.8786	0.8372	3.37776	5e-05	0.00105988	yes
TMEM254-AS1	TMEM254-AS1	TMEM254-AS1	chr10:81805988-81852307	q1	q2	OK	2.36721	4.22134	0.834513	1.65502	0.00435	0.0409501	yes
TRIM36	TRIM36	TRIM36	chr5:114460458-114516243	q1	q2	OK	3.01944	5.37711	0.83255	2.44539	5e-05	0.00105988	yes
GAREM	GAREM	GAREM	chr18:29843483-30050447	q1	q2	OK	0.628822	1.11902	0.83151	1.98491	0.001	0.0129818	yes
APOLD1	APOLD1	APOLD1	chr12:12878850-12944399	q1	q2	OK	0.698022	1.23878	0.827577	1.77385	0.00285	0.0298156	yes
CUL7	CUL7	CUL7	chr6:43005354-43021683	q1	q2	OK	22.2264	39.4349	0.827202	3.60257	5e-05	0.00105988	yes
PTP4A1	PTP4A1	PTP4A1	chr6:64281916-64293493	q1	q2	OK	21.1081	37.3837	0.824612	3.57474	5e-05	0.00105988	yes
CSPG5	CSPG5	CSPG5	chr3:47603727-47621730	q1	q2	OK	2.24257	3.96455	0.822003	1.91906	0.0007	0.0095904	yes
TNFRSF18	TNFRSF18	TNFRSF18	chr1:1138887-1142089	q1	q2	OK	7.68265	13.5546	0.819106	2.31025	0.00015	0.00270245	yes
GRID2IP	GRID2IP	GRID2IP	chr7:6536408-6591067	q1	q2	OK	0.9058	1.59625	0.817422	1.86692	0.002	0.0226636	yes
UGDH	UGDH	UGDH	chr4:39500374-39529218	q1	q2	OK	8.78392	15.4694	0.81648	3.10677	5e-05	0.00105988	yes
FSTL3	FSTL3	FSTL3	chr19:676388-683392	q1	q2	OK	10.7893	18.9691	0.814046	3.05647	5e-05	0.00105988	yes
TBX3	TBX3	TBX3	chr12:115108058-115121969	q1	q2	OK	4.51814	7.92181	0.810101	2.94913	5e-05	0.00105988	yes
MEGF6	MEGF6	MEGF6	chr1:3404505-3528059	q1	q2	OK	3.18627	5.57597	0.807354	2.99456	5e-05	0.00105988	yes
SOX11	SOX11	SOX11	chr2:5832798-5841517	q1	q2	OK	0.898701	1.5683	0.803286	2.28284	5e-05	0.00105988	yes
CAPN2	CAPN2	CAPN2	chr1:223889294-223963720	q1	q2	OK	2.40978	4.19853	0.800986	2.28209	0.0001	0.00191548	yes
ARHGEF37	ARHGEF37	ARHGEF37	chr5:148961134-149014527	q1	q2	OK	1.07926	1.87127	0.793983	1.97463	0.00065	0.00911127	yes
ISG15	ISG15	ISG15	chr1:948846-949919	q1	q2	OK	75.1257	130.211	0.79347	2.94103	5e-05	0.00105988	yes
YPEL5	YPEL5	YPEL5	chr2:30369749-30383399	q1	q2	OK	5.14756	8.91256	0.791951	2.47276	5e-05	0.00105988	yes
SMPDL3A	SMPDL3A	SMPDL3A	chr6:123110193-123130864	q1	q2	OK	1.93193	3.34354	0.791334	1.73609	0.0031	0.0318538	yes
ELFN1	ELFN1	ELFN1	chr7:1748797-1787590	q1	q2	OK	2.01045	3.47753	0.790541	2.17463	0.0002	0.00343972	yes
CLSTN3	CLSTN3	CLSTN3	chr12:7282966-7311530	q1	q2	OK	5.38965	9.28155	0.784174	2.83122	5e-05	0.00105988	yes
SDC2	SDC2	SDC2	chr8:97505881-97624037	q1	q2	OK	5.30096	9.12158	0.78303	2.73953	5e-05	0.00105988	yes
CLMN	CLMN	CLMN	chr14:95648275-95786245	q1	q2	OK	4.31206	7.39988	0.779123	3.22151	5e-05	0.00105988	yes
C1orf226	C1orf226	C1orf226	chr1:162348695-162356608	q1	q2	OK	5.72735	9.80738	0.776	1.87803	0.00165	0.0194047	yes
NMT2	NMT2	NMT2	chr10:15147770-15210709	q1	q2	OK	3.20476	5.47852	0.773572	2.26722	0.00015	0.00270245	yes
RDX	RDX	RDX	chr11:110045604-110167437	q1	q2	OK	7.35577	12.5711	0.773167	2.96349	5e-05	0.00105988	yes
TGFBR3L	TGFBR3L	TGFBR3L	chr19:7981031-7983980	q1	q2	OK	6.81289	11.6304	0.771557	2.12957	0.0003	0.00488255	yes
PDCD4-AS1	PDCD4-AS1	PDCD4-AS1	chr10:112628647-112630662	q1	q2	OK	3.83249	6.52582	0.767878	2.07446	0.00045	0.00679483	yes
NREP	NREP	NREP	chr5:110831731-111353003	q1	q2	OK	4.86647	8.26467	0.764083	1.73026	0.0024	0.0261691	yes
SGMS1	SGMS1	SGMS1	chr10:52065344-52383737	q1	q2	OK	5.11785	8.67975	0.762116	2.70501	5e-05	0.00105988	yes
RAB32	RAB32	RAB32	chr6:146864827-146876086	q1	q2	OK	4.83302	8.18955	0.76086	1.86336	0.00195	0.0223054	yes
DMTN	DMTN	DMTN	chr8:21911065-21940038	q1	q2	OK	11.0746	18.7298	0.758084	2.88452	5e-05	0.00105988	yes
MAGED2	MAGED2	MAGED2	chrX:54834031-54842448	q1	q2	OK	24.8637	41.9946	0.756161	3.09917	5e-05	0.00105988	yes
HERC6	HERC6	HERC6	chr4:89299890-89364249	q1	q2	OK	3.61696	6.09439	0.752703	2.37677	5e-05	0.00105988	yes
ZG16B	ZG16B	ZG16B	chr16:2880172-2882285	q1	q2	OK	13.5191	22.694	0.747316	2.17109	0.00025	0.0041638	yes
TSTD1	TSTD1	TSTD1	chr1:161007421-161008774	q1	q2	OK	57.6569	96.7605	0.746925	2.44883	5e-05	0.00105988	yes
HAGHL	HAGHL	HAGHL	chr16:776935-779715	q1	q2	OK	55.5185	93.1277	0.746241	3.15051	5e-05	0.00105988	yes
PSTPIP2	PSTPIP2	PSTPIP2	chr18:43563501-43652250	q1	q2	OK	2.23281	3.74453	0.745925	1.98869	0.00085	0.0112883	yes
ZC2HC1A	ZC2HC1A	ZC2HC1A	chr8:79578281-79631997	q1	q2	OK	1.27143	2.12805	0.743081	1.71342	0.0043	0.0405739	yes
PDLIM7	PDLIM7	PDLIM7	chr5:176910394-176924606	q1	q2	OK	82.8076	138.506	0.742116	3.03967	5e-05	0.00105988	yes
TIPARP	TIPARP	TIPARP	chr3:156390959-156424557	q1	q2	OK	6.06772	10.1478	0.741938	2.68205	5e-05	0.00105988	yes
PODXL	PODXL	PODXL	chr7:131185020-131241376	q1	q2	OK	3.07798	5.14708	0.74177	2.64366	5e-05	0.00105988	yes
PGM3	PGM3	PGM3	chr6:83777384-83906256	q1	q2	OK	7.48314	12.5119	0.741583	1.73235	0.00275	0.0290198	yes
RHOBTB3	RHOBTB3	RHOBTB3	chr5:95066849-95132071	q1	q2	OK	29.6454	49.5346	0.74063	3.25179	5e-05	0.00105988	yes
SPOCD1	SPOCD1	SPOCD1	chr1:32256022-32281652	q1	q2	OK	1.27659	2.13261	0.740331	1.69203	0.004	0.0384006	yes
LZTS3	LZTS3	LZTS3	chr20:3143262-3154238	q1	q2	OK	2.12247	3.54505	0.740057	2.13033	0.0004	0.00617834	yes
NUAK2	NUAK2	NUAK2	chr1:205271190-205290919	q1	q2	OK	1.17425	1.95812	0.737735	1.66258	0.0054	0.0481434	yes
EFHD1	EFHD1	EFHD1	chr2:233470766-233547491	q1	q2	OK	6.73306	11.2062	0.734964	2.27245	5e-05	0.00105988	yes
NRBP2	NRBP2	NRBP2	chr8:144915754-144923146	q1	q2	OK	3.78331	6.28352	0.731926	2.38557	5e-05	0.00105988	yes
NUPR1	NUPR1	NUPR1	chr16:28548661-28550495	q1	q2	OK	7.16861	11.9055	0.731861	1.76894	0.00255	0.027386	yes
MUC1	MUC1	MUC1	chr1:155158299-155162706	q1	q2	OK	79.9914	132.842	0.731794	2.93244	5e-05	0.00105988	yes
SUSD1	SUSD1	SUSD1	chr9:114803060-114937577	q1	q2	OK	1.49548	2.48269	0.731299	1.6804	0.00355	0.0352529	yes
AFF3	AFF3	AFF3	chr2:100163715-100759037	q1	q2	OK	1.0435	1.7316	0.730667	2.04499	0.00035	0.00552572	yes
DIP2C	DIP2C	DIP2C	chr10:320129-735608	q1	q2	OK	4.04207	6.702	0.729499	2.84966	5e-05	0.00105988	yes
TMCO3	TMCO3	TMCO3	chr13:114145307-114204544	q1	q2	OK	14.4614	23.9738	0.729256	2.96427	5e-05	0.00105988	yes
TRIL	TRIL	TRIL	chr7:28992973-28998029	q1	q2	OK	1.61181	2.67034	0.728341	2.06023	0.0004	0.00617834	yes
AMOTL1	AMOTL1	AMOTL1	chr11:94501507-94609918	q1	q2	OK	23.8235	39.4572	0.727905	3.09673	5e-05	0.00105988	yes
APH1B	APH1B	APH1B	chr15:63569748-63601325	q1	q2	OK	1.49578	2.47648	0.727399	1.87786	0.00205	0.0231221	yes
CBFA2T3	CBFA2T3	CBFA2T3	chr16:88941262-89043504	q1	q2	OK	26.7634	44.2293	0.72474	3.09443	5e-05	0.00105988	yes
SVIL	SVIL	SVIL	chr10:29698462-30024730	q1	q2	OK	8.85099	14.6193	0.723965	2.74277	5e-05	0.00105988	yes
KIF13A	KIF13A	KIF13A	chr6:17759413-17987854	q1	q2	OK	4.96274	8.1672	0.718706	2.5137	5e-05	0.00105988	yes
TRAF5	TRAF5	TRAF5	chr1:211499956-211548286	q1	q2	OK	2.13554	3.51171	0.717572	2.02883	0.00035	0.00552572	yes
ZNF185	ZNF185	ZNF185	chrX:152082985-152142025	q1	q2	OK	4.96077	8.15047	0.71632	2.53022	5e-05	0.00105988	yes
FSCN1	FSCN1	FSCN1	chr7:5632435-5646287	q1	q2	OK	17.3017	28.4115	0.715562	2.91259	5e-05	0.00105988	yes
TRNP1	TRNP1	TRNP1	chr1:27320194-27327377	q1	q2	OK	2.66085	4.36329	0.713527	1.72413	0.00385	0.0372556	yes
RHPN1-AS1	RHPN1-AS1	RHPN1-AS1	chr8:144448792-144450805	q1	q2	OK	2.73615	4.48519	0.713023	1.75061	0.00355	0.0352529	yes
PPP1R26-AS1	PPP1R26-AS1	PPP1R26-AS1	chr9:138354564-138364095	q1	q2	OK	1.67053	2.72831	0.707703	1.69339	0.00445	0.0415688	yes
CELSR1	CELSR1	CELSR1	chr22:46756730-46933067	q1	q2	OK	17.401	28.3947	0.706451	3.07861	5e-05	0.00105988	yes
FGFR4	FGFR4	FGFR4	chr5:176513872-176525143	q1	q2	OK	123.223	200.873	0.705012	2.86534	5e-05	0.00105988	yes
FAM46A	FAM46A	FAM46A	chr6:82455446-82462428	q1	q2	OK	1.05845	1.7237	0.703555	1.79771	0.00175	0.0204223	yes
AMZ1	AMZ1	AMZ1	chr7:2719155-2755070	q1	q2	OK	14.9294	24.2881	0.702096	2.9094	5e-05	0.00105988	yes
PSD3	PSD3	PSD3	chr8:18384812-18871196	q1	q2	OK	3.34146	5.4309	0.700714	2.81768	5e-05	0.00105988	yes
LGALS1	LGALS1	LGALS1	chr22:38071612-38075809	q1	q2	OK	625.134	1015.8	0.700377	3.06313	5e-05	0.00105988	yes
ITGA6	ITGA6	ITGA6	chr2:173292313-173371181	q1	q2	OK	1.56782	2.54423	0.698469	2.05325	0.00055	0.00798653	yes
LGR4	LGR4	LGR4	chr11:27387507-27503980	q1	q2	OK	2.6469	4.29447	0.698174	2.29369	5e-05	0.00105988	yes
CDH3	CDH3	CDH3	chr16:68678150-68732957	q1	q2	OK	26.0338	42.2293	0.697856	3.02449	5e-05	0.00105988	yes
ANXA6	ANXA6	ANXA6	chr5:150480266-150537443	q1	q2	OK	69.9729	113.385	0.696355	3.055	5e-05	0.00105988	yes
LFNG	LFNG	LFNG	chr7:2552162-2568810	q1	q2	OK	20.6397	33.4337	0.69588	2.68868	5e-05	0.00105988	yes
ADGRB2	ADGRB2	ADGRB2	chr1:32192705-32229664	q1	q2	OK	2.86086	4.63269	0.695402	2.31622	0.0001	0.00191548	yes
SOCS2	SOCS2	SOCS2	chr12:93959403-93970521	q1	q2	OK	2.40378	3.88732	0.693473	1.67586	0.00475	0.0437642	yes
SNX16	SNX16	SNX16	chr8:82711817-82754521	q1	q2	OK	1.697	2.74048	0.69144	1.68931	0.0034	0.0341549	yes
TMEM254	TMEM254	TMEM254	chr10:81805988-81852307	q1	q2	OK	10.6716	17.2331	0.691399	2.12203	0.0005	0.00740232	yes
HELZ2	HELZ2	HELZ2	chr20:62189438-62205592	q1	q2	OK	12.884	20.8049	0.69134	2.84469	5e-05	0.00105988	yes
JAK1	JAK1	JAK1	chr1:65210777-65432187	q1	q2	OK	13.0088	20.9948	0.690549	2.60564	5e-05	0.00105988	yes
GAS6	GAS6	GAS6	chr13:114518582-114567076	q1	q2	OK	12.3515	19.886	0.687065	2.63817	5e-05	0.00105988	yes
AMDHD2	AMDHD2	AMDHD2	chr16:2570362-2581409	q1	q2	OK	22.0977	35.538	0.685466	2.53828	5e-05	0.00105988	yes
PARP10	PARP10	PARP10	chr8:145051319-145060635	q1	q2	OK	5.92288	9.52462	0.685363	2.34276	0.0001	0.00191548	yes
FAM160B1	FAM160B1	FAM160B1	chr10:116581502-116659586	q1	q2	OK	5.51361	8.86449	0.685041	2.2538	5e-05	0.00105988	yes
MDK	MDK	MDK	chr11:46402333-46405387	q1	q2	OK	322.916	519.136	0.684954	2.95863	5e-05	0.00105988	yes
ANXA2P2	ANXA2P2	ANXA2P2	chr9:33624222-33625532	q1	q2	OK	46.0601	73.928	0.682603	2.83144	5e-05	0.00105988	yes
CPAMD8	CPAMD8	CPAMD8	chr19:17003761-17137625	q1	q2	OK	1.85633	2.97832	0.682042	2.06623	0.00035	0.00552572	yes
MLF1	MLF1	MLF1	chr3:158288952-158324249	q1	q2	OK	3.38445	5.41203	0.677248	1.80685	0.0022	0.0244277	yes
BCAS1	BCAS1	BCAS1	chr20:52560078-52687304	q1	q2	OK	9.00447	14.3969	0.677042	2.50387	0.0001	0.00191548	yes
NXN	NXN	NXN	chr17:702552-882998	q1	q2	OK	3.4376	5.49148	0.675792	2.01353	0.0005	0.00740232	yes
PXDN	PXDN	PXDN	chr2:1635658-1748319	q1	q2	OK	16.0729	25.6022	0.671638	2.92845	5e-05	0.00105988	yes
SP110	SP110	SP110	chr2:231033644-231090444	q1	q2	OK	2.77487	4.41776	0.670894	1.65243	0.0043	0.0405739	yes
PPP3CA	PPP3CA	PPP3CA	chr4:101944586-102268628	q1	q2	OK	18.7998	29.8947	0.66917	2.8375	5e-05	0.00105988	yes
RASA3	RASA3	RASA3	chr13:114747193-114898095	q1	q2	OK	8.81891	14.0218	0.668997	2.64873	5e-05	0.00105988	yes
BBS1	BBS1	BBS1	chr11:66278118-66301084	q1	q2	OK	4.94917	7.85102	0.665695	2.2715	5e-05	0.00105988	yes
MYOF	MYOF	MYOF	chr10:95066185-95242074	q1	q2	OK	48.3314	76.5965	0.664318	2.90506	5e-05	0.00105988	yes
RAB31	RAB31	RAB31	chr18:9708227-9862553	q1	q2	OK	3.19034	5.05495	0.663988	2.10398	0.0003	0.00488255	yes
ZNF627	ZNF627	ZNF627	chr19:11708234-11729974	q1	q2	OK	5.47367	8.66874	0.663314	2.22547	0.00025	0.0041638	yes
PIK3C2G	PIK3C2G	PIK3C2G	chr12:18414473-18801352	q1	q2	OK	1.10433	1.74242	0.657919	1.63468	0.0054	0.0481434	yes
ALCAM	ALCAM	ALCAM	chr3:105085556-105295757	q1	q2	OK	13.396	21.1356	0.657874	2.41673	5e-05	0.00105988	yes
APOBEC3B	APOBEC3B	APOBEC3B	chr22:39353526-39394225	q1	q2	OK	7.6462	12.0506	0.656288	1.98155	0.0005	0.00740232	yes
ANXA2P3	ANXA2P3	ANXA2P3	chr10:66585284-66586634	q1	q2	OK	6.03532	9.50507	0.655266	1.77167	0.0021	0.0235328	yes
PPAPDC1B	PPAPDC1B	PPAPDC1B	chr8:38120649-38126738	q1	q2	OK	11.8059	18.5872	0.654802	1.7407	0.00355	0.0352529	yes
RPS3A	RPS3A	RPS3A	chr4:152020724-152025804	q1	q2	OK	43.0775	67.8182	0.654738	2.41994	5e-05	0.00105988	yes
GSTM4	GSTM4	GSTM4	chr1:110198697-110208123	q1	q2	OK	17.7488	27.9395	0.654586	2.35003	0.0001	0.00191548	yes
SBK1	SBK1	SBK1	chr16:28303839-28335170	q1	q2	OK	2.73967	4.31107	0.654044	2.1135	0.0005	0.00740232	yes
SLC25A25	SLC25A25	SLC25A25	chr9:130830478-130871537	q1	q2	OK	14.9477	23.5008	0.652781	2.67323	5e-05	0.00105988	yes
HOMER2	HOMER2	HOMER2	chr15:83517728-83621476	q1	q2	OK	11.6398	18.2634	0.649893	2.35195	5e-05	0.00105988	yes
FAM102A	FAM102A	FAM102A	chr9:130702860-130742812	q1	q2	OK	34.2203	53.682	0.649589	2.80897	5e-05	0.00105988	yes
IMMP2L	IMMP2L	IMMP2L	chr7:110303105-111202573	q1	q2	OK	4.67079	7.32632	0.64942	1.68819	0.00365	0.0358931	yes
NTN1	NTN1	NTN1	chr17:8924858-9147317	q1	q2	OK	2.49111	3.90198	0.647417	2.10196	0.00045	0.00679483	yes
SLC25A42	SLC25A42	SLC25A42	chr19:19174802-19223841	q1	q2	OK	3.49331	5.47117	0.647257	1.99134	0.0007	0.0095904	yes
RPH3AL	RPH3AL	RPH3AL	chr17:62179-202633	q1	q2	OK	4.35712	6.82387	0.647216	1.96186	0.0007	0.0095904	yes
SNTA1	SNTA1	SNTA1	chr20:31995762-32031698	q1	q2	OK	3.9188	6.13637	0.646975	1.85906	0.00135	0.0164676	yes
CADM1	CADM1	CADM1	chr11:115044344-115375241	q1	q2	OK	3.58198	5.59959	0.644563	2.16992	0.0001	0.00191548	yes
CLIP2	CLIP2	CLIP2	chr7:73703804-73820273	q1	q2	OK	1.16076	1.81455	0.644541	1.67512	0.00325	0.0329484	yes
TINCR	TINCR	TINCR	chr19:5558177-5568045	q1	q2	OK	3.89039	6.08078	0.644342	2.12465	0.0004	0.00617834	yes
ULK2	ULK2	ULK2	chr17:19674142-19771239	q1	q2	OK	3.54495	5.53569	0.642996	2.05766	0.00045	0.00679483	yes
NEIL1	NEIL1	NEIL1	chr15:75639330-75647592	q1	q2	OK	4.63708	7.23619	0.642013	1.75817	0.0026	0.0278244	yes
PLIN5	PLIN5	PLIN5	chr19:4522543-4535208	q1	q2	OK	18.4638	28.7879	0.640766	2.55125	5e-05	0.00105988	yes
SKIL	SKIL	SKIL	chr3:170075472-170114637	q1	q2	OK	11.0405	17.212	0.640609	2.73721	5e-05	0.00105988	yes
SDC3	SDC3	SDC3	chr1:31342312-31381480	q1	q2	OK	5.08912	7.92865	0.63966	2.39645	5e-05	0.00105988	yes
STAT1	STAT1	STAT1	chr2:191833761-191878976	q1	q2	OK	23.2828	36.2522	0.638808	2.58831	5e-05	0.00105988	yes
SLC6A9	SLC6A9	SLC6A9	chr1:44457279-44497164	q1	q2	OK	5.90882	9.19084	0.637327	1.87767	0.00155	0.0184072	yes
STARD13	STARD13	STARD13	chr13:33677271-34250972	q1	q2	OK	8.24796	12.8144	0.635653	2.35033	5e-05	0.00105988	yes
KREMEN2	KREMEN2	KREMEN2	chr16:3014216-3018384	q1	q2	OK	56.5093	87.7498	0.634907	2.75361	5e-05	0.00105988	yes
PLCB4	PLCB4	PLCB4	chr20:9049700-9461462	q1	q2	OK	4.5729	7.09778	0.63426	2.3704	0.00015	0.00270245	yes
SELENBP1	SELENBP1	SELENBP1	chr1:151336777-151345210	q1	q2	OK	107.02	165.895	0.632392	2.73962	5e-05	0.00105988	yes
GSTM3	GSTM3	GSTM3	chr1:110276553-110283660	q1	q2	OK	34.2141	53.0332	0.632306	2.77253	5e-05	0.00105988	yes
FA2H	FA2H	FA2H	chr16:74746855-74808729	q1	q2	OK	6.94275	10.7474	0.630413	2.13959	0.0006	0.00853873	yes
TMEM38A	TMEM38A	TMEM38A	chr19:16771937-16799816	q1	q2	OK	4.5	6.96491	0.630178	1.66483	0.00325	0.0329484	yes
SLC8B1	SLC8B1	SLC8B1	chr12:113736570-113772925	q1	q2	OK	3.68826	5.70453	0.629167	1.90566	0.0011	0.01401	yes
SP100	SP100	SP100	chr2:231280870-231410317	q1	q2	OK	4.59248	7.10128	0.628805	1.74182	0.00355	0.0352529	yes
NUCB2	NUCB2	NUCB2	chr11:17298285-17353070	q1	q2	OK	6.83213	10.5584	0.627987	1.8695	0.00175	0.0204223	yes
RBMS1	RBMS1	RBMS1	chr2:161128661-161350318	q1	q2	OK	2.18596	3.37584	0.626978	1.8377	0.00135	0.0164676	yes
MAST1	MAST1	MAST1	chr19:12949258-12985766	q1	q2	OK	1.98911	3.0715	0.626821	1.86072	0.00135	0.0164676	yes
AJUBA	AJUBA	AJUBA	chr14:23440382-23451851	q1	q2	OK	10.592	16.3469	0.626045	2.08031	0.0003	0.00488255	yes
MAPK8IP1	MAPK8IP1	MAPK8IP1	chr11:45907046-45928016	q1	q2	OK	5.65923	8.72658	0.62481	2.15634	0.0004	0.00617834	yes
C1QTNF6	C1QTNF6	C1QTNF6	chr22:37576205-37584330	q1	q2	OK	25.7667	39.7312	0.624767	2.39245	5e-05	0.00105988	yes
RRAS	RRAS	RRAS	chr19:50138548-50143400	q1	q2	OK	10.3732	15.9869	0.624029	1.76798	0.0028	0.0293939	yes
DYRK3	DYRK3	DYRK3	chr1:206808880-206822542	q1	q2	OK	3.77343	5.80987	0.62263	1.71458	0.0031	0.0318538	yes
MTMR11	MTMR11	MTMR11	chr1:149900542-149908791	q1	q2	OK	6.24079	9.60765	0.622455	2.04807	0.00035	0.00552572	yes
NOS1AP	NOS1AP	NOS1AP	chr1:162039580-162339813	q1	q2	OK	3.16297	4.86749	0.621901	2.01019	0.0006	0.00853873	yes
SLC29A4	SLC29A4	SLC29A4	chr7:5322560-5343704	q1	q2	OK	3.91143	6.00184	0.617706	1.89905	0.00145	0.0174764	yes
ATXN7L1	ATXN7L1	ATXN7L1	chr7:105245220-105517031	q1	q2	OK	4.19437	6.42647	0.615574	1.67156	0.00345	0.0344574	yes
JAK3	JAK3	JAK3	chr19:17935592-17958841	q1	q2	OK	1.53479	2.35153	0.61556	1.72831	0.0027	0.0285668	yes
FLJ44635	FLJ44635	FLJ44635	chrX:71364033-71381600	q1	q2	OK	12.2715	18.7536	0.611852	2.25824	0.0001	0.00191548	yes
ANXA2	ANXA2	ANXA2	chr15:60639349-60690185	q1	q2	OK	71.8793	109.707	0.610008	2.63508	5e-05	0.00105988	yes
THSD4	THSD4	THSD4	chr15:71433787-72075722	q1	q2	OK	1.6757	2.55723	0.609815	2.02639	0.00045	0.00679483	yes
ADAMTSL5	ADAMTSL5	ADAMTSL5	chr19:1505016-1513188	q1	q2	OK	4.63486	7.07241	0.609677	1.9411	0.001	0.0129818	yes
GREB1	GREB1	GREB1	chr2:11674241-11782912	q1	q2	OK	87.5325	133.503	0.608978	2.01207	0.0005	0.00740232	yes
PPOX	PPOX	PPOX	chr1:161136180-161141010	q1	q2	OK	9.72449	14.8186	0.607713	2.04561	0.00025	0.0041638	yes
USP2	USP2	USP2	chr11:119225924-119252436	q1	q2	OK	2.68137	4.07869	0.605137	1.66779	0.00405	0.0387273	yes
ARHGEF26	ARHGEF26	ARHGEF26	chr3:153742189-153975616	q1	q2	OK	8.77439	13.3426	0.604674	2.45744	5e-05	0.00105988	yes
RHOB	RHOB	RHOB	chr2:20646831-20649204	q1	q2	OK	159.932	243.071	0.603917	2.52785	5e-05	0.00105988	yes
PLEKHN1	PLEKHN1	PLEKHN1	chr1:901876-910484	q1	q2	OK	4.35515	6.60482	0.600796	1.7713	0.00255	0.027386	yes
ANO9	ANO9	ANO9	chr11:417929-442011	q1	q2	OK	3.90828	5.92016	0.599102	1.81857	0.0015	0.0179541	yes
PTK7	PTK7	PTK7	chr6:43044005-43129458	q1	q2	OK	27.657	41.8536	0.597708	2.62554	5e-05	0.00105988	yes
FREM2	FREM2	FREM2	chr13:39261172-39461267	q1	q2	OK	21.5448	32.5778	0.596544	2.56894	5e-05	0.00105988	yes
SH3BGRL	SH3BGRL	SH3BGRL	chrX:80369199-80554046	q1	q2	OK	5.3739	8.12576	0.596533	1.75803	0.00225	0.0248463	yes
ACO1	ACO1	ACO1	chr9:32384600-32450832	q1	q2	OK	5.13981	7.76662	0.595571	2.06501	0.00065	0.00911127	yes
MREG	MREG	MREG	chr2:216807313-216878346	q1	q2	OK	25.91	39.1379	0.595055	2.546	5e-05	0.00105988	yes
SMIM22	SMIM22	SMIM22	chr16:4827614-4846492	q1	q2	OK	71.93	108.497	0.592983	2.25889	5e-05	0.00105988	yes
ZC3H6	ZC3H6	ZC3H6	chr2:113033177-113097640	q1	q2	OK	0.96583	1.45631	0.592474	1.81777	0.002	0.0226636	yes
ELOVL5	ELOVL5	ELOVL5	chr6:53132195-53213977	q1	q2	OK	21.1383	31.8405	0.591007	2.15509	0.00015	0.00270245	yes
LDHD	LDHD	LDHD	chr16:75145757-75150670	q1	q2	OK	7.71407	11.6193	0.590955	1.94876	0.001	0.0129818	yes
UBE2B	UBE2B	UBE2B	chr5:133706866-133727799	q1	q2	OK	6.24788	9.39676	0.588796	1.98331	0.0007	0.0095904	yes
SUSD2	SUSD2	SUSD2	chr22:24577443-24585074	q1	q2	OK	5.06765	7.60843	0.586282	1.95989	0.0014	0.016975	yes
LARGE	LARGE	LARGE	chr22:33669061-34316416	q1	q2	OK	9.83044	14.7559	0.585964	2.33617	5e-05	0.00105988	yes
DHRS1	DHRS1	DHRS1	chr14:24759803-24769039	q1	q2	OK	9.66034	14.4538	0.581299	1.84351	0.00155	0.0184072	yes
TWSG1	TWSG1	TWSG1	chr18:9334764-9402418	q1	q2	OK	10.0645	15.0447	0.579978	2.29807	5e-05	0.00105988	yes
GSTK1	GSTK1	GSTK1	chr7:142960521-142966222	q1	q2	OK	60.0642	89.6714	0.578144	2.38143	5e-05	0.00105988	yes
PDLIM5	PDLIM5	PDLIM5	chr4:95373007-95589378	q1	q2	OK	5.34366	7.97728	0.578067	1.73587	0.0035	0.0348993	yes
ARHGEF28	ARHGEF28	ARHGEF28	chr5:72921982-73237818	q1	q2	OK	6.23481	9.2992	0.576761	2.28897	0.00015	0.00270245	yes
SUSD3	SUSD3	SUSD3	chr9:95820969-95847418	q1	q2	OK	43.8346	65.2802	0.574574	2.27569	0.0001	0.00191548	yes
TPM1	TPM1	TPM1	chr15:63334837-63364113	q1	q2	OK	17.4182	25.9346	0.574286	2.09909	0.0001	0.00191548	yes
RASSF8	RASSF8	RASSF8	chr12:26107587-26232825	q1	q2	OK	4.20218	6.25497	0.573866	1.72406	0.0032	0.0325777	yes
IRF7	IRF7	IRF7	chr11:612554-615999	q1	q2	OK	5.40225	8.04041	0.573707	1.62121	0.0053	0.0475666	yes
RAB18	RAB18	RAB18	chr10:27793102-27831166	q1	q2	OK	8.83388	13.1456	0.573457	2.32739	5e-05	0.00105988	yes
H6PD	H6PD	H6PD	chr1:9294862-9331394	q1	q2	OK	6.87945	10.2348	0.573111	2.41561	5e-05	0.00105988	yes
LRIG1	LRIG1	LRIG1	chr3:66119284-66550845	q1	q2	OK	12.2244	18.1397	0.569395	1.98425	0.0012	0.0150777	yes
RAB27B	RAB27B	RAB27B	chr18:52495707-52562747	q1	q2	OK	2.12247	3.14534	0.567471	1.88775	0.0015	0.0179541	yes
PMEPA1	PMEPA1	PMEPA1	chr20:56223447-56287836	q1	q2	OK	6.77399	10.0333	0.566719	2.16168	0.00015	0.00270245	yes
ELF1	ELF1	ELF1	chr13:41506054-41593508	q1	q2	OK	14.8973	22.0537	0.565974	2.35532	5e-05	0.00105988	yes
ANK3	ANK3	ANK3	chr10:61786055-62493284	q1	q2	OK	3.50939	5.19361	0.565516	2.14538	0.0002	0.00343972	yes
PCBD1	PCBD1	PCBD1	chr10:72643264-72648543	q1	q2	OK	92.2749	136.527	0.565172	2.41995	0.0001	0.00191548	yes
EIF2AK2	EIF2AK2	EIF2AK2	chr2:37332283-37384190	q1	q2	OK	10.8938	16.1154	0.564933	2.26214	5e-05	0.00105988	yes
FIBCD1	FIBCD1	FIBCD1	chr9:133777824-133814455	q1	q2	OK	8.98872	13.2971	0.564921	2.13308	0.0005	0.00740232	yes
TTC39A	TTC39A	TTC39A	chr1:51752929-51810788	q1	q2	OK	33.9511	50.1958	0.56411	2.32026	5e-05	0.00105988	yes
ACOT9	ACOT9	ACOT9	chrX:23721776-23761407	q1	q2	OK	12.5537	18.5475	0.56311	1.99904	0.0003	0.00488255	yes
MEX3A	MEX3A	MEX3A	chr1:156041803-156051789	q1	q2	OK	6.90808	10.1996	0.56216	2.26907	0.0001	0.00191548	yes
BRINP3	BRINP3	BRINP3	chr1:190066796-190446759	q1	q2	OK	43.1492	63.6928	0.561796	2.43085	5e-05	0.00105988	yes
KDM5B	KDM5B	KDM5B	chr1:202696531-202777549	q1	q2	OK	19.36	28.5736	0.561605	2.45066	5e-05	0.00105988	yes
PPP2R3A	PPP2R3A	PPP2R3A	chr3:135684514-135866752	q1	q2	OK	2.13053	3.13986	0.559489	1.8089	0.002	0.0226636	yes
IFT52	IFT52	IFT52	chr20:42219252-42275862	q1	q2	OK	10.5214	15.4861	0.557641	1.97017	0.0005	0.00740232	yes
ZBTB8A	ZBTB8A	ZBTB8A	chr1:33004745-33071551	q1	q2	OK	1.51466	2.22629	0.555646	1.70684	0.00345	0.0344574	yes
SAMD4A	SAMD4A	SAMD4A	chr14:55034329-55260033	q1	q2	OK	1.82983	2.68931	0.555529	1.71776	0.00325	0.0329484	yes
AK3	AK3	AK3	chr9:4709556-4742043	q1	q2	OK	10.3049	15.1444	0.555458	2.23725	0.0001	0.00191548	yes
OPLAH	OPLAH	OPLAH	chr8:145106166-145115606	q1	q2	OK	8.3784	12.2883	0.552533	2.1481	0.00025	0.0041638	yes
STOM	STOM	STOM	chr9:124101265-124132582	q1	q2	OK	17.5696	25.7651	0.552338	2.05924	0.00045	0.00679483	yes
CLDN1	CLDN1	CLDN1	chr3:190023489-190040235	q1	q2	OK	4.56072	6.68239	0.551102	1.71343	0.0037	0.0362086	yes
RNF144A	RNF144A	RNF144A	chr2:7052406-7184309	q1	q2	OK	1.82865	2.67542	0.548986	1.65392	0.00345	0.0344574	yes
TCAF1	TCAF1	TCAF1	chr7:143548460-143599278	q1	q2	OK	6.99135	10.2086	0.54614	2.18626	5e-05	0.00105988	yes
NPR3	NPR3	NPR3	chr5:32710742-32791830	q1	q2	OK	1.9449	2.83856	0.545462	1.73076	0.00295	0.0305977	yes
DTD2	DTD2	DTD2	chr14:31889963-31926680	q1	q2	OK	7.67498	11.2001	0.545281	1.92821	0.0013	0.0160514	yes
LAMB2	LAMB2	LAMB2	chr3:49158546-49170599	q1	q2	OK	30.2189	44.05	0.543691	2.37683	0.0001	0.00191548	yes
REEP6	REEP6	REEP6	chr19:1491164-1497924	q1	q2	OK	51.8227	75.5133	0.543148	2.28317	0.0001	0.00191548	yes
SNHG19	SNHG19	SNHG19	chr16:2204782-2205359	q1	q2	OK	197.362	287.232	0.541372	2.09334	0.00015	0.00270245	yes
PCYOX1	PCYOX1	PCYOX1	chr2:70485230-70508317	q1	q2	OK	14.6086	21.2536	0.540885	2.31309	5e-05	0.00105988	yes
PITPNM3	PITPNM3	PITPNM3	chr17:6354582-6459877	q1	q2	OK	3.57503	5.19249	0.53847	1.98565	0.0008	0.010742	yes
HOMER3	HOMER3	HOMER3	chr19:19040009-19052041	q1	q2	OK	8.99455	13.032	0.534938	1.64956	0.00475	0.0437642	yes
WWC3	WWC3	WWC3	chrX:9983794-10112518	q1	q2	OK	12.4028	17.9684	0.534794	2.26743	5e-05	0.00105988	yes
SNX10	SNX10	SNX10	chr7:26331514-26413949	q1	q2	OK	6.30662	9.13449	0.534456	1.74143	0.0026	0.0278244	yes
C1orf115	C1orf115	C1orf115	chr1:220863627-220872499	q1	q2	OK	4.0905	5.92179	0.533756	1.65537	0.00545	0.0485178	yes
NOXA1	NOXA1	NOXA1	chr9:140317846-140335901	q1	q2	OK	9.59188	13.8501	0.530012	1.67277	0.0041	0.0390822	yes
TACC1	TACC1	TACC1	chr8:38585703-38710546	q1	q2	OK	12.232	17.6618	0.529971	2.29077	5e-05	0.00105988	yes
PYROXD2	PYROXD2	PYROXD2	chr10:100143321-100174978	q1	q2	OK	7.45849	10.7598	0.528701	1.72117	0.0036	0.0355456	yes
PER3	PER3	PER3	chr1:7844488-7905240	q1	q2	OK	2.38966	3.4411	0.526062	1.73384	0.0029	0.0302083	yes
TET2	TET2	TET2	chr4:106067031-106274038	q1	q2	OK	7.68511	11.0622	0.525502	2.25805	0.0002	0.00343972	yes
SMYD2	SMYD2	SMYD2	chr1:214454564-214510477	q1	q2	OK	18.2984	26.3271	0.524831	1.98248	0.0007	0.0095904	yes
SLC43A2	SLC43A2	SLC43A2	chr17:1472547-1532180	q1	q2	OK	9.70021	13.9404	0.523183	2.20312	5e-05	0.00105988	yes
S100A11	S100A11	S100A11	chr1:152004981-152009511	q1	q2	OK	461.763	663.418	0.522764	2.2988	5e-05	0.00105988	yes
SGPL1	SGPL1	SGPL1	chr10:72575703-72640932	q1	q2	OK	20.1146	28.8973	0.522691	2.27731	0.00015	0.00270245	yes
HSPG2	HSPG2	HSPG2	chr1:22138757-22263790	q1	q2	OK	8.45365	12.1332	0.521319	2.26627	5e-05	0.00105988	yes
ANO10	ANO10	ANO10	chr3:43407817-43663560	q1	q2	OK	10.2157	14.6617	0.521264	1.89326	0.00085	0.0112883	yes
C15orf59	C15orf59	C15orf59	chr15:74027771-74044711	q1	q2	OK	7.90839	11.3443	0.520516	2.06103	0.00025	0.0041638	yes
ATP9A	ATP9A	ATP9A	chr20:50213313-50384950	q1	q2	OK	15.0673	21.6043	0.519899	2.27259	0.0001	0.00191548	yes
SCARB2	SCARB2	SCARB2	chr4:77079891-77135052	q1	q2	OK	29.31	41.994	0.518788	2.27278	0.0001	0.00191548	yes
GAB1	GAB1	GAB1	chr4:144257982-144395718	q1	q2	OK	4.29423	6.15205	0.518668	2.0166	0.0003	0.00488255	yes
PRKCE	PRKCE	PRKCE	chr2:45879042-46415129	q1	q2	OK	2.63107	3.76894	0.518513	1.69632	0.00355	0.0352529	yes
ROGDI	ROGDI	ROGDI	chr16:4846962-4852951	q1	q2	OK	21.972	31.4673	0.518185	2.03978	0.0002	0.00343972	yes
CTSC	CTSC	CTSC	chr11:88026759-88070941	q1	q2	OK	16.133	23.0985	0.517788	1.93326	0.0007	0.0095904	yes
NBEAL1	NBEAL1	NBEAL1	chr2:203879601-204082717	q1	q2	OK	2.43545	3.48528	0.517083	1.87976	0.00135	0.0164676	yes
GCA	GCA	GCA	chr2:163200582-163219148	q1	q2	OK	11.796	16.8705	0.516209	2.02419	0.0005	0.00740232	yes
MOV10	MOV10	MOV10	chr1:113216933-113243368	q1	q2	OK	32.4961	46.4724	0.516109	2.25231	5e-05	0.00105988	yes
PLEKHG6	PLEKHG6	PLEKHG6	chr12:6419601-6437672	q1	q2	OK	5.01098	7.15693	0.514249	1.66988	0.00405	0.0387273	yes
XYLB	XYLB	XYLB	chr3:38388250-38456467	q1	q2	OK	4.18736	5.97971	0.514034	1.7076	0.0036	0.0355456	yes
CD9	CD9	CD9	chr12:6309481-6347437	q1	q2	OK	193.892	276.807	0.513627	2.24633	5e-05	0.00105988	yes
TPM4	TPM4	TPM4	chr19:16178316-16213813	q1	q2	OK	66.3043	94.6136	0.512945	2.2517	0.0001	0.00191548	yes
CYFIP2	CYFIP2	CYFIP2	chr5:156693089-156822606	q1	q2	OK	3.79371	5.4114	0.512393	1.90481	0.0014	0.016975	yes
LPCAT1	LPCAT1	LPCAT1	chr5:1461541-1524076	q1	q2	OK	76.638	109.29	0.51203	2.22754	0.0001	0.00191548	yes
SEC24D	SEC24D	SEC24D	chr4:119643977-119757326	q1	q2	OK	5.22756	7.44975	0.511055	1.81644	0.0013	0.0160514	yes
ETNK2	ETNK2	ETNK2	chr1:204100188-204121310	q1	q2	OK	50.9331	72.4687	0.508753	2.10814	0.00025	0.0041638	yes
THOC6	THOC6	THOC6	chr16:3072620-3077756	q1	q2	OK	114.541	162.713	0.506466	1.91733	0.0011	0.01401	yes
TFAP2A	TFAP2A	TFAP2A	chr6:10396915-10419797	q1	q2	OK	18.0382	25.5903	0.504546	2.05302	0.0003	0.00488255	yes
WDFY1	WDFY1	WDFY1	chr2:224740059-224810104	q1	q2	OK	4.67064	6.61901	0.502994	1.81252	0.00215	0.0240044	yes
ACY1	ACY1	ACY1	chr3:52009041-52023218	q1	q2	OK	30.0915	42.6279	0.50244	1.8752	0.00105	0.0135439	yes
CITED2	CITED2	CITED2	chr6:139693391-139695787	q1	q2	OK	25.2604	35.7762	0.502121	2.04065	0.0004	0.00617834	yes
AKR1A1	AKR1A1	AKR1A1	chr1:46016454-46035723	q1	q2	OK	42.2051	59.7099	0.500552	2.03607	0.00035	0.00552572	yes
GABPB2	GABPB2	GABPB2	chr1:151043079-151091007	q1	q2	OK	7.99974	11.3172	0.500492	1.63703	0.00485	0.0445502	yes
PEX11A	PEX11A	PEX11A	chr15:90224761-90234015	q1	q2	OK	5.70795	8.07184	0.499925	1.65967	0.004	0.0384006	yes
CSTB	CSTB	CSTB	chr21:45193545-45196256	q1	q2	OK	143.647	202.728	0.497019	2.16905	0.0001	0.00191548	yes
SHROOM3	SHROOM3	SHROOM3	chr4:77356252-77704405	q1	q2	OK	10.7202	15.1187	0.495997	2.16597	0.0001	0.00191548	yes
TMEM2	TMEM2	TMEM2	chr9:74298281-74383800	q1	q2	OK	3.77835	5.32779	0.495778	1.80631	0.0019	0.0218572	yes
MCCC1	MCCC1	MCCC1	chr3:182733005-182817375	q1	q2	OK	25.9451	36.5454	0.494231	2.06487	0.00025	0.0041638	yes
COBL	COBL	COBL	chr7:51083908-51384515	q1	q2	OK	4.95535	6.97761	0.493744	1.84171	0.0016	0.0189084	yes
RPL22L1	RPL22L1	RPL22L1	chr3:170582664-170588045	q1	q2	OK	18.8043	26.4696	0.493278	1.89153	0.00115	0.0145551	yes
EFNB3	EFNB3	EFNB3	chr17:7608519-7614693	q1	q2	OK	5.27303	7.4214	0.493058	1.66537	0.0034	0.0341549	yes
BPHL	BPHL	BPHL	chr6:3118609-3153432	q1	q2	OK	12.3234	17.3366	0.492423	1.748	0.00255	0.027386	yes
MAP1LC3B	MAP1LC3B	MAP1LC3B	chr16:87425800-87438380	q1	q2	OK	15.1622	21.3268	0.492192	1.90741	0.0013	0.0160514	yes
ANXA4	ANXA4	ANXA4	chr2:69969126-70053596	q1	q2	OK	27.4318	38.558	0.491181	2.03305	0.0004	0.00617834	yes
JMJD1C	JMJD1C	JMJD1C	chr10:64926980-65226322	q1	q2	OK	4.46974	6.2812	0.49085	1.78558	0.00185	0.0213428	yes
ESR1	ESR1	ESR1	chr6:152011630-152424408	q1	q2	OK	76.5301	107.433	0.489332	2.05631	0.0004	0.00617834	yes
TSPAN9	TSPAN9	TSPAN9	chr12:3186520-3395730	q1	q2	OK	7.97542	11.1809	0.487403	1.8607	0.0012	0.0150777	yes
NAAA	NAAA	NAAA	chr4:76831807-76862166	q1	q2	OK	32.9376	45.9338	0.47982	2.00137	0.0006	0.00853873	yes
HDAC6	HDAC6	HDAC6	chrX:48660486-48683380	q1	q2	OK	5.9082	8.23896	0.479744	1.75397	0.00245	0.0265947	yes
ACAT1	ACAT1	ACAT1	chr11:107992257-108018891	q1	q2	OK	14.2439	19.8507	0.478844	1.81461	0.00175	0.0204223	yes
GABARAP	GABARAP	GABARAP	chr17:7143737-7145753	q1	q2	OK	136.311	189.862	0.47805	2.0659	0.0003	0.00488255	yes
LASP1	LASP1	LASP1	chr17:37026111-37078023	q1	q2	OK	44.9599	62.614	0.477845	2.09884	0.00025	0.0041638	yes
SERF2	SERF2	SERF2	chr15:44038589-44094769	q1	q2	OK	109.283	152.145	0.477369	1.74319	0.0022	0.0244277	yes
DRAM1	DRAM1	DRAM1	chr12:102271104-102317401	q1	q2	OK	16.7723	23.3214	0.475576	1.98147	0.00065	0.00911127	yes
ADK	ADK	ADK	chr10:75910942-76469061	q1	q2	OK	28.363	39.4216	0.474975	1.9194	0.00085	0.0112883	yes
SPOPL	SPOPL	SPOPL	chr2:139259349-139330805	q1	q2	OK	8.13793	11.3051	0.474237	1.92798	0.00075	0.0101948	yes
PTPRK	PTPRK	PTPRK	chr6:128289923-128841819	q1	q2	OK	8.6533	12.0175	0.473812	1.88153	0.00125	0.015625	yes
HERC4	HERC4	HERC4	chr10:69681655-69835103	q1	q2	OK	6.94838	9.6497	0.473807	1.69001	0.00315	0.0322582	yes
EDN1	EDN1	EDN1	chr6:12290528-12297427	q1	q2	OK	16.6494	23.1093	0.473001	1.80992	0.00185	0.0213428	yes
TUFT1	TUFT1	TUFT1	chr1:151512780-151556059	q1	q2	OK	10.6292	14.7367	0.471387	1.79605	0.0018	0.0208453	yes
NEBL	NEBL	NEBL	chr10:21068902-21463852	q1	q2	OK	5.15297	7.13554	0.469619	1.81368	0.0018	0.0208453	yes
VPS26A	VPS26A	VPS26A	chr10:70883907-70932616	q1	q2	OK	15.1254	20.9354	0.468975	1.86307	0.0014	0.016975	yes
RAB11FIP4	RAB11FIP4	RAB11FIP4	chr17:29718641-29865236	q1	q2	OK	5.36544	7.42274	0.468256	1.90068	0.0011	0.01401	yes
CRYL1	CRYL1	CRYL1	chr13:20977805-21100012	q1	q2	OK	23.4053	32.3074	0.46503	1.78322	0.00135	0.0164676	yes
MBNL2	MBNL2	MBNL2	chr13:97874542-98046374	q1	q2	OK	5.39853	7.44313	0.463341	1.70891	0.0029	0.0302083	yes
DSP	DSP	DSP	chr6:7541869-7586946	q1	q2	OK	54.1604	74.638	0.462672	1.94377	0.00035	0.00552572	yes
NIPSNAP3A	NIPSNAP3A	NIPSNAP3A	chr9:107509968-107522403	q1	q2	OK	15.8098	21.7747	0.461831	1.67263	0.004	0.0384006	yes
ALDH4A1	ALDH4A1	ALDH4A1	chr1:19197923-19229293	q1	q2	OK	40.095	55.2081	0.461456	2.01051	0.0004	0.00617834	yes
EMB	EMB	EMB	chr5:49692030-49737234	q1	q2	OK	9.12327	12.5583	0.461016	1.83673	0.0023	0.0252833	yes
CCNG2	CCNG2	CCNG2	chr4:78078356-78091213	q1	q2	OK	5.12834	7.05899	0.460968	1.68014	0.0035	0.0348993	yes
NDST2	NDST2	NDST2	chr10:75561668-75571589	q1	q2	OK	7.49612	10.3008	0.458535	1.74774	0.00255	0.027386	yes
MGST3	MGST3	MGST3	chr1:165600109-165625372	q1	q2	OK	21.8184	29.98	0.45846	1.73931	0.0025	0.0270165	yes
DSTN	DSTN	DSTN	chr20:17550598-17588652	q1	q2	OK	129.234	177.554	0.458273	2.00695	0.00025	0.0041638	yes
CHRAC1	CHRAC1	CHRAC1	chr8:141521396-141527252	q1	q2	OK	13.3012	18.2737	0.458207	1.76712	0.002	0.0226636	yes
CERS4	CERS4	CERS4	chr19:8274216-8327304	q1	q2	OK	22.1602	30.4327	0.45765	1.78709	0.00175	0.0204223	yes
LTBP4	LTBP4	LTBP4	chr19:41099071-41135725	q1	q2	OK	19.2062	26.3483	0.456136	1.95288	0.0009	0.0118614	yes
GM2A	GM2A	GM2A	chr5:150632612-150649953	q1	q2	OK	8.40033	11.5166	0.455199	1.74185	0.00265	0.0282101	yes
HPN	HPN	HPN	chr19:35531409-35597208	q1	q2	OK	16.2402	22.2587	0.454796	1.69495	0.004	0.0384006	yes
ADGRG6	ADGRG6	ADGRG6	chr6:142623055-142767403	q1	q2	OK	7.35124	10.0725	0.454369	1.86429	0.00105	0.0135439	yes
NFIA	NFIA	NFIA	chr1:61542945-61928460	q1	q2	OK	2.43283	3.33057	0.453132	1.65064	0.00405	0.0387273	yes
FUNDC2	FUNDC2	FUNDC2	chrX:154255063-154285191	q1	q2	OK	10.6498	14.5768	0.452844	1.72271	0.0033	0.033316	yes
ANKRD50	ANKRD50	ANKRD50	chr4:125585203-125633887	q1	q2	OK	13.8442	18.9429	0.452372	1.97746	0.0005	0.00740232	yes
COG6	COG6	COG6	chr13:40229763-40365802	q1	q2	OK	7.87299	10.772	0.452309	1.70436	0.00375	0.0365504	yes
ATP8B2	ATP8B2	ATP8B2	chr1:154298035-154323780	q1	q2	OK	17.4728	23.8993	0.451864	1.60761	0.005	0.0455485	yes
MACROD1	MACROD1	MACROD1	chr11:63766029-63933585	q1	q2	OK	59.0112	80.7151	0.45185	1.85949	0.00115	0.0145551	yes
PTPN13	PTPN13	PTPN13	chr4:87515467-87736328	q1	q2	OK	6.67236	9.12612	0.451805	1.87414	0.00095	0.0124527	yes
S100A10	S100A10	S100A10	chr1:151955385-151966714	q1	q2	OK	284.828	389.278	0.450711	1.96807	0.00065	0.00911127	yes
TSC22D1	TSC22D1	TSC22D1	chr13:45006278-45154568	q1	q2	OK	35.0445	47.8853	0.450394	1.74021	0.003	0.0310102	yes
NADK2	NADK2	NADK2	chr5:36192690-36242381	q1	q2	OK	8.73633	11.9282	0.449277	1.74071	0.00265	0.0282101	yes
DNAJC1	DNAJC1	DNAJC1	chr10:22045476-22292650	q1	q2	OK	20.2574	27.6438	0.448507	1.78924	0.00195	0.0223054	yes
P2RX4	P2RX4	P2RX4	chr12:121647663-121671909	q1	q2	OK	27.7062	37.7917	0.447861	1.82296	0.00135	0.0164676	yes
ARMC9	ARMC9	ARMC9	chr2:232063259-232240590	q1	q2	OK	15.1828	20.7093	0.447843	1.63502	0.004	0.0384006	yes
SUMO3	SUMO3	SUMO3	chr21:46225531-46238044	q1	q2	OK	165.854	225.863	0.445532	1.95478	0.0007	0.0095904	yes
XBP1	XBP1	XBP1	chr22:29190547-29196560	q1	q2	OK	270.138	367.77	0.445108	1.86227	0.00095	0.0124527	yes
AKNA	AKNA	AKNA	chr9:117096432-117156685	q1	q2	OK	3.16915	4.31265	0.444478	1.61701	0.0045	0.0419389	yes
ADGRG1	ADGRG1	ADGRG1	chr16:57653604-57698951	q1	q2	OK	37.6839	51.2631	0.443972	1.92301	0.00075	0.0101948	yes
CKAP4	CKAP4	CKAP4	chr12:106631658-106641713	q1	q2	OK	27.8863	37.9174	0.443303	1.90123	0.0011	0.01401	yes
TTYH3	TTYH3	TTYH3	chr7:2671602-2704436	q1	q2	OK	35.7048	48.5471	0.443266	1.94936	0.0008	0.010742	yes
PDLIM1	PDLIM1	PDLIM1	chr10:96997324-97050905	q1	q2	OK	32.0841	43.5964	0.442351	1.79633	0.0022	0.0244277	yes
TACC2	TACC2	TACC2	chr10:123748688-124014060	q1	q2	OK	7.11814	9.65869	0.440329	1.5757	0.00495	0.0451269	yes
RPL12	RPL12	RPL12	chr9:130209952-130213711	q1	q2	OK	219.128	297.144	0.439387	1.8921	0.00165	0.0194047	yes
FRYL	FRYL	FRYL	chr4:48499379-48782316	q1	q2	OK	2.64526	3.5856	0.438807	1.68563	0.00295	0.0305977	yes
AGRN	AGRN	AGRN	chr1:955502-991499	q1	q2	OK	119.012	161.296	0.438602	1.72445	0.00215	0.0240044	yes
NCAM2	NCAM2	NCAM2	chr21:22370632-22912517	q1	q2	OK	22.1972	30.0516	0.437061	1.90751	0.00125	0.015625	yes
TSPYL4	TSPYL4	TSPYL4	chr6:116571130-116575261	q1	q2	OK	6.21332	8.41185	0.43706	1.61844	0.00505	0.0459349	yes
ARL3	ARL3	ARL3	chr10:104433483-104474190	q1	q2	OK	6.97288	9.43395	0.436107	1.61624	0.00425	0.0402588	yes
EFS	EFS	EFS	chr14:23825608-23834842	q1	q2	OK	13.5492	18.3309	0.436071	1.74076	0.002	0.0226636	yes
HSD3B7	HSD3B7	HSD3B7	chr16:30996518-31000473	q1	q2	OK	68.3734	92.4708	0.435563	1.9055	0.0009	0.0118614	yes
PSD4	PSD4	PSD4	chr2:113931559-113960677	q1	q2	OK	28.613	38.6434	0.433553	1.8937	0.0009	0.0118614	yes
MIB1	MIB1	MIB1	chr18:19321289-19450918	q1	q2	OK	9.17663	12.3895	0.433087	1.86669	0.0011	0.01401	yes
FNBP1	FNBP1	FNBP1	chr9:132649465-132805473	q1	q2	OK	7.50196	10.1281	0.433023	1.71892	0.00305	0.0314199	yes
AR	AR	AR	chrX:66763873-66950461	q1	q2	OK	9.34556	12.6085	0.432039	1.84388	0.0007	0.0095904	yes
HEBP1	HEBP1	HEBP1	chr12:13127798-13153243	q1	q2	OK	28.9441	39.0225	0.431036	1.60545	0.0051	0.0462856	yes
FAM213A	FAM213A	FAM213A	chr10:82167584-82192753	q1	q2	OK	44.4151	59.7342	0.427507	1.78933	0.00155	0.0184072	yes
PPP2R2C	PPP2R2C	PPP2R2C	chr4:6322304-6565327	q1	q2	OK	22.4931	30.2312	0.426555	1.85359	0.00145	0.0174764	yes
ZFYVE21	ZFYVE21	ZFYVE21	chr14:104182080-104200005	q1	q2	OK	40.174	53.9237	0.42466	1.75185	0.00255	0.027386	yes
RPL26	RPL26	RPL26	chr17:8280833-8286565	q1	q2	OK	538.104	722.23	0.424575	1.83433	0.0011	0.01401	yes
ANKRD12	ANKRD12	ANKRD12	chr18:9136750-9285983	q1	q2	OK	2.54596	3.41693	0.424488	1.60854	0.00485	0.0445502	yes
RPS2	RPS2	RPS2	chr16:2012061-2014827	q1	q2	OK	364.339	488.713	0.423705	1.84815	0.00155	0.0184072	yes
NBPF1	NBPF1	NBPF1	chr1:16888921-16940100	q1	q2	OK	9.66713	12.9658	0.423551	1.74165	0.0032	0.0325777	yes
ATP2B4	ATP2B4	ATP2B4	chr1:203595914-203713209	q1	q2	OK	7.83204	10.5039	0.423471	1.7828	0.0021	0.0235328	yes
CAP2	CAP2	CAP2	chr6:17393735-17558023	q1	q2	OK	12.39	16.6123	0.423083	1.66145	0.0032	0.0325777	yes
SFN	SFN	SFN	chr1:27189632-27190947	q1	q2	OK	146.205	195.88	0.421976	1.84869	0.00085	0.0112883	yes
MALRD1	MALRD1	MALRD1	chr10:19337699-20023407	q1	q2	OK	5.65882	7.57999	0.421694	1.66463	0.0039	0.0377093	yes
CTNNBIP1	CTNNBIP1	CTNNBIP1	chr1:9908333-9970316	q1	q2	OK	11.27	15.0905	0.421153	1.63172	0.0054	0.0481434	yes
RPL34	RPL34	RPL34	chr4:109541721-109551639	q1	q2	OK	111.055	148.666	0.420802	1.77741	0.00155	0.0184072	yes
ACTR1B	ACTR1B	ACTR1B	chr2:98272401-98280561	q1	q2	OK	49.5644	66.3427	0.420634	1.81798	0.0013	0.0160514	yes
IFITM3	IFITM3	IFITM3	chr11:319672-320914	q1	q2	OK	140.412	187.937	0.420585	1.75152	0.00155	0.0184072	yes
MMP15	MMP15	MMP15	chr16:58059281-58080804	q1	q2	OK	11.5624	15.4651	0.419584	1.72321	0.003	0.0310102	yes
SLC12A7	SLC12A7	SLC12A7	chr5:1050488-1112172	q1	q2	OK	18.1055	24.1992	0.418533	1.80761	0.0018	0.0208453	yes
ACSS2	ACSS2	ACSS2	chr20:33462765-33515769	q1	q2	OK	11.5829	15.4721	0.417679	1.61781	0.0054	0.0481434	yes
PALLD	PALLD	PALLD	chr4:169418216-169849608	q1	q2	OK	15.3946	20.5519	0.41685	1.74715	0.0029	0.0302083	yes
SNX6	SNX6	SNX6	chr14:35030617-35099366	q1	q2	OK	16.2185	21.6231	0.414931	1.68916	0.0037	0.0362086	yes
PLP2	PLP2	PLP2	chrX:49028183-49042853	q1	q2	OK	85.6607	114.158	0.414323	1.65908	0.00425	0.0402588	yes
CBX3	CBX3	CBX3	chr7:26240830-26253227	q1	q2	OK	54.4329	72.5137	0.413776	1.80074	0.0019	0.0218572	yes
RAB34	RAB34	RAB34	chr17:27041298-27045286	q1	q2	OK	80.534	106.889	0.408441	1.63583	0.00495	0.0451269	yes
PTPRU	PTPRU	PTPRU	chr1:29563027-29653325	q1	q2	OK	9.69789	12.8705	0.408328	1.67856	0.00365	0.0358931	yes
PIK3R2	PIK3R2	PIK3R2	chr19:18263987-18281343	q1	q2	OK	103.701	137.531	0.407336	1.75912	0.002	0.0226636	yes
TTC3	TTC3	TTC3	chr21:38445570-38575408	q1	q2	OK	15.0513	19.952	0.406641	1.77732	0.00205	0.0231221	yes
AQP3	AQP3	AQP3	chr9:33441151-33447631	q1	q2	OK	30.9935	41.0317	0.404776	1.66003	0.00365	0.0358931	yes
LRBA	LRBA	LRBA	chr4:151185810-151936649	q1	q2	OK	16.7852	22.2147	0.404331	1.76587	0.00245	0.0265947	yes
CERS2	CERS2	CERS2	chr1:150937648-150947479	q1	q2	OK	158.794	210.065	0.403681	1.76045	0.002	0.0226636	yes
TOP1MT	TOP1MT	TOP1MT	chr8:144391496-144442147	q1	q2	OK	23.6366	31.2505	0.402856	1.62277	0.0052	0.0469122	yes
PPA1	PPA1	PPA1	chr10:71962585-71993190	q1	q2	OK	57.9932	76.6495	0.402392	1.68696	0.00295	0.0305977	yes
HACD3	HACD3	HACD3	chr15:65822826-65870693	q1	q2	OK	47.0097	62.0803	0.401179	1.76072	0.00235	0.0257396	yes
MAGED1	MAGED1	MAGED1	chrX:51546154-51645450	q1	q2	OK	59.4949	78.4975	0.39988	1.74005	0.0028	0.0293939	yes
MTUS1	MTUS1	MTUS1	chr8:17501302-17658426	q1	q2	OK	10.2158	13.4625	0.398144	1.59601	0.0053	0.0475666	yes
PHLDB1	PHLDB1	PHLDB1	chr11:118477212-118528748	q1	q2	OK	10.2804	13.547	0.39807	1.63761	0.0044	0.0412606	yes
BAG3	BAG3	BAG3	chr10:121410881-121437329	q1	q2	OK	56.1866	74.0193	0.397675	1.73125	0.00305	0.0314199	yes
ANKS6	ANKS6	ANKS6	chr9:101494290-101558794	q1	q2	OK	6.96802	9.17592	0.397104	1.61676	0.0049	0.0448396	yes
CLIC4	CLIC4	CLIC4	chr1:25071759-25170815	q1	q2	OK	11.7983	15.5324	0.396697	1.6194	0.00535	0.0478383	yes
RALGDS	RALGDS	RALGDS	chr9:135973106-136024607	q1	q2	OK	23.0948	30.3649	0.394842	1.70472	0.0033	0.033316	yes
GYLTL1B	GYLTL1B	GYLTL1B	chr11:45943171-45950647	q1	q2	OK	27.341	35.9445	0.394706	1.65189	0.00455	0.0423398	yes
TOP2B	TOP2B	TOP2B	chr3:25215822-25705863	q1	q2	OK	33.5731	44.1336	0.394571	1.72295	0.00235	0.0257396	yes
LPAR2	LPAR2	LPAR2	chr19:19734465-19739039	q1	q2	OK	32.1723	42.0835	0.387437	1.5956	0.00535	0.0478383	yes
IQGAP1	IQGAP1	IQGAP1	chr15:90931472-91045475	q1	q2	OK	29.0779	38.0177	0.386747	1.69796	0.00375	0.0365504	yes
ITGAV	ITGAV	ITGAV	chr2:187454789-187545629	q1	q2	OK	9.5714	12.4971	0.384793	1.61475	0.00495	0.0451269	yes
ESYT1	ESYT1	ESYT1	chr12:56521985-56538460	q1	q2	OK	66.3681	86.6307	0.384388	1.69731	0.00295	0.0305977	yes
DBN1	DBN1	DBN1	chr5:176883613-176900694	q1	q2	OK	98.8503	128.801	0.381831	1.67115	0.0037	0.0362086	yes
EEF1A1	EEF1A1	EEF1A1	chr6:74225472-74230755	q1	q2	OK	46.4617	60.5361	0.381753	1.66643	0.0029	0.0302083	yes
NMD3	NMD3	NMD3	chr3:160939098-160969795	q1	q2	OK	48.1846	62.7524	0.381098	1.65992	0.0032	0.0325777	yes
PIGQ	PIGQ	PIGQ	chr16:619967-634136	q1	q2	OK	32.1204	41.8192	0.380676	1.62292	0.0045	0.0419389	yes
IMPA2	IMPA2	IMPA2	chr18:11981426-12030885	q1	q2	OK	49.9319	64.9835	0.380111	1.59894	0.00445	0.0415688	yes
DLC1	DLC1	DLC1	chr8:12940871-13372429	q1	q2	OK	14.277	18.5719	0.379428	1.63622	0.0044	0.0412606	yes
RANBP9	RANBP9	RANBP9	chr6:13621729-13711796	q1	q2	OK	27.0295	35.1191	0.377723	1.61664	0.00445	0.0415688	yes
DNPH1	DNPH1	DNPH1	chr6:43193366-43197211	q1	q2	OK	200.099	259.766	0.376503	1.6115	0.00535	0.0478383	yes
MARVELD1	MARVELD1	MARVELD1	chr10:99473464-99477909	q1	q2	OK	32.6066	42.3155	0.376024	1.6261	0.00535	0.0478383	yes
HN1L	HN1L	HN1L	chr16:1728277-1752073	q1	q2	OK	75.7424	98.2767	0.375748	1.64986	0.004	0.0384006	yes
TMEM141	TMEM141	TMEM141	chr9:139685776-139687769	q1	q2	OK	140.3	181.852	0.374254	1.6189	0.00515	0.0466346	yes
AKR7A2	AKR7A2	AKR7A2	chr1:19629201-19638640	q1	q2	OK	29.1127	37.7325	0.374158	1.58385	0.00535	0.0478383	yes
DPP7	DPP7	DPP7	chr9:140004991-140009195	q1	q2	OK	114.167	147.9	0.373475	1.63907	0.00385	0.0372556	yes
MYH10	MYH10	MYH10	chr17:8377522-8534079	q1	q2	OK	20.1971	26.1554	0.372965	1.65703	0.00445	0.0415688	yes
B4GALT1	B4GALT1	B4GALT1	chr9:33110638-33179981	q1	q2	OK	29.6058	38.3181	0.372149	1.61773	0.00405	0.0387273	yes
ANXA11	ANXA11	ANXA11	chr10:81914879-81965433	q1	q2	OK	53.0938	68.2977	0.363294	1.56876	0.00545	0.0485178	yes
