# Supplementary material for: Keratin 19 regulates cell cycle pathway and sensitivity of breast cancer cells to CDK inhibitors
Source: Sci Rep. 2019 Oct 10;9:14650. doi: 10.1038/s41598-019-51195-9 (PMC6787034; doi:10.1038/s41598-019-51195-9)
Supplement: Supplementary file 5 — Table S4 [file 41598_2019_51195_MOESM5_ESM.xlsx]

## Sheet: Sheet1
Pathway identifier	Pathway name	Entities FDR	#Entities found	#Entities total	Entities ratio	Entities pValue	#Reactions found	#Reactions total	Reactions ratio	Species identifier	Species name	Submitted entities found	Found reaction identifiers
R-HSA-8953854	Metabolism of RNA	0.681131	45	782	0.0563847	0.646753	84	187	0.0160612	9606	Homo sapiens	PSMD10;ZNF473;PSMD12;TP53RK;YWHAB;POP1;POP4;DDX23;CSTF2;EIF4A3;NOC4L;SMG9;NXT2;MRM1;LAGE3;TSEN54;U2AF1L4;EFTUD2;RNU11;PSMD9;RNU12;EXOSC5;NUP85;U2AF2;RPL38;RPL39;UTP14A;POLR2K;ALYREF;UPF3B;CSNK1D;UTP18;NT5C3B;CTU1;XPOT;PSMC4;PSME3;CNOT3;RPL27;HNRNPH2;PRPF31;NOL11	R-HSA-8849157;R-HSA-429955;R-HSA-8941312;R-HSA-6784494;R-HSA-77069;R-HSA-77068;R-HSA-77073;R-HSA-77585;R-HSA-77587;R-HSA-158481;R-HSA-77586;R-HSA-77077;R-HSA-77591;R-HSA-158484;R-HSA-77590;R-HSA-77078;R-HSA-77593;R-HSA-77081;R-HSA-77592;R-HSA-77083;R-HSA-77594;R-HSA-77085;R-HSA-6783483;R-HSA-6790906;R-HSA-72095;R-HSA-927889;R-HSA-6785478;R-HSA-927789;R-HSA-77090;R-HSA-450466;R-HSA-72231;R-HSA-721…
R-HSA-1640170	Cell Cycle	0.681131	43	681	0.0491023	0.399419	195	423	0.0363308	9606	Homo sapiens	PSMD10;PSMD12;SETD8;YWHAB;CDCA5;BRCA1;ARPP19;PSMD9;CCND3;TERT;NUP85;RUVBL2;AKT2;CDC27;E2F1;MYBL2;STRA13;TK1;PHLDA1;POLE;TMPO;RFC5;MPP2;H3F3B;UBE2C;H2AFX;CEP131;CSNK1D;TUBG2;HAUS5;TUBG1;LEMD3;DYNLL2;STAG2;ESPL1;CENPI;PSMC4;PSME3;BIRC5	R-HSA-375302;R-HSA-8961678;R-HSA-912389;R-HSA-8961665;R-HSA-174088;R-HSA-8961671;R-HSA-8961688;R-HSA-2545203;R-HSA-912408;R-HSA-174104;R-HSA-174105;R-HSA-68637;R-HSA-380455;R-HSA-187937;R-HSA-174119;R-HSA-9018017;R-HSA-174120;R-HSA-174121;R-HSA-8961699;R-HSA-75825;R-HSA-2470935;R-HSA-187959;R-HSA-174132;R-HSA-174139;R-HSA-176700;R-HSA-2245218;R-HSA-5683735;R-HSA-174144;R-HSA-2545253;R-HSA-606287;…
R-HSA-69278	Cell Cycle, Mitotic	0.681131	38	569	0.0410268	0.282113	156	334	0.0286868	9606	Homo sapiens	PSMD10;PSMD12;SETD8;CDCA5;ARPP19;PSMD9;CCND3;NUP85;AKT2;CDC27;E2F1;MYBL2;TK1;PHLDA1;POLE;TMPO;RFC5;MPP2;H3F3B;UBE2C;H2AFX;CEP131;CSNK1D;TUBG2;HAUS5;TUBG1;LEMD3;DYNLL2;STAG2;ESPL1;CENPI;PSMC4;PSME3;BIRC5	R-HSA-375302;R-HSA-8852354;R-HSA-8961934;R-HSA-8961678;R-HSA-8961920;R-HSA-8961665;R-HSA-174088;R-HSA-8964482;R-HSA-2990880;R-HSA-2294574;R-HSA-2990882;R-HSA-8961671;R-HSA-8961688;R-HSA-8961946;R-HSA-2545203;R-HSA-2294580;R-HSA-8853405;R-HSA-174104;R-HSA-174105;R-HSA-68637;R-HSA-188191;R-HSA-2294590;R-HSA-8961961;R-HSA-380455;R-HSA-187937;R-HSA-174119;R-HSA-2172678;R-HSA-8961952;R-HSA-9018017;R-H…
R-HSA-449147	Signaling by Interleukins	0.681131	37	640	0.0461461	0.625628	137	491	0.0421713	9606	Homo sapiens	PSMD10;PSMD12;ALOX15;ICAM1;PSMD9;SOCS3;HMOX1;IL13RA1;DUSP4;STAT5B;MAP3K3;TGFB1;STAT3;MMP9;VAV1;PSMC4;PSME3;REL;BCL2;BIRC5;GRB2;HNRNPH2;LCP1;P4HB;NFKBIB	R-HSA-452102;R-HSA-452097;R-HSA-8950415;R-HSA-8983425;R-HSA-8983424;R-HSA-1112602;R-HSA-452108;R-HSA-8987266;R-HSA-1112604;R-HSA-8985988;R-HSA-8987014;R-HSA-8987270;R-HSA-8987033;R-HSA-8950426;R-HSA-203797;R-HSA-8865693;R-HSA-8982163;R-HSA-8982162;R-HSA-1112587;R-HSA-8982165;R-HSA-913424;R-HSA-879917;R-HSA-6786118;R-HSA-8950441;R-HSA-6784323;R-HSA-6786114;R-HSA-8952749;R-HSA-8987052;R-HSA-507937;…
R-HSA-8953897	Cellular responses to external stimuli	0.681131	35	598	0.0431177	0.594413	90	254	0.0218157	9606	Homo sapiens	PSMD10;BECN1;PSMD12;CEBPB;RPS19BP1;EPAS1;WDR45B;DEDD2;RPTOR;PSMD9;ATG101;NUP85;CDC27;E2F1;EP400;CBX8;EGLN2;CBX4;H3F3B;UBE2C;H3F3C;GPX3;CBX2;H2AFX;STAT3;PRKAB1;DYNLL2;TNRC6C;PSMC4;PSME3;AKT1S1;ATG4A;P4HB;CHMP6	R-HSA-3790137;R-HSA-5682388;R-HSA-3857336;R-HSA-5683925;R-HSA-5672017;R-HSA-5682385;R-HSA-5675868;R-HSA-3857328;R-HSA-3790130;R-HSA-3857329;R-HSA-3788725;R-HSA-3240765;R-HSA-3788724;R-HSA-3209151;R-HSA-3240766;R-HSA-3229089;R-HSA-1234179;R-HSA-3223200;R-HSA-3371554;R-HSA-4793819;R-HSA-5676229;R-HSA-1234183;R-HSA-5681987;R-HSA-1234181;R-HSA-3788705;R-HSA-5252041;R-HSA-5665868;R-HSA-5672012;R-HSA-5…
R-HSA-9006934	Signaling by Receptor Tyrosine Kinases	0.681131	35	518	0.0373495	0.26908	216	628	0.053938	9606	Homo sapiens	YWHAB;FLT4;ITPR1;LAMC1;STK4;GGA3;AKT2;ATP6V0A2;ATP6V0E2;TNS3;POLR2K;ATP6V1C1;DUSP4;STAT5B;USP8;JUP;STAT3;BAIAP2;MMP9;VAV1;EPN1;COL1A1;TIAM1;HGS;ELMO2;COL4A5;SPRY1;GRB2;TRIB3;HNRNPH2;FGFR2	R-HSA-5654614;R-HSA-5654615;R-HSA-5654612;R-HSA-5654608;R-HSA-1562641;R-HSA-5654622;R-HSA-8875661;R-HSA-5654620;R-HSA-8875659;R-HSA-5654618;R-HSA-5654596;R-HSA-5654597;R-HSA-5654594;R-HSA-203797;R-HSA-5654592;R-HSA-5654607;R-HSA-5654605;R-HSA-9036949;R-HSA-5654603;R-HSA-5654600;R-HSA-6803527;R-HSA-5685366;R-HSA-5654646;R-HSA-5654647;R-HSA-2317314;R-HSA-9036970;R-HSA-6803523;R-HSA-5654643;R-HSA-56…
R-HSA-3700989	Transcriptional Regulation by TP53	0.681131	31	486	0.0350422	0.399682	42	259	0.0222451	9606	Homo sapiens	RFC5;GPI;BTG2;DYRK2;SETD8;TP53RK;PRMT1;YWHAB;PLK2;TACO1;BRCA1;COX6C;PRKAB1;RPTOR;TNRC6C;AIFM2;AKT2;CNOT3;E2F1;BIRC5;COX14;PIP4K2C;POLR2K	R-HSA-6805479;R-HSA-6797606;R-HSA-6798374;R-HSA-3215152;R-HSA-6801637;R-HSA-6798373;R-HSA-6799332;R-HSA-6798372;R-HSA-2318752;R-HSA-198599;R-HSA-5632732;R-HSA-70475;R-HSA-6805740;R-HSA-163214;R-HSA-6801641;R-HSA-5631941;R-HSA-198609;R-HSA-2321904;R-HSA-6805620;R-HSA-6797616;R-HSA-3215144;R-HSA-6797766;R-HSA-6791302;R-HSA-6798020;R-HSA-6797763;R-HSA-6801666;R-HSA-6811522;R-HSA-6798031;R-HSA-680167…
R-HSA-5663202	Diseases of signal transduction	0.681131	30	470	0.0338885	0.400665	132	297	0.0255089	9606	Homo sapiens	PSMD10;STAT5B;HDAC5;RNF43;GSK3A;PSMD12;TGFB1;KSR1;YWHAB;STAT3;FZD8;PHB;DKK1;VAV1;PSMD9;KAT2A;PSMC4;PSME3;AKT2;AKT1S1;NEURL1;GRB2;POLR2K;FGFR2	R-HSA-1226014;R-HSA-1226012;R-HSA-3656484;R-HSA-1839112;R-HSA-1839114;R-HSA-1839110;R-HSA-2067713;R-HSA-1839107;R-HSA-3713560;R-HSA-4396393;R-HSA-4396392;R-HSA-2400009;R-HSA-2400010;R-HSA-2900765;R-HSA-4396402;R-HSA-4396401;R-HSA-1226016;R-HSA-2769007;R-HSA-6803234;R-HSA-5655315;R-HSA-6803233;R-HSA-5655326;R-HSA-5655323;R-HSA-2033490;R-HSA-5655320;R-HSA-6803240;R-HSA-2033488;R-HSA-2033486;R-HSA-5…
R-HSA-2262752	Cellular responses to stress	0.681131	29	511	0.0368448	0.65507	67	184	0.0158035	9606	Homo sapiens	PSMD10;PSMD12;CEBPB;RPS19BP1;EPAS1;DEDD2;RPTOR;PSMD9;NUP85;CDC27;E2F1;EP400;CBX8;EGLN2;CBX4;H3F3B;UBE2C;H3F3C;GPX3;CBX2;H2AFX;STAT3;DYNLL2;TNRC6C;PSMC4;PSME3;AKT1S1;P4HB	R-HSA-3790137;R-HSA-3857336;R-HSA-3857328;R-HSA-3790130;R-HSA-3857329;R-HSA-3788725;R-HSA-3240765;R-HSA-3788724;R-HSA-3209151;R-HSA-3240766;R-HSA-3229089;R-HSA-1234179;R-HSA-3223200;R-HSA-3371554;R-HSA-4793819;R-HSA-1234183;R-HSA-1234181;R-HSA-3788705;R-HSA-5252041;R-HSA-3788708;R-HSA-3229102;R-HSA-3857305;R-HSA-3209109;R-HSA-3857308;R-HSA-3209111;R-HSA-6799695;R-HSA-3209114;R-HSA-3209096;R-HSA-5…
R-HSA-68886	M Phase	0.681131	25	389	0.0280482	0.400677	36	66	0.00566864	9606	Homo sapiens	PSMD10;PSMD12;SETD8;CDCA5;ARPP19;PSMD9;NUP85;CDC27;TMPO;H3F3B;UBE2C;H2AFX;CEP131;CSNK1D;TUBG2;HAUS5;TUBG1;LEMD3;DYNLL2;STAG2;ESPL1;CENPI;PSMC4;PSME3;BIRC5	R-HSA-2245218;R-HSA-174144;R-HSA-375302;R-HSA-2545253;R-HSA-2288097;R-HSA-2467809;R-HSA-5229194;R-HSA-2467811;R-HSA-2993898;R-HSA-1638803;R-HSA-2990880;R-HSA-2294574;R-HSA-2990882;R-HSA-2545203;R-HSA-2294580;R-HSA-380316;R-HSA-380508;R-HSA-2468287;R-HSA-2467775;R-HSA-2995376;R-HSA-2294590;R-HSA-2468293;R-HSA-2172678;R-HSA-174121;R-HSA-2294600;R-HSA-2468040;R-HSA-2168079;R-HSA-2466068;R-HSA-247093…
R-HSA-9006925	Intracellular signaling by second messengers	0.681131	24	347	0.0250198	0.275699	56	104	0.00893241	9606	Homo sapiens	CBX8;PSMD10;HDAC5;GSK3A;PSMD12;CBX4;CBX2;ITPR1;XIAP;VAV1;RPTOR;TNRC6C;PSMD9;PSMC4;PSME3;AKT2;AKT1S1;GRB2;TRIB3;PIP4K2C;FGFR2	R-HSA-199299;R-HSA-199298;R-HSA-8944650;R-HSA-8944522;R-HSA-199425;R-HSA-2318752;R-HSA-8948621;R-HSA-8948623;R-HSA-8948612;R-HSA-199443;R-HSA-8944538;R-HSA-198298;R-HSA-1675776;R-HSA-199839;R-HSA-8948757;R-HSA-2317314;R-HSA-8948651;R-HSA-8944684;R-HSA-8948524;R-HSA-8945709;R-HSA-6807106;R-HSA-8948641;R-HSA-8948536;R-HSA-2316434;R-HSA-8944569;R-HSA-199863;R-HSA-8850992;R-HSA-2317332;R-HSA-6807134;…
R-HSA-5683057	MAPK family signaling cascades	0.681131	23	328	0.0236499	0.25999	43	86	0.00738641	9606	Homo sapiens	DUSP4;PSMD10;DUSP5;PSMD12;ANGPT1;KSR1;YWHAB;PHB;STK4;GRIN2D;TNRC6C;PSMD9;PPP5C;CCND3;PSMC4;PSME3;GRB2;MAPK6;FGFR2	R-HSA-5672980;R-HSA-5672978;R-HSA-5692754;R-HSA-5692755;R-HSA-5687120;R-HSA-5692764;R-HSA-5675417;R-HSA-5692761;R-HSA-5672966;R-HSA-5672965;R-HSA-5687109;R-HSA-5687107;R-HSA-5672960;R-HSA-5672961;R-HSA-5672972;R-HSA-5672973;R-HSA-5692749;R-HSA-5687112;R-HSA-5672969;R-HSA-5687113;R-HSA-5672950;R-HSA-5687094;R-HSA-5672951;R-HSA-5672948;R-HSA-5692788;R-HSA-5687090;R-HSA-5687091;R-HSA-5672958;R-HSA-5…
R-HSA-983168	Antigen processing: Ubiquitination & Proteasome degradation	0.681131	23	315	0.0227125	0.203681	7	9	0.000773	9606	Homo sapiens	PSMD10;PSMD12;NARF;UBE2C;FBXO27;FBXL19;KLHL11;UBE2A;KLHL13;UBE2Z;FBXO41;SOCS3;RNF144B;PSMD9;NPEPPS;RNF213;UBE2S;PSMC4;PSME3;CDC27;UBE2O;UBE2M	R-HSA-983150;R-HSA-983147;R-HSA-983162;R-HSA-983157;R-HSA-983156;R-HSA-983140;R-HSA-983152
R-HSA-1257604	PIP3 activates AKT signaling	0.681131	23	309	0.0222799	0.179907	54	85	0.00730052	9606	Homo sapiens	CBX8;PSMD10;HDAC5;GSK3A;PSMD12;CBX4;CBX2;XIAP;VAV1;RPTOR;TNRC6C;PSMD9;PSMC4;PSME3;AKT2;AKT1S1;GRB2;TRIB3;PIP4K2C;FGFR2	R-HSA-199299;R-HSA-199298;R-HSA-8944650;R-HSA-8944522;R-HSA-199425;R-HSA-2318752;R-HSA-8948621;R-HSA-8948623;R-HSA-8948612;R-HSA-199443;R-HSA-8944538;R-HSA-198298;R-HSA-1675776;R-HSA-199839;R-HSA-8948757;R-HSA-2317314;R-HSA-8948651;R-HSA-8944684;R-HSA-8948524;R-HSA-8945709;R-HSA-6807106;R-HSA-8948641;R-HSA-8948536;R-HSA-2316434;R-HSA-8944569;R-HSA-199863;R-HSA-8850992;R-HSA-2317332;R-HSA-6807134;…
R-HSA-72766	Translation	0.681131	22	340	0.0245151	0.398034	53	99	0.00850296	9606	Homo sapiens	TSFM;VARS;MARS2;MRPS12;MRPS23;MRPL38;MRPL27;SRP68;MRPS7;MRPL12;YARS2;MRPL10;ICT1;MARS;RPL27;RPL38;EIF2B1;EIF3C;AURKAIP1;RPL39	R-HSA-1799326;R-HSA-5368279;R-HSA-156808;R-HSA-380170;R-HSA-380042;R-HSA-72722;R-HSA-156823;R-HSA-156826;R-HSA-157849;R-HSA-72619;R-HSA-72621;R-HSA-5419261;R-HSA-1799330;R-HSA-1799329;R-HSA-1799335;R-HSA-1799332;R-HSA-5389842;R-HSA-5419281;R-HSA-379974;R-HSA-5389848;R-HSA-5389849;R-HSA-379982;R-HSA-379861;R-HSA-5419264;R-HSA-5419271;R-HSA-5419268;R-HSA-5419269;R-HSA-5419273;R-HSA-379865;R-HSA-379…
R-HSA-195721	Signaling by WNT	0.681131	20	330	0.0237941	0.52107	41	156	0.0133986	9606	Homo sapiens	ARF3;PSMD10;RNF43;USP8;TLE3;PSMD12;H3F3B;H3F3C;H2AFX;ITPR1;XIAP;FZD8;DKK1;TNRC6C;PSMD9;TERT;PSMC4;PSME3;AKT2;LEO1;ROR2	R-HSA-3769401;R-HSA-4649028;R-HSA-3299569;R-HSA-3322422;R-HSA-5140747;R-HSA-3364026;R-HSA-4641231;R-HSA-2130282;R-HSA-3322424;R-HSA-5140741;R-HSA-3769394;R-HSA-4641229;R-HSA-3322431;R-HSA-3322429;R-HSA-4608855;R-HSA-4641236;R-HSA-169680;R-HSA-3238691;R-HSA-8944349;R-HSA-4551571;R-HSA-1504193;R-HSA-4551570;R-HSA-4420052;R-HSA-3238694;R-HSA-4641246;R-HSA-5368586;R-HSA-3640874;R-HSA-4641253;R-HSA-50…
R-HSA-5684996	MAPK1/MAPK3 signaling	0.681131	18	277	0.0199726	0.40654	21	46	0.00395087	9606	Homo sapiens	DUSP4;PSMD10;DUSP5;PSMD12;ANGPT1;KSR1;YWHAB;PHB;GRIN2D;PSMD9;PPP5C;PSMC4;PSME3;GRB2;FGFR2	R-HSA-5672950;R-HSA-5672951;R-HSA-5672948;R-HSA-5672980;R-HSA-5672978;R-HSA-5672958;R-HSA-5658430;R-HSA-5672957;R-HSA-5672954;R-HSA-5675417;R-HSA-5672966;R-HSA-5675431;R-HSA-5672965;R-HSA-5674019;R-HSA-5672960;R-HSA-5672961;R-HSA-5672972;R-HSA-5675373;R-HSA-5672973;R-HSA-5675433;R-HSA-5672969
R-HSA-5673001	RAF/MAP kinase cascade	0.681131	18	270	0.0194679	0.365869	21	39	0.00334965	9606	Homo sapiens	DUSP4;PSMD10;DUSP5;PSMD12;ANGPT1;KSR1;YWHAB;PHB;GRIN2D;PSMD9;PPP5C;PSMC4;PSME3;GRB2;FGFR2	R-HSA-5672950;R-HSA-5672951;R-HSA-5672948;R-HSA-5672980;R-HSA-5672978;R-HSA-5672958;R-HSA-5658430;R-HSA-5672957;R-HSA-5672954;R-HSA-5675417;R-HSA-5672966;R-HSA-5675431;R-HSA-5672965;R-HSA-5674019;R-HSA-5672960;R-HSA-5672961;R-HSA-5672972;R-HSA-5675373;R-HSA-5672973;R-HSA-5675433;R-HSA-5672969
R-HSA-8878171	Transcriptional regulation by RUNX1	0.681131	18	261	0.0188189	0.314806	44	132	0.0113373	9606	Homo sapiens	CBX8;PSMD10;PSMD12;SMARCD2;CBX4;H3F3B;H3F3C;PRMT1;CBX2;SETD1B;H2AFX;KMT2B;TNRC6C;SOCS3;PSMD9;CCND3;PSMC4;PSME3;RBM42	R-HSA-8938440;R-HSA-8936584;R-HSA-8937097;R-HSA-8938507;R-HSA-8937037;R-HSA-8934735;R-HSA-8936068;R-HSA-8937989;R-HSA-8937113;R-HSA-8937050;R-HSA-8865491;R-HSA-8936989;R-HSA-8937118;R-HSA-8957265;R-HSA-8936979;R-HSA-8865498;R-HSA-8935766;R-HSA-8934742;R-HSA-8936599;R-HSA-8936616;R-HSA-8935785;R-HSA-8938217;R-HSA-8955885;R-HSA-8936621;R-HSA-8937134;R-HSA-8865505;R-HSA-8936608;R-HSA-8936481;R-HSA-8…
R-HSA-157118	Signaling by NOTCH	0.681131	18	257	0.0185305	0.292782	47	152	0.0130551	9606	Homo sapiens	PSMD10;HDAC5;TLE3;PSMD12;H3F3B;H3F3C;FLT4;H2AFX;ATP2A2;TNRC6C;PSMD9;KAT2A;PSMC4;PSME3;NEURL1;E2F1;ST3GAL4;TMED2	R-HSA-1912413;R-HSA-1912412;R-HSA-1912415;R-HSA-9021451;R-HSA-1606682;R-HSA-9021450;R-HSA-9013069;R-HSA-1912409;R-HSA-1912410;R-HSA-1912406;R-HSA-9604831;R-HSA-9604829;R-HSA-4396371;R-HSA-1980047;R-HSA-1912393;R-HSA-1912394;R-HSA-4396379;R-HSA-1912388;R-HSA-1912391;R-HSA-4395231;R-HSA-4396382;R-HSA-9017835;R-HSA-1912382;R-HSA-9604471;R-HSA-9016751;R-HSA-1912379;R-HSA-1912378;R-HSA-9604664;R-HSA-1…
R-HSA-8951664	Neddylation	0.681131	18	241	0.0173769	0.210697	22	31	0.00266254	9606	Homo sapiens	PSMD10;PSMD12;WSB2;EPAS1;FBXO27;FBXL19;GPS1;KLHL11;KLHL13;FBXO41;SOCS3;PSMD9;PSMC4;PSME3;BIRC5;CUL4B;UBE2M	R-HSA-8956040;R-HSA-8956200;R-HSA-8955241;R-HSA-8956106;R-HSA-8952618;R-HSA-8956140;R-HSA-8952044;R-HSA-8952620;R-HSA-8956045;R-HSA-8955245;R-HSA-8951661;R-HSA-8956103;R-HSA-8952039;R-HSA-8951751;R-HSA-8956184;R-HSA-8955289;R-HSA-8956025;R-HSA-8956026;R-HSA-8952638;R-HSA-8952639;R-HSA-8956031;R-HSA-8955285
R-HSA-9006931	Signaling by Nuclear Receptors	0.681131	18	230	0.0165837	0.16143	39	93	0.00798763	9606	Homo sapiens	TLE3;RARG;CRABP2;H3F3B;H3F3C;PRMT1;H2AFX;TNRC6C;PPP5C;STAG2;BCL2;RDH13;KPNA2;EBAG9;POLR2K	R-HSA-9018505;R-HSA-9011981;R-HSA-9011983;R-HSA-9011971;R-HSA-8939203;R-HSA-8939204;R-HSA-9011975;R-HSA-5623643;R-HSA-9018503;R-HSA-9012315;R-HSA-9009371;R-HSA-9012186;R-HSA-9011997;R-HSA-9012319;R-HSA-5334854;R-HSA-9011985;R-HSA-9011984;R-HSA-9038163;R-HSA-9009065;R-HSA-5634103;R-HSA-9012203;R-HSA-9011949;R-HSA-9032751;R-HSA-9011950;R-HSA-9012000;R-HSA-9009378;R-HSA-9011941;R-HSA-5634104;R-HSA-9…
R-HSA-6785807	Interleukin-4 and Interleukin-13 signaling	0.681131	18	211	0.0152138	0.0930955	28	46	0.00395087	9606	Homo sapiens	SOCS3;TGFB1;ALOX15;STAT3;BCL2;BIRC5;HMOX1;MMP9;IL13RA1;ICAM1	R-HSA-6788582;R-HSA-6785762;R-HSA-6789615;R-HSA-6786095;R-HSA-6786293;R-HSA-6786097;R-HSA-6786110;R-HSA-6797245;R-HSA-6790022;R-HSA-6786118;R-HSA-6786050;R-HSA-6786114;R-HSA-6788623;R-HSA-6788622;R-HSA-6790029;R-HSA-6786124;R-HSA-6790025;R-HSA-6789960;R-HSA-6786070;R-HSA-6790038;R-HSA-6797269;R-HSA-6797268;R-HSA-6790036;R-HSA-6788628;R-HSA-6785821;R-HSA-6788571;R-HSA-6790041;R-HSA-6786072
R-HSA-4839726	Chromatin organization	0.681131	17	257	0.0185305	0.383253	25	84	0.00721463	9606	Homo sapiens	SUV420H2;SMARCD2;SETD8;PRMT1;SETD1B;H2AFX;KMT2B;JMJD6;KAT2A;KANSL1;MORF4L2;RUVBL2;REL;PADI3;EP400;RBM42;SUDS3;ATXN7L3	R-HSA-5159245;R-HSA-5244692;R-HSA-3321975;R-HSA-3301237;R-HSA-4754176;R-HSA-1183128;R-HSA-5651654;R-HSA-5661126;R-HSA-5661124;R-HSA-8865237;R-HSA-5661125;R-HSA-5661122;R-HSA-3769447;R-HSA-5651657;R-HSA-3247569;R-HSA-5637686;R-HSA-5205867;R-HSA-5216234;R-HSA-5205799;R-HSA-5205798;R-HSA-3215448;R-HSA-5205861;R-HSA-5423038;R-HSA-3321805;R-HSA-4827382
R-HSA-3247509	Chromatin modifying enzymes	0.681131	17	257	0.0185305	0.383253	25	84	0.00721463	9606	Homo sapiens	SUV420H2;SMARCD2;SETD8;PRMT1;SETD1B;H2AFX;KMT2B;JMJD6;KAT2A;KANSL1;MORF4L2;RUVBL2;REL;PADI3;EP400;RBM42;SUDS3;ATXN7L3	R-HSA-5159245;R-HSA-5244692;R-HSA-3321975;R-HSA-3301237;R-HSA-4754176;R-HSA-1183128;R-HSA-5651654;R-HSA-5661126;R-HSA-5661124;R-HSA-8865237;R-HSA-5661125;R-HSA-5661122;R-HSA-3769447;R-HSA-5651657;R-HSA-3247569;R-HSA-5637686;R-HSA-5205867;R-HSA-5216234;R-HSA-5205799;R-HSA-5205798;R-HSA-3215448;R-HSA-5205861;R-HSA-5423038;R-HSA-3321805;R-HSA-4827382
R-HSA-72203	Processing of Capped Intron-Containing Pre-mRNA	0.681131	17	256	0.0184584	0.377275	32	32	0.00274843	9606	Homo sapiens	ALYREF;DDX23;CSTF2;EIF4A3;UPF3B;NXT2;U2AF1L4;EFTUD2;RNU11;RNU12;NUP85;U2AF2;HNRNPH2;PRPF31;POLR2K	R-HSA-8849157;R-HSA-72130;R-HSA-159046;R-HSA-75079;R-HSA-159050;R-HSA-75081;R-HSA-75080;R-HSA-72139;R-HSA-75083;R-HSA-75082;R-HSA-72143;R-HSA-111439;R-HSA-77587;R-HSA-158481;R-HSA-158484;R-HSA-75097;R-HSA-75096;R-HSA-75098;R-HSA-77594;R-HSA-72095;R-HSA-72160;R-HSA-72231;R-HSA-72103;R-HSA-72107;R-HSA-158441;R-HSA-158447;R-HSA-72180;R-HSA-156661;R-HSA-72185;R-HSA-72124;R-HSA-72127;R-HSA-159101
R-HSA-5357801	Programmed Cell Death	0.681131	17	188	0.0135554	0.0677036	27	139	0.0119385	9606	Homo sapiens	PSMD10;PSMD12;DIABLO;YWHAB;STAT3;XIAP;DYNLL2;PSMD9;PSMC4;STK26;PSME3;AKT2;E2F1;NMT1;BCL2;KPNB1	R-HSA-211715;R-HSA-139906;R-HSA-114307;R-HSA-114306;R-HSA-508163;R-HSA-211206;R-HSA-139908;R-HSA-198347;R-HSA-114440;R-HSA-5675470;R-HSA-114392;R-HSA-5213462;R-HSA-9029667;R-HSA-6790025;R-HSA-114352;R-HSA-114419;R-HSA-114354;R-HSA-211191;R-HSA-141367;R-HSA-114361;R-HSA-139899;R-HSA-139897;R-HSA-140217;R-HSA-4331327;R-HSA-350651;R-HSA-4331324;R-HSA-140221
R-HSA-109581	Apoptosis	0.681131	17	180	0.0129786	0.0494651	25	126	0.010822	9606	Homo sapiens	PSMD10;PSMD12;DIABLO;YWHAB;STAT3;XIAP;DYNLL2;PSMD9;PSMC4;STK26;PSME3;AKT2;E2F1;NMT1;BCL2;KPNB1	R-HSA-211715;R-HSA-139906;R-HSA-114307;R-HSA-114306;R-HSA-508163;R-HSA-211206;R-HSA-139908;R-HSA-198347;R-HSA-114440;R-HSA-114392;R-HSA-9029667;R-HSA-6790025;R-HSA-114352;R-HSA-114419;R-HSA-114354;R-HSA-211191;R-HSA-141367;R-HSA-114361;R-HSA-139899;R-HSA-139897;R-HSA-140217;R-HSA-4331327;R-HSA-350651;R-HSA-4331324;R-HSA-140221
R-HSA-69620	Cell Cycle Checkpoints	0.681131	16	279	0.0201168	0.61356	14	57	0.00489564	9606	Homo sapiens	RFC5;PSMD10;PSMD12;UBE2C;YWHAB;H2AFX;BRCA1;DYNLL2;PSMD9;CENPI;NUP85;PSMC4;PSME3;CDC27;BIRC5	R-HSA-69600;R-HSA-5683735;R-HSA-69891;R-HSA-141409;R-HSA-6799332;R-HSA-8852354;R-HSA-176101;R-HSA-75016;R-HSA-176264;R-HSA-141422;R-HSA-141423;R-HSA-264458;R-HSA-141431;R-HSA-141439
R-HSA-201681	TCF dependent signaling in response to WNT	0.681131	16	216	0.0155743	0.23679	22	71	0.00609808	9606	Homo sapiens	PSMD10;RNF43;USP8;TLE3;PSMD12;H3F3B;H3F3C;H2AFX;XIAP;FZD8;DKK1;PSMD9;TERT;PSMC4;PSME3;AKT2;LEO1	R-HSA-3769401;R-HSA-4641253;R-HSA-3299569;R-HSA-3322422;R-HSA-3361751;R-HSA-4641249;R-HSA-3364026;R-HSA-4641260;R-HSA-3322424;R-HSA-3769394;R-HSA-1458875;R-HSA-3322431;R-HSA-4641256;R-HSA-3322429;R-HSA-3322434;R-HSA-4641236;R-HSA-4641205;R-HSA-1504193;R-HSA-4641246;R-HSA-5368586;R-HSA-3640874;R-HSA-3451147
R-HSA-2555396	Mitotic Metaphase and Anaphase	0.681131	16	208	0.0149975	0.195528	9	12	0.00103066	9606	Homo sapiens	PSMD10;PSMD12;UBE2C;CDCA5;LEMD3;DYNLL2;PSMD9;STAG2;ESPL1;CENPI;NUP85;PSMC4;PSME3;CDC27;BIRC5;TMPO	R-HSA-174144;R-HSA-2467798;R-HSA-2467809;R-HSA-2545203;R-HSA-2467811;R-HSA-174202;R-HSA-2467775;R-HSA-174121;R-HSA-2995376
R-HSA-68882	Mitotic Anaphase	0.681131	16	207	0.0149254	0.190627	9	11	0.000945	9606	Homo sapiens	PSMD10;PSMD12;UBE2C;CDCA5;LEMD3;DYNLL2;PSMD9;STAG2;ESPL1;CENPI;NUP85;PSMC4;PSME3;CDC27;BIRC5;TMPO	R-HSA-174144;R-HSA-2467798;R-HSA-2467809;R-HSA-2545203;R-HSA-2467811;R-HSA-174202;R-HSA-2467775;R-HSA-174121;R-HSA-2995376
R-HSA-72172	mRNA Splicing	0.681131	15	196	0.0141322	0.210093	14	14	0.00120244	9606	Homo sapiens	ALYREF;DDX23;CSTF2;EIF4A3;UPF3B;U2AF1L4;EFTUD2;RNU11;RNU12;U2AF2;HNRNPH2;PRPF31;POLR2K	R-HSA-72160;R-HSA-72130;R-HSA-72231;R-HSA-75079;R-HSA-75081;R-HSA-75080;R-HSA-72139;R-HSA-72107;R-HSA-75083;R-HSA-75082;R-HSA-72143;R-HSA-156661;R-HSA-72124;R-HSA-72127
R-HSA-8939211	ESR-mediated signaling	0.681131	15	160	0.0115365	0.0651231	34	72	0.00618397	9606	Homo sapiens	TNRC6C;TLE3;PPP5C;STAG2;H3F3B;H3F3C;PRMT1;H2AFX;BCL2;KPNA2;EBAG9;POLR2K	R-HSA-9018505;R-HSA-9011981;R-HSA-9011983;R-HSA-9011971;R-HSA-8939203;R-HSA-8939204;R-HSA-9011975;R-HSA-9018503;R-HSA-9012315;R-HSA-9009371;R-HSA-9012186;R-HSA-9011997;R-HSA-9012319;R-HSA-9011985;R-HSA-9011984;R-HSA-9038163;R-HSA-9009065;R-HSA-9012203;R-HSA-9011949;R-HSA-9032751;R-HSA-9011950;R-HSA-9012000;R-HSA-9009378;R-HSA-9011941;R-HSA-9012196;R-HSA-9011961;R-HSA-9011966;R-HSA-9012209;R-HSA-9…
R-HSA-376176	Signaling by ROBO receptors	0.681131	14	235	0.0169443	0.554019	6	60	0.00515331	9606	Homo sapiens	PSMD10;PSMD12;EIF4A3;UPF3B;PSMD9;PSMC4;PSME3;COL4A5;RPL27;RPL38;RPL39;PFN2;PAK4	R-HSA-428534;R-HSA-9014652;R-HSA-9010396;R-HSA-428531;R-HSA-9011313;R-HSA-9014610
R-HSA-453274	Mitotic G2-G2/M phases	0.681131	14	213	0.015358	0.409153	33	80	0.00687108	9606	Homo sapiens	PSMD10;MPP2;PSMD12;CEP131;CSNK1D;HAUS5;TUBG2;TUBG1;PSMD9;PSMC4;PSME3;E2F1;MYBL2;PHLDA1	R-HSA-8853444;R-HSA-380294;R-HSA-8852354;R-HSA-4088441;R-HSA-4088439;R-HSA-380303;R-HSA-4088309;R-HSA-4088306;R-HSA-4088307;R-HSA-4088305;R-HSA-3000319;R-HSA-380311;R-HSA-4088298;R-HSA-4088299;R-HSA-2574845;R-HSA-8853405;R-HSA-8854044;R-HSA-3000310;R-HSA-4088162;R-HSA-2574840;R-HSA-380455;R-HSA-187937;R-HSA-4088024;R-HSA-4088152;R-HSA-8853419;R-HSA-8854071;R-HSA-8853429;R-HSA-4088141;R-HSA-380272…
R-HSA-2467813	Separation of Sister Chromatids	0.681131	14	193	0.0139159	0.279478	8	8	0.000687	9606	Homo sapiens	PSMD10;PSMD12;UBE2C;CDCA5;DYNLL2;PSMD9;STAG2;ESPL1;CENPI;NUP85;PSMC4;PSME3;CDC27;BIRC5	R-HSA-174144;R-HSA-2467798;R-HSA-2467809;R-HSA-2545203;R-HSA-2467811;R-HSA-174202;R-HSA-2467775;R-HSA-174121
R-HSA-69242	S Phase	0.681131	14	179	0.0129065	0.198349	15	54	0.00463798	9606	Homo sapiens	RFC5;PSMD10;PSMD12;UBE2C;CDCA5;PSMD9;STAG2;PSMC4;PSME3;AKT2;CDC27;E2F1;POLE	R-HSA-2468039;R-HSA-2473152;R-HSA-69063;R-HSA-2468041;R-HSA-69068;R-HSA-75825;R-HSA-68913;R-HSA-187574;R-HSA-68948;R-HSA-69015;R-HSA-198613;R-HSA-69016;R-HSA-2473151;R-HSA-188345;R-HSA-69053
R-HSA-453279	Mitotic G1-G1/S phases	0.681131	14	173	0.0124739	0.167385	48	98	0.00841707	9606	Homo sapiens	PSMD10;PSMD9;PSMD12;CCND3;PSMC4;PSME3;AKT2;E2F1;MYBL2;TK1;POLE	R-HSA-8961934;R-HSA-8961678;R-HSA-8942607;R-HSA-8961920;R-HSA-8961665;R-HSA-8962050;R-HSA-8964482;R-HSA-8964550;R-HSA-8961671;R-HSA-8961863;R-HSA-8961991;R-HSA-8941895;R-HSA-8961688;R-HSA-8961946;R-HSA-8941915;R-HSA-198613;R-HSA-8964561;R-HSA-8961874;R-HSA-8961619;R-HSA-8942803;R-HSA-8961620;R-HSA-8961961;R-HSA-68960;R-HSA-8978926;R-HSA-8961632;R-HSA-8961888;R-HSA-8961952;R-HSA-9018017;R-HSA-8964…
R-HSA-9018519	Estrogen-dependent gene expression	0.681131	14	153	0.0110318	0.084461	31	66	0.00566864	9606	Homo sapiens	TNRC6C;TLE3;STAG2;H3F3B;H3F3C;PRMT1;H2AFX;BCL2;KPNA2;EBAG9;POLR2K	R-HSA-9018505;R-HSA-9011981;R-HSA-9011983;R-HSA-9011971;R-HSA-9011975;R-HSA-9018503;R-HSA-9012315;R-HSA-9009371;R-HSA-9012186;R-HSA-9011997;R-HSA-9012319;R-HSA-9011985;R-HSA-9011984;R-HSA-9038163;R-HSA-9009065;R-HSA-9012203;R-HSA-9011949;R-HSA-9011950;R-HSA-9012000;R-HSA-9009378;R-HSA-9011941;R-HSA-9012196;R-HSA-9011961;R-HSA-9011966;R-HSA-9012209;R-HSA-9012208;R-HSA-9011952;R-HSA-9023859;R-HSA-9…
R-HSA-69275	G2/M Transition	0.681131	13	211	0.0152138	0.506282	31	78	0.0066993	9606	Homo sapiens	PSMD10;MPP2;PSMD12;CEP131;CSNK1D;HAUS5;TUBG2;TUBG1;PSMD9;PSMC4;PSME3;MYBL2;PHLDA1	R-HSA-8853444;R-HSA-380294;R-HSA-8852354;R-HSA-4088441;R-HSA-4088439;R-HSA-380303;R-HSA-4088309;R-HSA-4088306;R-HSA-4088307;R-HSA-4088305;R-HSA-3000319;R-HSA-380311;R-HSA-4088298;R-HSA-4088299;R-HSA-2574845;R-HSA-8853405;R-HSA-8854044;R-HSA-3000310;R-HSA-4088162;R-HSA-2574840;R-HSA-380455;R-HSA-4088024;R-HSA-4088152;R-HSA-8853419;R-HSA-8854071;R-HSA-8853429;R-HSA-4088141;R-HSA-380272;R-HSA-408813…
R-HSA-2559583	Cellular Senescence	0.681131	13	198	0.0142764	0.416558	36	89	0.00764408	9606	Homo sapiens	CBX8;CEBPB;CBX4;H3F3B;UBE2C;H3F3C;CBX2;H2AFX;STAT3;TNRC6C;CDC27;E2F1;EP400	R-HSA-3790137;R-HSA-3857336;R-HSA-3857328;R-HSA-3790130;R-HSA-3857329;R-HSA-3788725;R-HSA-3240765;R-HSA-3788724;R-HSA-3209151;R-HSA-3240766;R-HSA-3229089;R-HSA-3223200;R-HSA-3240295;R-HSA-3785711;R-HSA-3788705;R-HSA-3788708;R-HSA-3229102;R-HSA-3240787;R-HSA-3857305;R-HSA-3209109;R-HSA-3857308;R-HSA-3209111;R-HSA-3858387;R-HSA-3209114;R-HSA-4647594;R-HSA-4647593;R-HSA-3788745;R-HSA-3222593;R-HSA-3…
R-HSA-72163	mRNA Splicing - Major Pathway	0.681131	13	185	0.0133391	0.327354	9	9	0.000773	9606	Homo sapiens	EFTUD2;U2AF2;ALYREF;DDX23;CSTF2;EIF4A3;UPF3B;HNRNPH2;PRPF31;POLR2K;U2AF1L4	R-HSA-72160;R-HSA-72130;R-HSA-72231;R-HSA-156661;R-HSA-72139;R-HSA-72107;R-HSA-72124;R-HSA-72143;R-HSA-72127
R-HSA-6807070	PTEN Regulation	0.681131	13	171	0.0123297	0.2374	33	56	0.00480976	9606	Homo sapiens	CBX8;PSMD10;HDAC5;PSMD12;CBX4;CBX2;XIAP;RPTOR;TNRC6C;PSMD9;PSMC4;PSME3;AKT2	R-HSA-8943817;R-HSA-8944457;R-HSA-8944650;R-HSA-8944522;R-HSA-6807077;R-HSA-2318752;R-HSA-8948621;R-HSA-8948623;R-HSA-8944706;R-HSA-8948612;R-HSA-8944454;R-HSA-8948569;R-HSA-8944538;R-HSA-8948757;R-HSA-8944599;R-HSA-8944104;R-HSA-8948651;R-HSA-8944684;R-HSA-8948524;R-HSA-8945709;R-HSA-6807106;R-HSA-8948641;R-HSA-8944483;R-HSA-8948582;R-HSA-8948583;R-HSA-8944632;R-HSA-8948536;R-HSA-8944569;R-HSA-8…
R-HSA-983712	Ion channel transport	0.681131	12	207	0.0149254	0.593015	8	39	0.00334965	9606	Homo sapiens	GLTP;TSC22D3;WNK2;ATP6V0A2;TRPV3;ATP11C;ATP2A2;TRPM7;ATP2B1;ATP6V0E2;VPS25;ATP6V1C1	R-HSA-427910;R-HSA-418309;R-HSA-2682349;R-HSA-5252133;R-HSA-947591;R-HSA-3295579;R-HSA-418365;R-HSA-939763
R-HSA-2990846	SUMOylation	0.681131	12	187	0.0134833	0.453392	34	139	0.0119385	9606	Homo sapiens	CBX8;STAG2;CBX4;TRIM28;NUP85;VDR;CBX2;NR1H2;REL;BIRC5;BRCA1;PDCD2L	R-HSA-3108203;R-HSA-2993769;R-HSA-4570499;R-HSA-4615872;R-HSA-3296126;R-HSA-5228508;R-HSA-2993790;R-HSA-2993784;R-HSA-4546387;R-HSA-4655440;R-HSA-2993781;R-HSA-2993780;R-HSA-4570463;R-HSA-3108212;R-HSA-2990833;R-HSA-2997616;R-HSA-3108209;R-HSA-4755479;R-HSA-2997709;R-HSA-4551655;R-HSA-5228525;R-HSA-3000399;R-HSA-5228523;R-HSA-4551649;R-HSA-4551727;R-HSA-3927824;R-HSA-3000348;R-HSA-4615987;R-HSA-3…
R-HSA-9010553	Regulation of expression of SLITs and ROBOs	0.681131	12	183	0.0131949	0.424449	4	20	0.00171777	9606	Homo sapiens	PSMD10;PSMD9;PSMD12;PSMC4;PSME3;EIF4A3;UPF3B;COL4A5;RPL27;RPL38;RPL39	R-HSA-9014652;R-HSA-9010396;R-HSA-9011313;R-HSA-9014610
R-HSA-983705	Signaling by the B Cell Receptor (BCR)	0.681131	11	195	0.0140601	0.627848	14	35	0.0030061	9606	Homo sapiens	PSMD10;PSMD9;PSMD12;PSMC4;PSME3;ITPR1;REL;ORAI1;GRB2;VAV1;NFKBIB	R-HSA-2076220;R-HSA-434798;R-HSA-1168633;R-HSA-1168376;R-HSA-1112666;R-HSA-434700;R-HSA-1168638;R-HSA-1168640;R-HSA-169683;R-HSA-1168643;R-HSA-169680;R-HSA-1168642;R-HSA-983704;R-HSA-983703
R-HSA-3108232	SUMO E3 ligases SUMOylate target proteins	0.681131	11	178	0.0128344	0.508033	28	130	0.0111655	9606	Homo sapiens	CBX8;STAG2;CBX4;TRIM28;NUP85;VDR;CBX2;NR1H2;REL;BIRC5;BRCA1	R-HSA-3108203;R-HSA-4570499;R-HSA-4615872;R-HSA-3296126;R-HSA-5228508;R-HSA-4546387;R-HSA-4655440;R-HSA-4570463;R-HSA-3108212;R-HSA-2997616;R-HSA-3108209;R-HSA-4755479;R-HSA-2997709;R-HSA-4551655;R-HSA-5228525;R-HSA-3000399;R-HSA-5228523;R-HSA-4551649;R-HSA-4551727;R-HSA-3927824;R-HSA-3000348;R-HSA-4615987;R-HSA-3000411;R-HSA-4570493;R-HSA-4720432;R-HSA-4551679;R-HSA-4655355;R-HSA-3782535
R-HSA-400206	Regulation of lipid metabolism by Peroxisome proliferator-activated receptor alpha (PPARalpha)	0.681131	11	176	0.0126902	0.493173	6	44	0.0037791	9606	Homo sapiens	MED25;CPT2;NR1H2;TRIB3;AHR;ANGPTL4;MED13L	R-HSA-560473;R-HSA-1989773;R-HSA-1989767;R-HSA-1989764;R-HSA-1989765;R-HSA-560517
R-HSA-1989781	PPARA activates gene expression	0.681131	11	174	0.012546	0.478212	6	41	0.00352143	9606	Homo sapiens	MED25;CPT2;NR1H2;TRIB3;AHR;ANGPTL4;MED13L	R-HSA-560473;R-HSA-1989773;R-HSA-1989767;R-HSA-1989764;R-HSA-1989765;R-HSA-560517
R-HSA-69306	DNA Replication	0.681131	11	141	0.0101666	0.235705	11	47	0.00403676	9606	Homo sapiens	RFC5;PSMD10;PSMD9;PSMD12;UBE2C;PSMC4;PSME3;CDC27;E2F1;POLE	R-HSA-68913;R-HSA-68960;R-HSA-68914;R-HSA-68948;R-HSA-69015;R-HSA-69063;R-HSA-68825;R-HSA-69016;R-HSA-69053;R-HSA-68637;R-HSA-69068
R-HSA-5368287	Mitochondrial translation	0.681131	11	102	0.00735453	0.0484114	15	17	0.0014601	9606	Homo sapiens	TSFM;ICT1;MRPS12;MRPS23;MRPL38;MRPL27;MRPS7;MRPL12;AURKAIP1;MRPL10	R-HSA-5389842;R-HSA-5419281;R-HSA-5368279;R-HSA-5389848;R-HSA-5389849;R-HSA-5419261;R-HSA-5419264;R-HSA-5389857;R-HSA-5419271;R-HSA-5419268;R-HSA-5419269;R-HSA-5419273;R-HSA-5419279;R-HSA-5389839;R-HSA-5419277
R-HSA-5389840	Mitochondrial translation elongation	0.681131	11	94	0.00677771	0.0298427	7	8	0.000687	9606	Homo sapiens	TSFM;ICT1;MRPS12;MRPS23;MRPL38;MRPL27;MRPS7;MRPL12;AURKAIP1;MRPL10	R-HSA-5389842;R-HSA-5389857;R-HSA-5419268;R-HSA-5419269;R-HSA-5389848;R-HSA-5419279;R-HSA-5419261
R-HSA-1226099	Signaling by FGFR in disease	0.681131	11	87	0.00627298	0.0183496	54	106	0.00910418	9606	Homo sapiens	STAT5B;STAT3;GRB2;FGFR2;POLR2K	R-HSA-2029983;R-HSA-5655252;R-HSA-5655248;R-HSA-5655263;R-HSA-5654748;R-HSA-1839112;R-HSA-5655235;R-HSA-1839114;R-HSA-5655233;R-HSA-1839110;R-HSA-5655245;R-HSA-2067713;R-HSA-5655240;R-HSA-5655241;R-HSA-1839107;R-HSA-5655285;R-HSA-5655295;R-HSA-5655290;R-HSA-5655289;R-HSA-5655268;R-HSA-5655266;R-HSA-2029992;R-HSA-2029988;R-HSA-2029989;R-HSA-8853308;R-HSA-5655277;R-HSA-8853307;R-HSA-2029984;R-HSA-8…
R-HSA-69481	G2/M Checkpoints	0.681131	10	154	0.0111039	0.450012	7	24	0.00206132	9606	Homo sapiens	RFC5;PSMD10;PSMD9;PSMD12;YWHAB;PSMC4;PSME3;H2AFX;BRCA1	R-HSA-5683735;R-HSA-69891;R-HSA-6799332;R-HSA-8852354;R-HSA-176101;R-HSA-75016;R-HSA-176264
R-HSA-69206	G1/S Transition	0.681131	10	150	0.0108155	0.418121	34	61	0.0052392	9606	Homo sapiens	PSMD10;PSMD9;PSMD12;PSMC4;PSME3;AKT2;E2F1;TK1;POLE	R-HSA-8961678;R-HSA-8961934;R-HSA-8961920;R-HSA-8961665;R-HSA-8962050;R-HSA-8961671;R-HSA-8961863;R-HSA-8961991;R-HSA-8961688;R-HSA-8961946;R-HSA-198613;R-HSA-8961874;R-HSA-8961619;R-HSA-8961620;R-HSA-8961961;R-HSA-68960;R-HSA-8961632;R-HSA-8961888;R-HSA-8961952;R-HSA-113643;R-HSA-8961699;R-HSA-8961636;R-HSA-8961895;R-HSA-8961915;R-HSA-68914;R-HSA-187574;R-HSA-8961982;R-HSA-8961840;R-HSA-8961651;…
R-HSA-69239	Synthesis of DNA	0.681131	10	132	0.00951763	0.277405	7	26	0.0022331	9606	Homo sapiens	RFC5;PSMD10;PSMD9;PSMD12;UBE2C;PSMC4;PSME3;CDC27;POLE	R-HSA-68913;R-HSA-68948;R-HSA-69015;R-HSA-69063;R-HSA-69016;R-HSA-69053;R-HSA-69068
R-HSA-5687128	MAPK6/MAPK4 signaling	0.681131	10	106	0.00764294	0.112513	22	40	0.00343554	9606	Homo sapiens	TNRC6C;PSMD10;PSMD9;PSMD12;CCND3;PSMC4;PSME3;MAPK6;STK4	R-HSA-5687094;R-HSA-5692788;R-HSA-5692754;R-HSA-5687090;R-HSA-5692755;R-HSA-5687091;R-HSA-5687120;R-HSA-5687103;R-HSA-5692764;R-HSA-5627775;R-HSA-5692761;R-HSA-5692775;R-HSA-5687109;R-HSA-5692770;R-HSA-5687107;R-HSA-5692768;R-HSA-5687086;R-HSA-5692749;R-HSA-5692781;R-HSA-5687112;R-HSA-5687081;R-HSA-5687113
R-HSA-5368286	Mitochondrial translation initiation	0.681131	10	96	0.00692191	0.0693377	3	4	0.000344	9606	Homo sapiens	ICT1;MRPS12;MRPS23;MRPL38;MRPL27;MRPS7;MRPL12;AURKAIP1;MRPL10	R-HSA-5368279;R-HSA-5389849;R-HSA-5389839
R-HSA-74752	Signaling by Insulin receptor	0.681131	10	96	0.00692191	0.0693377	15	34	0.00292021	9606	Homo sapiens	AKT2;ATP6V0A2;GRB2;TRIB3;ATP6V0E2;FGFR2;ATP6V1C1	R-HSA-109699;R-HSA-74723;R-HSA-109700;R-HSA-109702;R-HSA-5686074;R-HSA-109807;R-HSA-74736;R-HSA-109813;R-HSA-5252133;R-HSA-109817;R-HSA-162363;R-HSA-74746;R-HSA-5686315;R-HSA-109823;R-HSA-109822
R-HSA-5419276	Mitochondrial translation termination	0.681131	10	94	0.00677771	0.0622047	5	5	0.000429	9606	Homo sapiens	ICT1;MRPS12;MRPS23;MRPL38;MRPL27;MRPS7;MRPL12;AURKAIP1;MRPL10	R-HSA-5419264;R-HSA-5419281;R-HSA-5419271;R-HSA-5419273;R-HSA-5419277
R-HSA-109606	Intrinsic Pathway for Apoptosis	0.681131	10	52	0.00374937	0.00147958	20	47	0.00403676	9606	Homo sapiens	DIABLO;YWHAB;AKT2;STAT3;BCL2;E2F1;NMT1;XIAP;DYNLL2	R-HSA-139906;R-HSA-114307;R-HSA-114306;R-HSA-508163;R-HSA-139908;R-HSA-198347;R-HSA-114440;R-HSA-6790025;R-HSA-114352;R-HSA-114419;R-HSA-114354;R-HSA-141367;R-HSA-114361;R-HSA-114392;R-HSA-139899;R-HSA-139897;R-HSA-140217;R-HSA-4331327;R-HSA-4331324;R-HSA-140221
R-HSA-3858494	Beta-catenin independent WNT signaling	0.681131	9	165	0.011897	0.662385	11	51	0.00438031	9606	Homo sapiens	TNRC6C;PSMD10;PSMD9;PSMD12;PSMC4;PSME3;ITPR1;FZD8;ROR2	R-HSA-4608855;R-HSA-169680;R-HSA-5099886;R-HSA-5140747;R-HSA-4551571;R-HSA-4551570;R-HSA-4420052;R-HSA-5140741;R-HSA-4518575;R-HSA-4518585;R-HSA-4608825
R-HSA-446652	Interleukin-1 family signaling	0.681131	9	162	0.0116807	0.641341	6	78	0.0066993	9606	Homo sapiens	PSMD10;MAP3K3;PSMD9;PSMD12;PSMC4;PSME3;STAT3;REL;NFKBIB	R-HSA-507719;R-HSA-168166;R-HSA-209061;R-HSA-448703;R-HSA-9009072;R-HSA-168140
R-HSA-163200	Respiratory electron transport, ATP synthesis by chemiosmotic coupling, and heat production by uncoupling proteins.	0.681131	9	146	0.0105271	0.518374	15	29	0.00249077	9606	Homo sapiens	NDUFAF6;TACO1;NDUFA1;UQCRFS1;COX14;ETFB;COX6C;COQ10A;SLC25A14	R-HSA-166214;R-HSA-6799202;R-HSA-170026;R-HSA-164651;R-HSA-6799179;R-HSA-163214;R-HSA-6799178;R-HSA-166220;R-HSA-169260;R-HSA-6799191;R-HSA-166387;R-HSA-163217;R-HSA-169270;R-HSA-6799197;R-HSA-6799196
R-HSA-194138	Signaling by VEGF	0.681131	9	134	0.00966184	0.418292	17	83	0.00712875	9606	Homo sapiens	JUP;FLT4;AKT2;ITPR1;ELMO2;TRIB3;STK4;BAIAP2;VAV1	R-HSA-2317314;R-HSA-194308;R-HSA-2029465;R-HSA-8951586;R-HSA-434637;R-HSA-5218820;R-HSA-5218850;R-HSA-5357472;R-HSA-169683;R-HSA-169680;R-HSA-198640;R-HSA-5357445;R-HSA-5218811;R-HSA-5357477;R-HSA-5218839;R-HSA-5357483;R-HSA-198270
R-HSA-9007101	Rab regulation of trafficking	0.681131	9	129	0.00930132	0.376058	9	35	0.0030061	9606	Homo sapiens	GGA3;RINL;RAB5C;AKT2;RAB35;RAB3IP;RAB27A;RAB9B;MON1A	R-HSA-8876191;R-HSA-8854222;R-HSA-8876190;R-HSA-8854173;R-HSA-8877308;R-HSA-8877612;R-HSA-8877451;R-HSA-8933446;R-HSA-8875320
R-HSA-199418	Negative regulation of the PI3K/AKT network	0.681131	9	126	0.00908501	0.35087	4	10	0.000859	9606	Homo sapiens	AKT2;GRB2;TRIB3;PIP4K2C;FGFR2;VAV1	R-HSA-199443;R-HSA-2316434;R-HSA-199425;R-HSA-1675776
R-HSA-2219528	PI3K/AKT Signaling in Cancer	0.681131	9	126	0.00908501	0.35087	4	21	0.00180366	9606	Homo sapiens	GSK3A;AKT2;AKT1S1;GRB2;FGFR2;VAV1	R-HSA-2399966;R-HSA-2400009;R-HSA-2399977;R-HSA-2400010
R-HSA-5628897	TP53 Regulates Metabolic Genes	0.681131	9	125	0.00901291	0.342524	10	34	0.00292021	9606	Homo sapiens	RPTOR;TNRC6C;GPI;YWHAB;TACO1;AKT2;COX14;COX6C;PRKAB1	R-HSA-5631941;R-HSA-198609;R-HSA-2318752;R-HSA-2321904;R-HSA-380979;R-HSA-5632738;R-HSA-5632732;R-HSA-380927;R-HSA-70475;R-HSA-163214
R-HSA-5607764	CLEC7A (Dectin-1) signaling	0.681131	9	120	0.00865239	0.301357	22	45	0.00386498	9606	Homo sapiens	PSMD10;PSMD9;PSMD12;PSMC4;PSME3;CARD9;ITPR1;REL;UBE2M	R-HSA-5607733;R-HSA-5607732;R-HSA-5607731;R-HSA-5607741;R-HSA-5607740;R-HSA-5607742;R-HSA-5607737;R-HSA-5607736;R-HSA-169683;R-HSA-5607751;R-HSA-169680;R-HSA-5660965;R-HSA-5607744;R-HSA-5607747;R-HSA-5607757;R-HSA-5607725;R-HSA-5607756;R-HSA-5607724;R-HSA-5607759;R-HSA-5607726;R-HSA-5607753;R-HSA-5607720
R-HSA-381340	Transcriptional regulation of white adipocyte differentiation	0.681131	9	108	0.00778715	0.208928	14	18	0.00154599	9606	Homo sapiens	MED25;CEBPB;CCND3;TGFB1;ANGPTL4;MED13L	R-HSA-1183058;R-HSA-560491;R-HSA-381377;R-HSA-560493;R-HSA-381283;R-HSA-1183003;R-HSA-560517;R-HSA-560472;R-HSA-560473;R-HSA-560510;R-HSA-381309;R-HSA-977271;R-HSA-560498;R-HSA-381337
R-HSA-162909	Host Interactions of HIV factors	0.681131	8	148	0.0106713	0.668022	12	54	0.00463798	9606	Homo sapiens	PSMD10;PSMD9;PSMD12;NUP85;PSMC4;PSME3;SLC25A5;KPNB1	R-HSA-165043;R-HSA-180736;R-HSA-180710;R-HSA-165047;R-HSA-180725;R-HSA-180709;R-HSA-180603;R-HSA-180728;R-HSA-180905;R-HSA-180622;R-HSA-180732;R-HSA-180573
R-HSA-8878166	Transcriptional regulation by RUNX2	0.681131	8	144	0.0103829	0.638429	7	84	0.00721463	9606	Homo sapiens	COL1A1;PSMD10;PSMD9;PSMD12;PSMC4;PSME3;AKT2	R-HSA-8939801;R-HSA-9008475;R-HSA-8985627;R-HSA-8939963;R-HSA-8985644;R-HSA-9008110;R-HSA-9009362
R-HSA-163685	Integration of energy metabolism	0.681131	8	143	0.0103108	0.630805	17	65	0.00558275	9606	Homo sapiens	ACLY;PFKFB4;CCDC57;FASN;MLX;ITPR1;ADRA2C;SLC25A5;GNAI1	R-HSA-400071;R-HSA-400037;R-HSA-163750;R-HSA-163748;R-HSA-381644;R-HSA-265166;R-HSA-163215;R-HSA-163666;R-HSA-169683;R-HSA-169680;R-HSA-163733;R-HSA-163669;R-HSA-163770;R-HSA-400063;R-HSA-400092;R-HSA-163743;R-HSA-163773
R-HSA-4420097	VEGFA-VEGFR2 Pathway	0.681131	8	125	0.00901291	0.480805	16	77	0.00661342	9606	Homo sapiens	JUP;AKT2;ITPR1;ELMO2;TRIB3;STK4;BAIAP2;VAV1	R-HSA-2317314;R-HSA-2029465;R-HSA-8951586;R-HSA-434637;R-HSA-5218820;R-HSA-5218850;R-HSA-5357472;R-HSA-169683;R-HSA-169680;R-HSA-198640;R-HSA-5357445;R-HSA-5218811;R-HSA-5357477;R-HSA-5218839;R-HSA-5357483;R-HSA-198270
R-HSA-382556	ABC-family proteins mediated transport	0.681131	8	124	0.0089408	0.471937	6	28	0.00240488	9606	Homo sapiens	PSMD10;PSMD9;PSMD12;PSMC4;PSME3;DERL1;ABCB9;ABCG1	R-HSA-8866551;R-HSA-8866546;R-HSA-266082;R-HSA-8866542;R-HSA-5223317;R-HSA-8866553
R-HSA-8878159	Transcriptional regulation by RUNX3	0.681131	8	118	0.00850818	0.418166	12	47	0.00403676	9606	Homo sapiens	PSMD10;PSMD9;PSMD12;KAT2A;TGFB1;PSMC4;PSME3;TEAD1	R-HSA-8952408;R-HSA-1980047;R-HSA-8878117;R-HSA-8878243;R-HSA-8951676;R-HSA-8951966;R-HSA-8951695;R-HSA-4396347;R-HSA-1989766;R-HSA-8878237;R-HSA-8878220;R-HSA-8937814
R-HSA-611105	Respiratory electron transport	0.681131	8	115	0.00829187	0.391113	11	19	0.00163188	9606	Homo sapiens	NDUFAF6;TACO1;NDUFA1;UQCRFS1;COX14;ETFB;COX6C;COQ10A	R-HSA-6799191;R-HSA-163217;R-HSA-169270;R-HSA-6799202;R-HSA-164651;R-HSA-6799197;R-HSA-6799196;R-HSA-6799179;R-HSA-163214;R-HSA-6799178;R-HSA-169260
R-HSA-1912422	Pre-NOTCH Expression and Processing	0.681131	8	113	0.00814767	0.3731	24	38	0.00326376	9606	Homo sapiens	TNRC6C;KAT2A;H3F3B;H3F3C;H2AFX;ST3GAL4;E2F1;ATP2A2;TMED2	R-HSA-1912413;R-HSA-1912412;R-HSA-1912415;R-HSA-9017835;R-HSA-1606682;R-HSA-1912382;R-HSA-1912409;R-HSA-1912379;R-HSA-1912410;R-HSA-1912378;R-HSA-1912406;R-HSA-1912374;R-HSA-1912368;R-HSA-9604831;R-HSA-9604829;R-HSA-9604834;R-HSA-1912364;R-HSA-1912367;R-HSA-1912366;R-HSA-1912363;R-HSA-1912362;R-HSA-1606561;R-HSA-4395231;R-HSA-1912416
R-HSA-9020702	Interleukin-1 signaling	0.681131	8	109	0.00785925	0.337304	4	45	0.00386498	9606	Homo sapiens	PSMD10;MAP3K3;PSMD9;PSMD12;PSMC4;PSME3;REL;NFKBIB	R-HSA-507719;R-HSA-168166;R-HSA-209061;R-HSA-168140
R-HSA-73886	Chromosome Maintenance	0.681131	8	105	0.00757084	0.302084	17	27	0.00231899	9606	Homo sapiens	RFC5;TERT;CENPI;RUVBL2;H2AFX;STRA13;POLE	R-HSA-606349;R-HSA-174439;R-HSA-606287;R-HSA-181450;R-HSA-164616;R-HSA-164617;R-HSA-174447;R-HSA-164620;R-HSA-163090;R-HSA-163120;R-HSA-174452;R-HSA-606289;R-HSA-163099;R-HSA-163096;R-HSA-174425;R-HSA-176700;R-HSA-606326
R-HSA-5668541	TNFR2 non-canonical NF-kB pathway	0.681131	8	104	0.00749874	0.293408	17	43	0.00369321	9606	Homo sapiens	PSMD10;PSMD9;PSMD12;PSMC4;TRAF3;PSME3;REL;UBE2M	R-HSA-5676598;R-HSA-5668534;R-HSA-5676596;R-HSA-5676597;R-HSA-5676595;R-HSA-5607731;R-HSA-5676593;R-HSA-5668414;R-HSA-5607741;R-HSA-5668543;R-HSA-5668454;R-HSA-5668481;R-HSA-5668417;R-HSA-5607725;R-HSA-5607726;R-HSA-5607720;R-HSA-5668520
R-HSA-8876198	RAB GEFs exchange GTP for GDP on RABs	0.681131	8	94	0.00677771	0.210892	7	21	0.00180366	9606	Homo sapiens	RINL;RAB5C;AKT2;RAB35;RAB3IP;RAB27A;RAB9B;MON1A	R-HSA-8876191;R-HSA-8876190;R-HSA-8877308;R-HSA-8877612;R-HSA-8877451;R-HSA-8933446;R-HSA-8875320
R-HSA-9013694	Signaling by NOTCH4	0.681131	8	92	0.0066335	0.195573	4	20	0.00171777	9606	Homo sapiens	PSMD10;PSMD9;PSMD12;KAT2A;PSMC4;PSME3;FLT4	R-HSA-9604642;R-HSA-9604451;R-HSA-9604471;R-HSA-9604664
R-HSA-6806834	Signaling by MET	0.681131	8	87	0.00627298	0.159459	28	49	0.00420854	9606	Homo sapiens	COL1A1;USP8;GGA3;HGS;STAT3;GRB2;LAMC1;TNS3	R-HSA-8875591;R-HSA-8875523;R-HSA-8851919;R-HSA-8875661;R-HSA-2730595;R-HSA-8875659;R-HSA-8865994;R-HSA-2730599;R-HSA-8875540;R-HSA-8874079;R-HSA-8851933;R-HSA-8851804;R-HSA-8875482;R-HSA-8875558;R-HSA-8875490;R-HSA-8875183;R-HSA-8875817;R-HSA-8875816;R-HSA-8875443;R-HSA-8852019;R-HSA-8851827;R-HSA-8851954;R-HSA-8875568;R-HSA-8874685;R-HSA-8851900;R-HSA-8875451;R-HSA-8851899;R-HSA-8875576
R-HSA-1632852	Macroautophagy	0.681131	8	79	0.00569616	0.109119	23	39	0.00334965	9606	Homo sapiens	RPTOR;BECN1;WDR45B;ATG101;ATG4A;CHMP6;PRKAB1;DYNLL2	R-HSA-1632857;R-HSA-5682388;R-HSA-5683925;R-HSA-5672017;R-HSA-5672817;R-HSA-5682385;R-HSA-5675868;R-HSA-5679239;R-HSA-5679205;R-HSA-1632843;R-HSA-5676229;R-HSA-5679266;R-HSA-5681987;R-HSA-5675790;R-HSA-5665868;R-HSA-5672012;R-HSA-5672010;R-HSA-5672011;R-HSA-5678315;R-HSA-5672008;R-HSA-5673768;R-HSA-5682377;R-HSA-5678313
R-HSA-109688	Cleavage of Growing Transcript in the Termination Region	0.681131	8	67	0.00483092	0.0530291	4	4	0.000344	9606	Homo sapiens	ZNF473;U2AF2;ALYREF;CSTF2;EIF4A3;UPF3B;U2AF1L4	R-HSA-77586;R-HSA-72180;R-HSA-77592;R-HSA-111437
R-HSA-73856	RNA Polymerase II Transcription Termination	0.681131	8	67	0.00483092	0.0530291	4	4	0.000344	9606	Homo sapiens	ZNF473;U2AF2;ALYREF;CSTF2;EIF4A3;UPF3B;U2AF1L4	R-HSA-77586;R-HSA-72180;R-HSA-77592;R-HSA-111437
R-HSA-6791312	TP53 Regulates Transcription of Cell Cycle Genes	0.681131	8	65	0.00468671	0.0460014	11	42	0.00360732	9606	Homo sapiens	BTG2;PRMT1;PLK2;CNOT3;E2F1	R-HSA-3215152;R-HSA-6801637;R-HSA-6798020;R-HSA-6801666;R-HSA-6798353;R-HSA-6798031;R-HSA-3215144;R-HSA-6798044;R-HSA-6801675;R-HSA-6798347;R-HSA-6801641
R-HSA-5655253	Signaling by FGFR2 in disease	0.681131	8	61	0.0043983	0.033846	27	28	0.00240488	9606	Homo sapiens	GRB2;FGFR2;POLR2K	R-HSA-8853319;R-HSA-2029983;R-HSA-8853313;R-HSA-5654748;R-HSA-5655323;R-HSA-2033490;R-HSA-5655320;R-HSA-8853320;R-HSA-2033488;R-HSA-2033486;R-HSA-5655301;R-HSA-5655233;R-HSA-2033479;R-HSA-5655245;R-HSA-2033474;R-HSA-2067713;R-HSA-5655241;R-HSA-2033472;R-HSA-2077424;R-HSA-5655268;R-HSA-2029992;R-HSA-8851710;R-HSA-5655343;R-HSA-2029988;R-HSA-2029989;R-HSA-5655339;R-HSA-2029984
R-HSA-452723	Transcriptional regulation of pluripotent stem cells	0.681131	8	57	0.00410988	0.0240806	11	35	0.0030061	9606	Homo sapiens	ZIC3;EPAS1;STAT3;DKK1;POLR2K	R-HSA-452838;R-HSA-480470;R-HSA-2972956;R-HSA-452515;R-HSA-452894;R-HSA-480301;R-HSA-2972977;R-HSA-452392;R-HSA-2895778;R-HSA-480520;R-HSA-2972978
R-HSA-927802	Nonsense-Mediated Decay (NMD)	0.681131	7	124	0.0089408	0.619262	5	6	0.000515	9606	Homo sapiens	EIF4A3;UPF3B;RPL27;RPL38;SMG9;RPL39	R-HSA-927836;R-HSA-927789;R-HSA-927832;R-HSA-927813;R-HSA-927889
R-HSA-975957	Nonsense Mediated Decay (NMD) enhanced by the Exon Junction Complex (EJC)	0.681131	7	124	0.0089408	0.619262	4	5	0.000429	9606	Homo sapiens	EIF4A3;UPF3B;RPL27;RPL38;SMG9;RPL39	R-HSA-927836;R-HSA-927832;R-HSA-927813;R-HSA-927889
R-HSA-6811558	PI5P, PP2A and IER3 Regulate PI3K/AKT Signaling	0.681131	7	118	0.00850818	0.567661	2	7	0.000601	9606	Homo sapiens	GRB2;PIP4K2C;FGFR2;VAV1	R-HSA-2316434;R-HSA-1675776
R-HSA-2559580	Oxidative Stress Induced Senescence	0.681131	7	114	0.00821977	0.531552	14	39	0.00334965	9606	Homo sapiens	TNRC6C;CBX8;CBX4;H3F3B;H3F3C;CBX2;H2AFX;E2F1	R-HSA-3240787;R-HSA-3209111;R-HSA-3209114;R-HSA-3240765;R-HSA-3209151;R-HSA-3240766;R-HSA-3229089;R-HSA-3222593;R-HSA-3223200;R-HSA-3240295;R-HSA-3240777;R-HSA-3240783;R-HSA-3229102;R-HSA-3240782
R-HSA-190236	Signaling by FGFR	0.681131	7	106	0.00764294	0.456243	72	142	0.0121962	9606	Homo sapiens	GRB2;HNRNPH2;FGFR2;POLR2K	R-HSA-5654614;R-HSA-5654615;R-HSA-5654612;R-HSA-5654608;R-HSA-5654622;R-HSA-177931;R-HSA-5654620;R-HSA-5654618;R-HSA-5654596;R-HSA-5654597;R-HSA-5654594;R-HSA-5654592;R-HSA-5654734;R-HSA-6803838;R-HSA-5654607;R-HSA-6803836;R-HSA-5654605;R-HSA-5654730;R-HSA-5654603;R-HSA-5654600;R-HSA-5654729;R-HSA-6803527;R-HSA-5654646;R-HSA-5654647;R-HSA-6803523;R-HSA-5654643;R-HSA-5654640;R-HSA-5654641;R-HSA-56…
R-HSA-8939236	RUNX1 regulates transcription of genes involved in differentiation of HSCs	0.681131	7	106	0.00764294	0.456243	4	15	0.00128833	9606	Homo sapiens	PSMD10;PSMD9;PSMD12;H3F3B;H3F3C;PSMC4;PSME3;H2AFX	R-HSA-8865491;R-HSA-8865505;R-HSA-8957265;R-HSA-8865498
R-HSA-5620912	Anchoring of the basal body to the plasma membrane	0.681131	7	99	0.00713822	0.388466	9	9	0.000773	9606	Homo sapiens	FBF1;CEP131;RAB3IP;MKS1;CSNK1D;HAUS5;TUBG1	R-HSA-5626228;R-HSA-5626227;R-HSA-5638014;R-HSA-5626220;R-HSA-5626223;R-HSA-5626681;R-HSA-5617816;R-HSA-5626699;R-HSA-5638009
R-HSA-4086400	PCP/CE pathway	0.681131	7	99	0.00713822	0.388466	7	24	0.00206132	9606	Homo sapiens	PSMD10;PSMD9;PSMD12;PSMC4;PSME3;FZD8;ROR2	R-HSA-4608855;R-HSA-5099886;R-HSA-5140747;R-HSA-4551571;R-HSA-4551570;R-HSA-5140741;R-HSA-4608825
R-HSA-5689603	UCH proteinases	0.681131	7	98	0.00706612	0.378754	5	11	0.000945	9606	Homo sapiens	PSMD10;PSMD9;PSMD12;TGFB1;PSMC4;PSME3;FOXK2	R-HSA-5690790;R-HSA-5665854;R-HSA-5689630;R-HSA-5665871;R-HSA-2179291
R-HSA-174824	Plasma lipoprotein assembly, remodeling, and clearance	0.681131	7	98	0.00706612	0.378754	11	84	0.00721463	9606	Homo sapiens	NCEH1;NR1H2;LSR;ANGPTL4;P4HB;CES3;ABCG1	R-HSA-174786;R-HSA-8933258;R-HSA-6784676;R-HSA-6784628;R-HSA-8854628;R-HSA-8933292;R-HSA-266082;R-HSA-174741;R-HSA-8937442;R-HSA-8866329;R-HSA-6813720
R-HSA-450531	Regulation of mRNA stability by proteins that bind AU-rich elements	0.681131	7	93	0.0067056	0.330463	7	26	0.0022331	9606	Homo sapiens	PSMD10;PSMD9;EXOSC5;PSMD12;YWHAB;PSMC4;PSME3	R-HSA-450422;R-HSA-450406;R-HSA-482788;R-HSA-450466;R-HSA-450431;R-HSA-450394;R-HSA-450488
R-HSA-1168372	Downstream signaling events of B Cell Receptor (BCR)	0.681131	7	92	0.0066335	0.320904	5	14	0.00120244	9606	Homo sapiens	PSMD10;PSMD9;PSMD12;PSMC4;PSME3;REL;NFKBIB	R-HSA-1168640;R-HSA-1168643;R-HSA-1168642;R-HSA-1168633;R-HSA-1168638
R-HSA-69052	Switching of origins to a post-replicative state	0.681131	7	92	0.0066335	0.320904	3	9	0.000773	9606	Homo sapiens	PSMD10;PSMD9;PSMD12;UBE2C;PSMC4;PSME3;CDC27	R-HSA-68948;R-HSA-69015;R-HSA-69016
R-HSA-72202	Transport of Mature Transcript to Cytoplasm	0.681131	7	90	0.00648929	0.301937	13	13	0.00111655	9606	Homo sapiens	NUP85;U2AF2;ALYREF;EIF4A3;UPF3B;NXT2;U2AF1L4	R-HSA-159046;R-HSA-159050;R-HSA-158441;R-HSA-158447;R-HSA-111439;R-HSA-77587;R-HSA-158481;R-HSA-158484;R-HSA-75097;R-HSA-75096;R-HSA-75098;R-HSA-77594;R-HSA-159101
R-HSA-453276	Regulation of mitotic cell cycle	0.681131	7	90	0.00648929	0.301937	28	38	0.00326376	9606	Homo sapiens	PSMD10;PSMD9;PSMD12;UBE2C;PSMC4;PSME3;CDC27	R-HSA-174144;R-HSA-174088;R-HSA-174157;R-HSA-179410;R-HSA-174227;R-HSA-188371;R-HSA-174224;R-HSA-174171;R-HSA-174104;R-HSA-174105;R-HSA-179417;R-HSA-174238;R-HSA-188191;R-HSA-179421;R-HSA-174119;R-HSA-174058;R-HSA-174120;R-HSA-174057;R-HSA-174121;R-HSA-174255;R-HSA-141423;R-HSA-174195;R-HSA-174070;R-HSA-174132;R-HSA-174202;R-HSA-174203;R-HSA-174139;R-HSA-174079
R-HSA-174143	APC/C-mediated degradation of cell cycle proteins	0.681131	7	90	0.00648929	0.301937	28	38	0.00326376	9606	Homo sapiens	PSMD10;PSMD9;PSMD12;UBE2C;PSMC4;PSME3;CDC27	R-HSA-174144;R-HSA-174088;R-HSA-174157;R-HSA-179410;R-HSA-174227;R-HSA-188371;R-HSA-174224;R-HSA-174171;R-HSA-174104;R-HSA-174105;R-HSA-179417;R-HSA-174238;R-HSA-188191;R-HSA-179421;R-HSA-174119;R-HSA-174058;R-HSA-174120;R-HSA-174057;R-HSA-174121;R-HSA-174255;R-HSA-141423;R-HSA-174195;R-HSA-174070;R-HSA-174132;R-HSA-174202;R-HSA-174203;R-HSA-174139;R-HSA-174079
R-HSA-69656	Cyclin A:Cdk2-associated events at S phase entry	0.681131	7	90	0.00648929	0.301937	3	19	0.00163188	9606	Homo sapiens	PSMD10;PSMD9;PSMD12;PSMC4;PSME3;AKT2;E2F1	R-HSA-187574;R-HSA-198613;R-HSA-188345
R-HSA-2559582	Senescence-Associated Secretory Phenotype (SASP)	0.681131	7	89	0.00641719	0.292542	16	22	0.00188955	9606	Homo sapiens	CEBPB;H3F3B;UBE2C;H3F3C;H2AFX;STAT3;CDC27	R-HSA-3790137;R-HSA-3857336;R-HSA-3857305;R-HSA-3857308;R-HSA-3858387;R-HSA-3857328;R-HSA-3790130;R-HSA-3857329;R-HSA-3788725;R-HSA-3788724;R-HSA-3788745;R-HSA-3788748;R-HSA-3788705;R-HSA-3857345;R-HSA-3788708;R-HSA-3857348
R-HSA-68874	M/G1 Transition	0.681131	7	88	0.00634509	0.283215	4	21	0.00180366	9606	Homo sapiens	PSMD10;PSMD9;PSMD12;PSMC4;PSME3;E2F1;POLE	R-HSA-68960;R-HSA-68914;R-HSA-68825;R-HSA-68637
R-HSA-69002	DNA Replication Pre-Initiation	0.681131	7	88	0.00634509	0.283215	4	21	0.00180366	9606	Homo sapiens	PSMD10;PSMD9;PSMD12;PSMC4;PSME3;E2F1;POLE	R-HSA-68960;R-HSA-68914;R-HSA-68825;R-HSA-68637
R-HSA-69202	Cyclin E associated events during G1/S transition	0.681131	7	88	0.00634509	0.283215	3	20	0.00171777	9606	Homo sapiens	PSMD10;PSMD9;PSMD12;PSMC4;PSME3;AKT2;E2F1	R-HSA-187574;R-HSA-198613;R-HSA-188345
R-HSA-5654738	Signaling by FGFR2	0.681131	7	87	0.00627298	0.273963	36	46	0.00395087	9606	Homo sapiens	GRB2;HNRNPH2;FGFR2;POLR2K	R-HSA-5654614;R-HSA-5654615;R-HSA-5654612;R-HSA-5654677;R-HSA-5654608;R-HSA-5654622;R-HSA-177931;R-HSA-190408;R-HSA-5654620;R-HSA-5654618;R-HSA-190413;R-HSA-5654406;R-HSA-5654407;R-HSA-5654404;R-HSA-5654402;R-HSA-5654147;R-HSA-6803838;R-HSA-5654607;R-HSA-5654159;R-HSA-6803836;R-HSA-5654605;R-HSA-5654157;R-HSA-5654603;R-HSA-5654729;R-HSA-6803527;R-HSA-6803523;R-HSA-5654399;R-HSA-5654397;R-HSA-1549…
R-HSA-1234174	Regulation of Hypoxia-inducible Factor (HIF) by oxygen	0.681131	7	83	0.00598457	0.237831	18	20	0.00171777	9606	Homo sapiens	PSMD10;PSMD9;PSMD12;EGLN2;PSMC4;EPAS1;PSME3	R-HSA-1234163;R-HSA-1234161;R-HSA-1234166;R-HSA-1234167;R-HSA-1234164;R-HSA-1234165;R-HSA-1235035;R-HSA-1234171;R-HSA-1234169;R-HSA-1235070;R-HSA-1234175;R-HSA-1234172;R-HSA-1235037;R-HSA-8932184;R-HSA-1234179;R-HSA-1234183;R-HSA-1234181;R-HSA-1234159
R-HSA-2262749	Cellular response to hypoxia	0.681131	7	83	0.00598457	0.237831	18	20	0.00171777	9606	Homo sapiens	PSMD10;PSMD9;PSMD12;EGLN2;PSMC4;EPAS1;PSME3	R-HSA-1234163;R-HSA-1234161;R-HSA-1234166;R-HSA-1234167;R-HSA-1234164;R-HSA-1234165;R-HSA-1235035;R-HSA-1234171;R-HSA-1234169;R-HSA-1235070;R-HSA-1234175;R-HSA-1234172;R-HSA-1235037;R-HSA-8932184;R-HSA-1234179;R-HSA-1234183;R-HSA-1234181;R-HSA-1234159
R-HSA-176408	Regulation of APC/C activators between G1/S and early anaphase	0.681131	7	82	0.00591247	0.229051	5	14	0.00120244	9606	Homo sapiens	PSMD10;PSMD9;PSMD12;UBE2C;PSMC4;PSME3;CDC27	R-HSA-188371;R-HSA-174203;R-HSA-174139;R-HSA-141423;R-HSA-174079
R-HSA-159236	Transport of Mature mRNA derived from an Intron-Containing Transcript	0.681131	7	81	0.00584036	0.220384	4	4	0.000344	9606	Homo sapiens	NUP85;U2AF2;ALYREF;EIF4A3;UPF3B;NXT2;U2AF1L4	R-HSA-75097;R-HSA-75096;R-HSA-75098;R-HSA-159101
R-HSA-421837	Clathrin derived vesicle budding	0.681131	7	80	0.00576826	0.211837	8	19	0.00163188	9606	Homo sapiens	TBC1D8B;NAPA;RAB5C;HGS;BLOC1S3;AP4E1;OCRL	R-HSA-5671702;R-HSA-421831;R-HSA-429815;R-HSA-5229132;R-HSA-5229111;R-HSA-421836;R-HSA-421835;R-HSA-421833
R-HSA-199992	trans-Golgi Network Vesicle Budding	0.681131	7	80	0.00576826	0.211837	8	19	0.00163188	9606	Homo sapiens	TBC1D8B;NAPA;RAB5C;HGS;BLOC1S3;AP4E1;OCRL	R-HSA-5671702;R-HSA-421831;R-HSA-429815;R-HSA-5229132;R-HSA-5229111;R-HSA-421836;R-HSA-421835;R-HSA-421833
R-HSA-176814	Activation of APC/C and APC/C:Cdc20 mediated degradation of mitotic proteins	0.681131	7	76	0.00547985	0.178972	15	15	0.00128833	9606	Homo sapiens	PSMD10;PSMD9;PSMD12;UBE2C;PSMC4;PSME3;CDC27	R-HSA-174144;R-HSA-174119;R-HSA-174120;R-HSA-174121;R-HSA-174255;R-HSA-174157;R-HSA-179410;R-HSA-174227;R-HSA-174132;R-HSA-174202;R-HSA-174171;R-HSA-174104;R-HSA-179417;R-HSA-174238;R-HSA-179421
R-HSA-176409	APC/C:Cdc20 mediated degradation of mitotic proteins	0.681131	7	75	0.00540774	0.171115	13	13	0.00111655	9606	Homo sapiens	PSMD10;PSMD9;PSMD12;UBE2C;PSMC4;PSME3;CDC27	R-HSA-174144;R-HSA-174120;R-HSA-174121;R-HSA-174255;R-HSA-174157;R-HSA-179410;R-HSA-174227;R-HSA-174202;R-HSA-174171;R-HSA-174104;R-HSA-179417;R-HSA-174238;R-HSA-179421
R-HSA-69017	CDK-mediated phosphorylation and removal of Cdc6	0.681131	7	74	0.00533564	0.163413	2	4	0.000344	9606	Homo sapiens	PSMD10;PSMD9;PSMD12;UBE2C;PSMC4;PSME3;CDC27	R-HSA-69015;R-HSA-69016
R-HSA-8948751	Regulation of PTEN stability and activity	0.681131	7	74	0.00533564	0.163413	3	13	0.00111655	9606	Homo sapiens	PSMD10;PSMD9;PSMD12;PSMC4;PSME3;AKT2;XIAP	R-HSA-8850992;R-HSA-6807134;R-HSA-8948757
R-HSA-179419	APC:Cdc20 mediated degradation of cell cycle proteins prior to satisfation of the cell cycle checkpoint	0.681131	7	73	0.00526354	0.155871	6	6	0.000515	9606	Homo sapiens	PSMD10;PSMD9;PSMD12;UBE2C;PSMC4;PSME3;CDC27	R-HSA-179410;R-HSA-174171;R-HSA-174104;R-HSA-179417;R-HSA-174255;R-HSA-179421
R-HSA-174178	APC/C:Cdh1 mediated degradation of Cdc20 and other APC/C:Cdh1 targeted proteins in late mitosis/early G1	0.681131	7	72	0.00519143	0.148494	4	4	0.000344	9606	Homo sapiens	PSMD10;PSMD9;PSMD12;UBE2C;PSMC4;PSME3;CDC27	R-HSA-174195;R-HSA-174088;R-HSA-174105;R-HSA-188191
R-HSA-174184	Cdc20:Phospho-APC/C mediated degradation of Cyclin A	0.681131	7	72	0.00519143	0.148494	3	3	0.000258	9606	Homo sapiens	PSMD10;PSMD9;PSMD12;UBE2C;PSMC4;PSME3;CDC27	R-HSA-174171;R-HSA-174104;R-HSA-174255
R-HSA-1169091	Activation of NF-kappaB in B cells	0.681131	7	72	0.00519143	0.148494	5	10	0.000859	9606	Homo sapiens	PSMD10;PSMD9;PSMD12;PSMC4;PSME3;REL;NFKBIB	R-HSA-1168640;R-HSA-1168643;R-HSA-1168642;R-HSA-1168633;R-HSA-1168638
R-HSA-2404192	Signaling by Type 1 Insulin-like Growth Factor 1 Receptor (IGF1R)	0.681131	7	72	0.00519143	0.148494	8	18	0.00154599	9606	Homo sapiens	AKT2;GRB2;TRIB3;FGFR2	R-HSA-74736;R-HSA-109699;R-HSA-109700;R-HSA-109702;R-HSA-109817;R-HSA-5686318;R-HSA-162363;R-HSA-5686073
R-HSA-74751	Insulin receptor signalling cascade	0.681131	7	71	0.00511933	0.141286	13	25	0.00214721	9606	Homo sapiens	AKT2;GRB2;TRIB3;FGFR2	R-HSA-109699;R-HSA-109700;R-HSA-109702;R-HSA-5686074;R-HSA-109807;R-HSA-74736;R-HSA-109813;R-HSA-109817;R-HSA-162363;R-HSA-74746;R-HSA-5686315;R-HSA-109823;R-HSA-109822
R-HSA-2428924	IGF1R signaling cascade	0.681131	7	71	0.00511933	0.141286	8	16	0.00137422	9606	Homo sapiens	AKT2;GRB2;TRIB3;FGFR2	R-HSA-74736;R-HSA-109699;R-HSA-109700;R-HSA-109702;R-HSA-109817;R-HSA-5686318;R-HSA-162363;R-HSA-5686073
R-HSA-1234176	Oxygen-dependent proline hydroxylation of Hypoxia-inducible Factor Alpha	0.681131	7	70	0.00504723	0.134253	10	12	0.00103066	9606	Homo sapiens	PSMD10;PSMD9;PSMD12;EGLN2;PSMC4;EPAS1;PSME3	R-HSA-1234163;R-HSA-1234179;R-HSA-1234166;R-HSA-1234183;R-HSA-1234165;R-HSA-1234181;R-HSA-1234169;R-HSA-1234175;R-HSA-1234159;R-HSA-1234172
R-HSA-2428928	IRS-related events triggered by IGF1R	0.681131	7	68	0.00490302	0.120723	6	11	0.000945	9606	Homo sapiens	AKT2;GRB2;TRIB3;FGFR2	R-HSA-74736;R-HSA-109699;R-HSA-109700;R-HSA-109702;R-HSA-109817;R-HSA-162363
R-HSA-174154	APC/C:Cdc20 mediated degradation of Securin	0.681131	7	67	0.00483092	0.114235	3	3	0.000258	9606	Homo sapiens	PSMD10;PSMD9;PSMD12;UBE2C;PSMC4;PSME3;CDC27	R-HSA-174144;R-HSA-174202;R-HSA-174121
R-HSA-5607761	Dectin-1 mediated noncanonical NF-kB signaling	0.681131	7	66	0.00475881	0.107935	6	9	0.000773	9606	Homo sapiens	PSMD10;PSMD9;PSMD12;PSMC4;PSME3;REL;UBE2M	R-HSA-5660965;R-HSA-5607731;R-HSA-5607741;R-HSA-5607725;R-HSA-5607726;R-HSA-5607720
R-HSA-112399	IRS-mediated signalling	0.681131	7	64	0.00461461	0.0959119	6	9	0.000773	9606	Homo sapiens	AKT2;GRB2;TRIB3;FGFR2	R-HSA-74736;R-HSA-109699;R-HSA-109700;R-HSA-109702;R-HSA-109817;R-HSA-162363
R-HSA-174084	Autodegradation of Cdh1 by Cdh1:APC/C	0.681131	7	63	0.0045425	0.0901933	2	2	0.000172	9606	Homo sapiens	PSMD10;PSMD9;PSMD12;UBE2C;PSMC4;PSME3;CDC27	R-HSA-174058;R-HSA-174057
R-HSA-5676590	NIK-->noncanonical NF-kB signaling	0.681131	7	61	0.0043983	0.0793507	5	9	0.000773	9606	Homo sapiens	PSMD10;PSMD9;PSMD12;PSMC4;PSME3;REL;UBE2M	R-HSA-5607731;R-HSA-5607741;R-HSA-5607725;R-HSA-5607726;R-HSA-5607720
R-HSA-72187	mRNA 3'-end processing	0.681131	7	58	0.00418199	0.0645878	3	3	0.000258	9606	Homo sapiens	U2AF2;ALYREF;CSTF2;EIF4A3;UPF3B;U2AF1L4	R-HSA-8849157;R-HSA-72180;R-HSA-72185
R-HSA-109704	PI3K Cascade	0.681131	7	58	0.00418199	0.0645878	4	6	0.000515	9606	Homo sapiens	AKT2;GRB2;TRIB3;FGFR2	R-HSA-109699;R-HSA-109700;R-HSA-109702;R-HSA-162363
R-HSA-1839126	FGFR2 mutant receptor activation	0.681131	7	47	0.00338885	0.0255558	17	18	0.00154599	9606	Homo sapiens	FGFR2;POLR2K	R-HSA-8853319;R-HSA-2029983;R-HSA-8853313;R-HSA-2033490;R-HSA-8853320;R-HSA-2077424;R-HSA-2033488;R-HSA-2033486;R-HSA-2029992;R-HSA-2033479;R-HSA-8851710;R-HSA-2029988;R-HSA-2029989;R-HSA-2033474;R-HSA-2029984;R-HSA-2067713;R-HSA-2033472
R-HSA-1483255	PI Metabolism	0.681131	6	112	0.00807556	0.667362	13	89	0.00764408	9606	Homo sapiens	ARF3;OCRL;PLEKHA4;PIP4K2C;GDPD5;MTMR4	R-HSA-1676152;R-HSA-1675836;R-HSA-6811522;R-HSA-1675824;R-HSA-1675795;R-HSA-1675988;R-HSA-1676105;R-HSA-1675883;R-HSA-6814132;R-HSA-1676141;R-HSA-1676065;R-HSA-1675776;R-HSA-8870489
R-HSA-69618	Mitotic Spindle Checkpoint	0.681131	6	110	0.00793136	0.650572	5	7	0.000601	9606	Homo sapiens	CENPI;UBE2C;NUP85;CDC27;BIRC5;DYNLL2	R-HSA-141409;R-HSA-141431;R-HSA-141422;R-HSA-141439;R-HSA-141423
R-HSA-3214847	HATs acetylate histones	0.681131	6	110	0.00793136	0.650572	3	15	0.00128833	9606	Homo sapiens	KAT2A;KANSL1;MORF4L2;RUVBL2;EP400;ATXN7L3	R-HSA-3321975;R-HSA-3301237;R-HSA-3321805
R-HSA-381070	IRE1alpha activates chaperones	0.681131	6	110	0.00793136	0.650572	3	54	0.00463798	9606	Homo sapiens	GSK3A;GOSR2;DDX11	R-HSA-1791054;R-HSA-1791116;R-HSA-1791154
R-HSA-6807878	COPI-mediated anterograde transport	0.681131	6	106	0.00764294	0.615488	11	12	0.00103066	9606	Homo sapiens	NAPA;ARF3;GOSR2;COG1;TMED2;DYNLL2	R-HSA-6809015;R-HSA-6809014;R-HSA-6807877;R-HSA-6809011;R-HSA-6807875;R-HSA-6809010;R-HSA-6807872;R-HSA-6809006;R-HSA-6807868;R-HSA-6809003;R-HSA-6807866
R-HSA-381038	XBP1(S) activates chaperone genes	0.681131	6	106	0.00764294	0.615488	3	48	0.00412265	9606	Homo sapiens	GSK3A;GOSR2;DDX11	R-HSA-1791054;R-HSA-1791116;R-HSA-1791154
R-HSA-5619084	ABC transporter disorders	0.681131	6	98	0.00706612	0.539839	4	22	0.00188955	9606	Homo sapiens	PSMD10;PSMD9;PSMD12;PSMC4;PSME3;DERL1	R-HSA-8866854;R-HSA-8866858;R-HSA-8866857;R-HSA-8866856
R-HSA-2219530	Constitutive Signaling by Aberrant PI3K in Cancer	0.681131	6	95	0.00684981	0.509861	1	2	0.000172	9606	Homo sapiens	GRB2;FGFR2;VAV1	R-HSA-2400009
R-HSA-6804756	Regulation of TP53 Activity through Phosphorylation	0.681131	6	95	0.00684981	0.509861	6	26	0.0022331	9606	Homo sapiens	RFC5;DYRK2;TP53RK;BRCA1;PRKAB1	R-HSA-6805479;R-HSA-6798374;R-HSA-6798373;R-HSA-6799332;R-HSA-6798372;R-HSA-6805470
R-HSA-6794362	Protein-protein interactions at synapses	0.681131	6	93	0.0067056	0.489483	21	33	0.00283432	9606	Homo sapiens	LRFN3;SYT12;NRXN2;PPFIA4;GRIN2D	R-HSA-6794338;R-HSA-6794336;R-HSA-6797568;R-HSA-6794349;R-HSA-6794348;R-HSA-6794346;R-HSA-6794345;R-HSA-6794344;R-HSA-8849878;R-HSA-6797974;R-HSA-6794357;R-HSA-6794356;R-HSA-8849908;R-HSA-8849906;R-HSA-6794354;R-HSA-6797554;R-HSA-6794353;R-HSA-6794352;R-HSA-388824;R-HSA-8849882;R-HSA-8849881
R-HSA-5632684	Hedgehog 'on' state	0.681131	6	92	0.0066335	0.479191	3	37	0.00317788	9606	Homo sapiens	PSMD10;PSMD9;PSMD12;PSMC4;PSME3;PTCH2	R-HSA-5635868;R-HSA-5635854;R-HSA-5635850
R-HSA-195253	Degradation of beta-catenin by the destruction complex	0.681131	6	90	0.00648929	0.458431	6	22	0.00188955	9606	Homo sapiens	PSMD10;PSMD9;TLE3;PSMD12;PSMC4;PSME3	R-HSA-4649028;R-HSA-8944349;R-HSA-4641231;R-HSA-2130282;R-HSA-5229348;R-HSA-4641229
R-HSA-6781827	Transcription-Coupled Nucleotide Excision Repair (TC-NER)	0.681131	6	85	0.00612878	0.405792	16	16	0.00137422	9606	Homo sapiens	RFC5;GPS1;POLE;POLR2K;CUL4B	R-HSA-6782211;R-HSA-6781824;R-HSA-6782208;R-HSA-6781867;R-HSA-6781833;R-HSA-6782069;R-HSA-6782004;R-HSA-6782131;R-HSA-6782227;R-HSA-6781840;R-HSA-6782224;R-HSA-6782141;R-HSA-6782204;R-HSA-6781818;R-HSA-6782138;R-HSA-6782234
R-HSA-8852135	Protein ubiquitination	0.681131	6	83	0.00598457	0.384584	7	32	0.00274843	9606	Homo sapiens	UBE2S;UBE2C;DERL1;LEO1;UBE2A;UBE2Z	R-HSA-8943080;R-HSA-8943083;R-HSA-8852130;R-HSA-8852129;R-HSA-8852127;R-HSA-8942099;R-HSA-8942101
R-HSA-3108214	SUMOylation of DNA damage response and repair proteins	0.681131	6	79	0.00569616	0.342237	8	24	0.00206132	9606	Homo sapiens	CBX8;STAG2;CBX4;NUP85;CBX2;BRCA1	R-HSA-2997709;R-HSA-3000348;R-HSA-3000399;R-HSA-5228508;R-HSA-3000411;R-HSA-4570463;R-HSA-3108212;R-HSA-2997616
R-HSA-8936459	RUNX1 regulates genes involved in megakaryocyte differentiation and platelet function	0.681131	6	78	0.00562405	0.331712	23	33	0.00283432	9606	Homo sapiens	TNRC6C;H3F3B;PRMT1;SETD1B;H2AFX;KMT2B;RBM42	R-HSA-8936616;R-HSA-8936584;R-HSA-8937097;R-HSA-8937037;R-HSA-8936621;R-HSA-8934735;R-HSA-8936608;R-HSA-8936481;R-HSA-8936995;R-HSA-8937016;R-HSA-8937113;R-HSA-8937050;R-HSA-8935740;R-HSA-8936989;R-HSA-8937022;R-HSA-8937118;R-HSA-8935730;R-HSA-8936979;R-HSA-8935731;R-HSA-8936628;R-HSA-8935732;R-HSA-8934742;R-HSA-8936599
R-HSA-1445148	Translocation of SLC2A4 (GLUT4) to the plasma membrane	0.681131	6	78	0.00562405	0.331712	9	15	0.00128833	9606	Homo sapiens	YWHAB;EXOC7;AKT2;ASPSCR1;MYO5A;PRKAB1;ARPP19	R-HSA-1449574;R-HSA-2316352;R-HSA-1454689;R-HSA-5260201;R-HSA-1458463;R-HSA-1449597;R-HSA-1445149;R-HSA-1454699;R-HSA-1445144
R-HSA-157579	Telomere Maintenance	0.681131	6	78	0.00562405	0.331712	13	23	0.00197544	9606	Homo sapiens	RFC5;TERT;RUVBL2;H2AFX;POLE	R-HSA-174439;R-HSA-181450;R-HSA-164616;R-HSA-164617;R-HSA-174447;R-HSA-164620;R-HSA-163090;R-HSA-163120;R-HSA-174452;R-HSA-163099;R-HSA-163096;R-HSA-174425;R-HSA-176700
R-HSA-5358346	Hedgehog ligand biogenesis	0.681131	6	72	0.00519143	0.269726	3	15	0.00128833	9606	Homo sapiens	PSMD10;PSMD9;PSMD12;PSMC4;PSME3;P4HB	R-HSA-5362448;R-HSA-5358336;R-HSA-5358340
R-HSA-6784531	tRNA processing in the nucleus	0.681131	6	68	0.00490302	0.230161	4	7	0.000601	9606	Homo sapiens	XPOT;NUP85;POP1;POP4;CSTF2;TSEN54	R-HSA-6785478;R-HSA-5696813;R-HSA-6783483;R-HSA-5696810
R-HSA-68867	Assembly of the pre-replicative complex	0.681131	6	68	0.00490302	0.230161	2	12	0.00103066	9606	Homo sapiens	PSMD10;PSMD9;PSMD12;PSMC4;PSME3;E2F1	R-HSA-68825;R-HSA-68637
R-HSA-5678895	Defective CFTR causes cystic fibrosis	0.681131	6	67	0.00483092	0.220571	4	7	0.000601	9606	Homo sapiens	PSMD10;PSMD9;PSMD12;PSMC4;PSME3;DERL1	R-HSA-8866854;R-HSA-8866858;R-HSA-8866857;R-HSA-8866856
R-HSA-4608870	Asymmetric localization of PCP proteins	0.681131	6	66	0.00475881	0.211119	3	7	0.000601	9606	Homo sapiens	PSMD10;PSMD9;PSMD12;PSMC4;PSME3;FZD8	R-HSA-4608855;R-HSA-5099886;R-HSA-4608825
R-HSA-432722	Golgi Associated Vesicle Biogenesis	0.681131	6	61	0.0043983	0.166222	5	7	0.000601	9606	Homo sapiens	TBC1D8B;NAPA;RAB5C;BLOC1S3;AP4E1;OCRL	R-HSA-421831;R-HSA-429815;R-HSA-421836;R-HSA-421835;R-HSA-421833
R-HSA-8941858	Regulation of RUNX3 expression and activity	0.681131	6	57	0.00410988	0.133613	2	9	0.000773	9606	Homo sapiens	PSMD10;PSMD9;PSMD12;TGFB1;PSMC4;PSME3	R-HSA-8952408;R-HSA-8937814
R-HSA-1433557	Signaling by SCF-KIT	0.681131	6	50	0.00360516	0.0849623	15	36	0.00309199	9606	Homo sapiens	STAT5B;STAT3;GRB2;MMP9;VAV1	R-HSA-1433428;R-HSA-1433456;R-HSA-205286;R-HSA-1562641;R-HSA-1470012;R-HSA-1433471;R-HSA-1433374;R-HSA-1470010;R-HSA-1470009;R-HSA-205234;R-HSA-1433415;R-HSA-1433542;R-HSA-1433454;R-HSA-1433514;R-HSA-205244
R-HSA-8851708	Signaling by FGFR2 IIIa TM	0.681131	6	24	0.00173048	0.00371065	2	2	0.000172	9606	Homo sapiens	FGFR2;POLR2K	R-HSA-8851710;R-HSA-8853320
R-HSA-6807505	RNA polymerase II transcribes snRNA genes	0.681131	5	94	0.00677771	0.668623	11	11	0.000945	9606	Homo sapiens	RNU11;RNU12;POLR2K	R-HSA-6814885;R-HSA-6814549;R-HSA-6814559;R-HSA-6810239;R-HSA-6810238;R-HSA-6814555;R-HSA-6810235;R-HSA-6814554;R-HSA-6810234;R-HSA-6810233;R-HSA-6807496
R-HSA-5696399	Global Genome Nucleotide Excision Repair (GG-NER)	0.681131	5	92	0.0066335	0.650335	17	20	0.00171777	9606	Homo sapiens	RFC5;GPS1;POLE;CUL4B	R-HSA-5690996;R-HSA-5690997;R-HSA-5691006;R-HSA-5696670;R-HSA-5696664;R-HSA-5691000;R-HSA-5691001;R-HSA-6790487;R-HSA-6790454;R-HSA-5690213;R-HSA-5689861;R-HSA-5689317;R-HSA-5690990;R-HSA-6782943;R-HSA-5696655;R-HSA-5690991;R-HSA-5690988
R-HSA-1912408	Pre-NOTCH Transcription and Translation	0.681131	5	89	0.00641719	0.621736	20	28	0.00240488	9606	Homo sapiens	TNRC6C;KAT2A;H3F3B;H3F3C;H2AFX;E2F1	R-HSA-1912413;R-HSA-1912412;R-HSA-1912415;R-HSA-9017835;R-HSA-1606682;R-HSA-1912409;R-HSA-1912410;R-HSA-1912406;R-HSA-1912368;R-HSA-9604831;R-HSA-9604829;R-HSA-9604834;R-HSA-1912364;R-HSA-1912367;R-HSA-1912366;R-HSA-1912363;R-HSA-1912362;R-HSA-1606561;R-HSA-4395231;R-HSA-1912416
R-HSA-1638091	Heparan sulfate/heparin (HS-GAG) metabolism	0.681131	5	88	0.00634509	0.611899	23	32	0.00274843	9606	Homo sapiens	XYLT2;IDS;GPC4;HS6ST2;SGSH	R-HSA-2076383;R-HSA-1889981;R-HSA-1678650;R-HSA-2076508;R-HSA-1667005;R-HSA-2090043;R-HSA-1889978;R-HSA-2024084;R-HSA-2076371;R-HSA-1678708;R-HSA-1878002;R-HSA-2024108;R-HSA-2022860;R-HSA-2022856;R-HSA-2076392;R-HSA-2022887;R-HSA-2022919;R-HSA-2024100;R-HSA-2076419;R-HSA-2076611;R-HSA-2022851;R-HSA-1678694;R-HSA-1889955
R-HSA-1660662	Glycosphingolipid metabolism	0.681131	5	86	0.00620088	0.591788	5	32	0.00274843	9606	Homo sapiens	GLTP;UGT8;CERK;B4GALNT1;GLA	R-HSA-1605736;R-HSA-5340320;R-HSA-1638845;R-HSA-8856223;R-HSA-6785933
R-HSA-380287	Centrosome maturation	0.681131	5	83	0.00598457	0.560579	6	6	0.000515	9606	Homo sapiens	CEP131;CSNK1D;HAUS5;TUBG2;TUBG1	R-HSA-380311;R-HSA-380455;R-HSA-380294;R-HSA-380272;R-HSA-380303;R-HSA-380283
R-HSA-8852276	The role of GTSE1 in G2/M progression after G2 checkpoint	0.681131	5	82	0.00591247	0.549913	1	10	0.000859	9606	Homo sapiens	PSMD10;PSMD9;PSMD12;PSMC4;PSME3	R-HSA-8852354
R-HSA-380270	Recruitment of mitotic centrosome proteins and complexes	0.681131	5	81	0.00584036	0.539125	3	3	0.000258	9606	Homo sapiens	CEP131;CSNK1D;HAUS5;TUBG2;TUBG1	R-HSA-380311;R-HSA-380455;R-HSA-380283
R-HSA-69473	G2/M DNA damage checkpoint	0.681131	5	81	0.00584036	0.539125	4	12	0.00103066	9606	Homo sapiens	RFC5;YWHAB;H2AFX;BRCA1	R-HSA-5683735;R-HSA-69891;R-HSA-6799332;R-HSA-75016
R-HSA-8939902	Regulation of RUNX2 expression and activity	0.681131	5	80	0.00576826	0.528218	4	32	0.00274843	9606	Homo sapiens	PSMD10;PSMD9;PSMD12;PSMC4;PSME3	R-HSA-8939801;R-HSA-9008475;R-HSA-9008110;R-HSA-9009362
R-HSA-204005	COPII-mediated vesicle transport	0.681131	5	76	0.00547985	0.483527	13	16	0.00137422	9606	Homo sapiens	NAPA;PPP6R1;GOSR2;TMED2;CSNK1D	R-HSA-5694423;R-HSA-5694421;R-HSA-5694418;R-HSA-203973;R-HSA-5694417;R-HSA-5694527;R-HSA-204008;R-HSA-5694522;R-HSA-5694425;R-HSA-5694439;R-HSA-5694446;R-HSA-5694441;R-HSA-5694409
R-HSA-5693606	DNA Double Strand Break Response	0.681131	5	74	0.00533564	0.460636	32	44	0.0037791	9606	Homo sapiens	PPP5C;EYA2;H2AFX;BRCA1;KPNA2	R-HSA-5683735;R-HSA-5682967;R-HSA-69891;R-HSA-5682965;R-HSA-5683986;R-HSA-5682588;R-HSA-5683930;R-HSA-5682586;R-HSA-5683801;R-HSA-5659781;R-HSA-5683077;R-HSA-5682629;R-HSA-5693583;R-HSA-5683405;R-HSA-5682992;R-HSA-5693566;R-HSA-5683967;R-HSA-5683964;R-HSA-5683384;R-HSA-5683385;R-HSA-5684006;R-HSA-5682598;R-HSA-5682983;R-HSA-5693602;R-HSA-5693536;R-HSA-5683425;R-HSA-5693551;R-HSA-5682607;R-HSA-568…
R-HSA-68949	Orc1 removal from chromatin	0.681131	5	73	0.00526354	0.449079	1	4	0.000344	9606	Homo sapiens	PSMD10;PSMD9;PSMD12;PSMC4;PSME3	R-HSA-68948
R-HSA-69615	G1/S DNA Damage Checkpoints	0.681131	5	72	0.00519143	0.43746	2	27	0.00231899	9606	Homo sapiens	PSMD10;PSMD9;PSMD12;PSMC4;PSME3	R-HSA-69600;R-HSA-264458
R-HSA-8943724	Regulation of PTEN gene transcription	0.681131	5	70	0.00504723	0.414067	5	15	0.00128833	9606	Homo sapiens	RPTOR;CBX8;HDAC5;CBX4;CBX2	R-HSA-8944104;R-HSA-8943817;R-HSA-8944457;R-HSA-6807077;R-HSA-8944454
R-HSA-5658442	Regulation of RAS by GAPs	0.681131	5	70	0.00504723	0.414067	1	5	0.000429	9606	Homo sapiens	PSMD10;PSMD9;PSMD12;PSMC4;PSME3	R-HSA-5658430
R-HSA-69580	p53-Dependent G1/S DNA damage checkpoint	0.681131	5	70	0.00504723	0.414067	1	22	0.00188955	9606	Homo sapiens	PSMD10;PSMD9;PSMD12;PSMC4;PSME3	R-HSA-264458
R-HSA-69563	p53-Dependent G1 DNA Damage Response	0.681131	5	70	0.00504723	0.414067	1	22	0.00188955	9606	Homo sapiens	PSMD10;PSMD9;PSMD12;PSMC4;PSME3	R-HSA-264458
R-HSA-186797	Signaling by PDGF	0.681131	5	69	0.00497512	0.402311	4	28	0.00240488	9606	Homo sapiens	STAT5B;STAT3;COL4A5;GRB2	R-HSA-186834;R-HSA-382054;R-HSA-186826;R-HSA-380782
R-HSA-6782135	Dual incision in TC-NER	0.681131	5	68	0.00490302	0.390529	6	6	0.000515	9606	Homo sapiens	RFC5;POLE;POLR2K;CUL4B	R-HSA-6782211;R-HSA-6782131;R-HSA-6782224;R-HSA-6782141;R-HSA-6782204;R-HSA-6782138
R-HSA-201722	Formation of the beta-catenin:TCF transactivating complex	0.681131	5	67	0.00483092	0.378731	5	13	0.00111655	9606	Homo sapiens	TLE3;TERT;H3F3B;H3F3C;H2AFX;LEO1	R-HSA-3299569;R-HSA-3322422;R-HSA-3364026;R-HSA-3322424;R-HSA-3451147
R-HSA-8848021	Signaling by PTK6	0.681131	5	67	0.00483092	0.378731	12	52	0.0044662	9606	Homo sapiens	SOCS3;EPAS1;STAT3;ELMO2	R-HSA-8848087;R-HSA-8848150;R-HSA-8848804;R-HSA-8848611;R-HSA-8856930;R-HSA-8848178;R-HSA-8848110;R-HSA-2730595;R-HSA-8848812;R-HSA-8848124;R-HSA-8848618;R-HSA-2730599
R-HSA-9006927	Signaling by Non-Receptor Tyrosine Kinases	0.681131	5	67	0.00483092	0.378731	12	52	0.0044662	9606	Homo sapiens	SOCS3;EPAS1;STAT3;ELMO2	R-HSA-8848087;R-HSA-8848150;R-HSA-8848804;R-HSA-8848611;R-HSA-8856930;R-HSA-8848178;R-HSA-8848110;R-HSA-2730595;R-HSA-8848812;R-HSA-8848124;R-HSA-8848618;R-HSA-2730599
R-HSA-6782210	Gap-filling DNA repair synthesis and ligation in TC-NER	0.681131	5	66	0.00475881	0.366927	2	2	0.000172	9606	Homo sapiens	RFC5;POLE;POLR2K;CUL4B	R-HSA-6782227;R-HSA-6782208
R-HSA-5387390	Hh mutants abrogate ligand secretion	0.681131	5	64	0.00461461	0.343344	1	7	0.000601	9606	Homo sapiens	PSMD10;PSMD9;PSMD12;PSMC4;PSME3	R-HSA-5387392
R-HSA-5610780	Degradation of GLI1 by the proteasome	0.681131	5	62	0.0044704	0.319869	2	6	0.000515	9606	Homo sapiens	PSMD10;PSMD9;PSMD12;PSMC4;PSME3	R-HSA-5610758;R-HSA-5610760
R-HSA-5610785	GLI3 is processed to GLI3R by the proteasome	0.681131	5	62	0.0044704	0.319869	1	5	0.000429	9606	Homo sapiens	PSMD10;PSMD9;PSMD12;PSMC4;PSME3	R-HSA-5610754
R-HSA-5610783	Degradation of GLI2 by the proteasome	0.681131	5	62	0.0044704	0.319869	1	5	0.000429	9606	Homo sapiens	PSMD10;PSMD9;PSMD12;PSMC4;PSME3	R-HSA-5610757
R-HSA-187577	SCF(Skp2)-mediated degradation of p27/p21	0.681131	5	62	0.0044704	0.319869	1	7	0.000601	9606	Homo sapiens	PSMD10;PSMD9;PSMD12;PSMC4;PSME3	R-HSA-187574
R-HSA-5362768	Hh mutants that don't undergo autocatalytic processing are degraded by ERAD	0.681131	5	61	0.0043983	0.308202	1	6	0.000515	9606	Homo sapiens	PSMD10;PSMD9;PSMD12;PSMC4;PSME3	R-HSA-5387392
R-HSA-68827	CDT1 association with the CDC6:ORC:origin complex	0.681131	5	59	0.00425409	0.285069	1	3	0.000258	9606	Homo sapiens	PSMD10;PSMD9;PSMD12;PSMC4;PSME3	R-HSA-68825
R-HSA-69541	Stabilization of p53	0.681131	5	59	0.00425409	0.285069	1	15	0.00128833	9606	Homo sapiens	PSMD10;PSMD9;PSMD12;PSMC4;PSME3	R-HSA-264458
R-HSA-73893	DNA Damage Bypass	0.681131	5	58	0.00418199	0.273627	29	34	0.00292021	9606	Homo sapiens	RFC5;NPLOC4;POLE;CUL4B	R-HSA-5655892;R-HSA-5656148;R-HSA-5653780;R-HSA-5653840;R-HSA-5656158;R-HSA-5655965;R-HSA-5653786;R-HSA-5655835;R-HSA-5651992;R-HSA-5653766;R-HSA-5653838;R-HSA-5654989;R-HSA-5654986;R-HSA-5653770;R-HSA-5654985;R-HSA-5652151;R-HSA-110307;R-HSA-110308;R-HSA-110311;R-HSA-5653756;R-HSA-110317;R-HSA-5653754;R-HSA-110316;R-HSA-110319;R-HSA-5655481;R-HSA-5652005;R-HSA-5655466;R-HSA-5652009;R-HSA-5656105
R-HSA-4641258	Degradation of DVL	0.681131	5	57	0.00410988	0.262286	2	7	0.000601	9606	Homo sapiens	PSMD10;PSMD9;PSMD12;PSMC4;PSME3	R-HSA-1504193;R-HSA-4641260
R-HSA-4641257	Degradation of AXIN	0.681131	5	57	0.00410988	0.262286	2	8	0.000687	9606	Homo sapiens	PSMD10;PSMD9;PSMD12;PSMC4;PSME3	R-HSA-3640874;R-HSA-4641256
R-HSA-9604323	Negative regulation of NOTCH4 signaling	0.681131	5	57	0.00410988	0.262286	1	6	0.000515	9606	Homo sapiens	PSMD10;PSMD9;PSMD12;PSMC4;PSME3	R-HSA-9604642
R-HSA-72165	mRNA Splicing - Minor Pathway	0.681131	5	56	0.00403778	0.251057	5	5	0.000429	9606	Homo sapiens	EFTUD2;RNU11;RNU12;DDX23;POLR2K	R-HSA-75079;R-HSA-75081;R-HSA-75080;R-HSA-75083;R-HSA-75082
R-HSA-450408	AUF1 (hnRNP D0) binds and destabilizes mRNA	0.681131	5	56	0.00403778	0.251057	1	4	0.000344	9606	Homo sapiens	PSMD10;PSMD9;PSMD12;PSMC4;PSME3	R-HSA-450466
R-HSA-180585	Vif-mediated degradation of APOBEC3G	0.681131	5	56	0.00403778	0.251057	1	4	0.000344	9606	Homo sapiens	PSMD10;PSMD9;PSMD12;PSMC4;PSME3	R-HSA-180603
R-HSA-8854050	FBXL7 down-regulates AURKA during mitotic entry and in early mitosis	0.681131	5	55	0.00396568	0.239955	2	6	0.000515	9606	Homo sapiens	PSMD10;PSMD9;PSMD12;PSMC4;PSME3	R-HSA-8854071;R-HSA-8854044
R-HSA-174113	SCF-beta-TrCP mediated degradation of Emi1	0.681131	5	55	0.00396568	0.239955	1	3	0.000258	9606	Homo sapiens	PSMD10;PSMD9;PSMD12;PSMC4;PSME3	R-HSA-174203
R-HSA-69613	p53-Independent G1/S DNA damage checkpoint	0.681131	5	55	0.00396568	0.239955	1	5	0.000429	9606	Homo sapiens	PSMD10;PSMD9;PSMD12;PSMC4;PSME3	R-HSA-69600
R-HSA-69610	p53-Independent DNA Damage Response	0.681131	5	55	0.00396568	0.239955	1	5	0.000429	9606	Homo sapiens	PSMD10;PSMD9;PSMD12;PSMC4;PSME3	R-HSA-69600
R-HSA-69601	Ubiquitin Mediated Degradation of Phosphorylated Cdc25A	0.681131	5	55	0.00396568	0.239955	1	5	0.000429	9606	Homo sapiens	PSMD10;PSMD9;PSMD12;PSMC4;PSME3	R-HSA-69600
R-HSA-169911	Regulation of Apoptosis	0.681131	5	54	0.00389358	0.228991	1	5	0.000429	9606	Homo sapiens	PSMD10;PSMD9;PSMD12;PSMC4;PSME3	R-HSA-211715
R-HSA-349425	Autodegradation of the E3 ubiquitin ligase COP1	0.681131	5	54	0.00389358	0.228991	1	5	0.000429	9606	Homo sapiens	PSMD10;PSMD9;PSMD12;PSMC4;PSME3	R-HSA-264458
R-HSA-69229	Ubiquitin-dependent degradation of Cyclin D1	0.681131	5	54	0.00389358	0.228991	1	5	0.000429	9606	Homo sapiens	PSMD10;PSMD9;PSMD12;PSMC4;PSME3	R-HSA-75825
R-HSA-75815	Ubiquitin-dependent degradation of Cyclin D	0.681131	5	54	0.00389358	0.228991	1	5	0.000429	9606	Homo sapiens	PSMD10;PSMD9;PSMD12;PSMC4;PSME3	R-HSA-75825
R-HSA-180534	Vpu mediated degradation of CD4	0.681131	5	53	0.00382147	0.218179	1	5	0.000429	9606	Homo sapiens	PSMD10;PSMD9;PSMD12;PSMC4;PSME3	R-HSA-180573
R-HSA-1236978	Cross-presentation of soluble exogenous antigens (endosomes)	0.681131	5	53	0.00382147	0.218179	1	6	0.000515	9606	Homo sapiens	PSMD10;PSMD9;PSMD12;PSMC4;PSME3	R-HSA-1236970
R-HSA-350562	Regulation of ornithine decarboxylase (ODC)	0.681131	5	52	0.00374937	0.207531	1	4	0.000344	9606	Homo sapiens	PSMD10;PSMD9;PSMD12;PSMC4;PSME3	R-HSA-353125
R-HSA-211733	Regulation of activated PAK-2p34 by proteasome mediated degradation	0.681131	5	50	0.00360516	0.186779	1	2	0.000172	9606	Homo sapiens	PSMD10;PSMD9;PSMD12;PSMC4;PSME3	R-HSA-211715
R-HSA-165159	mTOR signalling	0.681131	5	49	0.00353306	0.176701	16	28	0.00240488	9606	Homo sapiens	RPTOR;YWHAB;AKT2;AKT1S1;PRKAB1	R-HSA-447074;R-HSA-200421;R-HSA-5653968;R-HSA-380930;R-HSA-377186;R-HSA-165162;R-HSA-5672828;R-HSA-5672824;R-HSA-380949;R-HSA-165680;R-HSA-165718;R-HSA-380979;R-HSA-380927;R-HSA-165182;R-HSA-5672843;R-HSA-165692
R-HSA-3214841	PKMTs methylate histone lysines	0.681131	5	49	0.00353306	0.176701	8	22	0.00188955	9606	Homo sapiens	SUV420H2;SETD8;SETD1B;KMT2B;REL;RBM42	R-HSA-5651654;R-HSA-5637686;R-HSA-8865237;R-HSA-5159245;R-HSA-5244692;R-HSA-5423038;R-HSA-5651657;R-HSA-4827382
R-HSA-451927	Interleukin-2 family signaling	0.681131	5	47	0.00338885	0.157199	27	58	0.00498153	9606	Homo sapiens	STAT5B;STAT3;GRB2	R-HSA-8985929;R-HSA-452102;R-HSA-8983371;R-HSA-912527;R-HSA-8983373;R-HSA-452097;R-HSA-8983374;R-HSA-8983425;R-HSA-8983424;R-HSA-452108;R-HSA-8985988;R-HSA-9006873;R-HSA-508247;R-HSA-8983384;R-HSA-8985950;R-HSA-8983379;R-HSA-8983378;R-HSA-913424;R-HSA-9006870;R-HSA-919404;R-HSA-8985900;R-HSA-507937;R-HSA-8985966;R-HSA-8983394;R-HSA-453111;R-HSA-8985981;R-HSA-453104
R-HSA-180786	Extension of Telomeres	0.681131	5	45	0.00324465	0.138648	11	21	0.00180366	9606	Homo sapiens	RFC5;TERT;RUVBL2;POLE	R-HSA-163090;R-HSA-163120;R-HSA-174439;R-HSA-174452;R-HSA-163099;R-HSA-163096;R-HSA-164616;R-HSA-164617;R-HSA-174425;R-HSA-174447;R-HSA-164620
R-HSA-5675221	Negative regulation of MAPK pathway	0.681131	5	45	0.00324465	0.138648	5	12	0.00103066	9606	Homo sapiens	DUSP4;DUSP5;PPP5C;KSR1;YWHAB	R-HSA-5675431;R-HSA-5674019;R-HSA-5675373;R-HSA-5675433;R-HSA-5675417
R-HSA-5218920	VEGFR2 mediated vascular permeability	0.681131	5	44	0.00317254	0.129757	7	15	0.00128833	9606	Homo sapiens	JUP;AKT2;TRIB3;STK4;VAV1	R-HSA-5357472;R-HSA-2317314;R-HSA-198640;R-HSA-5357445;R-HSA-5357477;R-HSA-5357483;R-HSA-198270
R-HSA-5654696	Downstream signaling of activated FGFR2	0.681131	5	41	0.00295623	0.104738	23	23	0.00197544	9606	Homo sapiens	GRB2;FGFR2	R-HSA-5654614;R-HSA-5654615;R-HSA-5654612;R-HSA-5654608;R-HSA-5654622;R-HSA-5654399;R-HSA-177931;R-HSA-5654620;R-HSA-5654397;R-HSA-5654618;R-HSA-5654406;R-HSA-5654407;R-HSA-5654404;R-HSA-5654402;R-HSA-5654147;R-HSA-5654607;R-HSA-5654159;R-HSA-8941618;R-HSA-5654701;R-HSA-5654605;R-HSA-5654157;R-HSA-5654603;R-HSA-5654697
R-HSA-5654727	Negative regulation of FGFR2 signaling	0.681131	5	41	0.00295623	0.104738	5	14	0.00120244	9606	Homo sapiens	GRB2;FGFR2	R-HSA-5654677;R-HSA-5654562;R-HSA-1549564;R-HSA-1295613;R-HSA-5654729
R-HSA-114452	Activation of BH3-only proteins	0.681131	5	36	0.00259572	0.0690428	9	19	0.00163188	9606	Homo sapiens	YWHAB;AKT2;BCL2;E2F1;DYNLL2	R-HSA-139906;R-HSA-139908;R-HSA-198347;R-HSA-139899;R-HSA-139897;R-HSA-140217;R-HSA-4331327;R-HSA-4331324;R-HSA-140221
R-HSA-5654700	FRS-mediated FGFR2 signaling	0.681131	5	33	0.00237941	0.0514687	9	9	0.000773	9606	Homo sapiens	GRB2;FGFR2	R-HSA-5654615;R-HSA-5654608;R-HSA-5654607;R-HSA-5654399;R-HSA-8941618;R-HSA-5654605;R-HSA-5654397;R-HSA-5654618;R-HSA-5654603
R-HSA-5654699	SHC-mediated cascade:FGFR2	0.681131	5	32	0.0023073	0.0462661	4	4	0.000344	9606	Homo sapiens	GRB2;FGFR2	R-HSA-5654406;R-HSA-5654407;R-HSA-5654404;R-HSA-5654402
R-HSA-5654695	PI-3K cascade:FGFR2	0.681131	5	31	0.0022352	0.0413907	7	7	0.000601	9606	Homo sapiens	GRB2;FGFR2	R-HSA-5654614;R-HSA-5654612;R-HSA-5654622;R-HSA-177931;R-HSA-5654620;R-HSA-5654701;R-HSA-5654697
R-HSA-8854691	Interleukin-20 family signaling	0.681131	5	29	0.00209099	0.0326112	26	56	0.00480976	9606	Homo sapiens	SOCS3;STAT5B;STAT3	R-HSA-8987080;R-HSA-8987150;R-HSA-8987214;R-HSA-8987266;R-HSA-8987141;R-HSA-8987014;R-HSA-8987270;R-HSA-8987033;R-HSA-8987097;R-HSA-8987161;R-HSA-8987096;R-HSA-9005340;R-HSA-8987230;R-HSA-8982163;R-HSA-6784765;R-HSA-8982162;R-HSA-8982165;R-HSA-6784763;R-HSA-8987156;R-HSA-8986985;R-HSA-8987052;R-HSA-8987104;R-HSA-8987236;R-HSA-8987070;R-HSA-8987255;R-HSA-8987063
R-HSA-6804115	TP53 regulates transcription of additional cell cycle genes whose exact role in the p53 pathway remain uncertain	0.681131	5	28	0.00201889	0.0286991	7	14	0.00120244	9606	Homo sapiens	BTG2;PLK2;CNOT3	R-HSA-6801637;R-HSA-6798020;R-HSA-6801666;R-HSA-6798031;R-HSA-6798044;R-HSA-6801675;R-HSA-6801641
R-HSA-8854518	AURKA Activation by TPX2	0.681131	4	74	0.00533564	0.65168	2	2	0.000172	9606	Homo sapiens	CEP131;CSNK1D;HAUS5;TUBG1	R-HSA-8853405;R-HSA-8853419
R-HSA-913709	O-linked glycosylation of mucins	0.681131	4	74	0.00533564	0.65168	3	17	0.0014601	9606	Homo sapiens	GALNT6;C1GALT1C1;ST3GAL4;ST3GAL1	R-HSA-1964505;R-HSA-913675;R-HSA-981497
R-HSA-5685942	HDR through Homologous Recombination (HRR)	0.681131	4	72	0.00519143	0.630621	12	19	0.00163188	9606	Homo sapiens	RFC5;BRCA1;POLE	R-HSA-5693620;R-HSA-5693589;R-HSA-5686469;R-HSA-5686483;R-HSA-5693539;R-HSA-5693584;R-HSA-5685838;R-HSA-5685341;R-HSA-5686410;R-HSA-5686440;R-HSA-5693593;R-HSA-5693561
R-HSA-380284	Loss of proteins required for interphase microtubule organization from the centrosome	0.681131	4	71	0.00511933	0.61979	3	3	0.000258	9606	Homo sapiens	CEP131;CSNK1D;HAUS5;TUBG1	R-HSA-380294;R-HSA-380272;R-HSA-380303
R-HSA-380259	Loss of Nlp from mitotic centrosomes	0.681131	4	71	0.00511933	0.61979	2	2	0.000172	9606	Homo sapiens	CEP131;CSNK1D;HAUS5;TUBG1	R-HSA-380272;R-HSA-380303
R-HSA-6790901	rRNA modification in the nucleus and cytosol	0.681131	4	71	0.00511933	0.61979	1	8	0.000687	9606	Homo sapiens	NOC4L;NOL11;UTP14A;UTP18	R-HSA-6790906
R-HSA-8873719	RAB geranylgeranylation	0.681131	4	68	0.00490302	0.586128	2	5	0.000429	9606	Homo sapiens	RAB5C;RAB35;RAB27A;RAB9B	R-HSA-8870469;R-HSA-8870466
R-HSA-379724	tRNA Aminoacylation	0.681131	4	68	0.00490302	0.586128	12	42	0.00360732	9606	Homo sapiens	VARS;MARS;MARS2;YARS2	R-HSA-379893;R-HSA-379861;R-HSA-379974;R-HSA-380157;R-HSA-379982;R-HSA-379865;R-HSA-379993;R-HSA-380008;R-HSA-379867;R-HSA-380170;R-HSA-379994;R-HSA-380042
R-HSA-5693565	Recruitment and ATM-mediated phosphorylation of repair and signaling proteins at DNA double strand breaks	0.681131	4	66	0.00475881	0.562751	30	35	0.0030061	9606	Homo sapiens	PPP5C;EYA2;H2AFX;BRCA1	R-HSA-5683735;R-HSA-5682967;R-HSA-69891;R-HSA-5682965;R-HSA-5683986;R-HSA-5682588;R-HSA-5683930;R-HSA-5682586;R-HSA-5683801;R-HSA-5659781;R-HSA-5683077;R-HSA-5682629;R-HSA-5693583;R-HSA-5683405;R-HSA-5682992;R-HSA-5693566;R-HSA-5683967;R-HSA-5683964;R-HSA-5683384;R-HSA-5683385;R-HSA-5682598;R-HSA-5682983;R-HSA-5693602;R-HSA-5693536;R-HSA-5683425;R-HSA-5693551;R-HSA-5682607;R-HSA-5682863;R-HSA-569…
R-HSA-429914	Deadenylation-dependent mRNA decay	0.681131	4	65	0.00468671	0.550796	6	10	0.000859	9606	Homo sapiens	NT5C3B;EXOSC5;CNOT3;EIF4A3	R-HSA-430021;R-HSA-429955;R-HSA-5694126;R-HSA-8941312;R-HSA-430028;R-HSA-429992
R-HSA-5578775	Ion homeostasis	0.681131	4	64	0.00461461	0.538671	6	15	0.00128833	9606	Homo sapiens	ITPR1;ORAI1;ATP2A2;ATP2B1	R-HSA-427910;R-HSA-169683;R-HSA-418309;R-HSA-5226904;R-HSA-434798;R-HSA-139854
R-HSA-5250924	B-WICH complex positively regulates rRNA expression	0.681131	4	62	0.0044704	0.513937	3	3	0.000258	9606	Homo sapiens	KAT2A;H3F3B;H3F3C;H2AFX;POLR2K	R-HSA-5250930;R-HSA-5250947;R-HSA-5250938
R-HSA-73884	Base Excision Repair	0.681131	4	62	0.0044704	0.513937	9	87	0.0074723	9606	Homo sapiens	RFC5;SMUG1;POLE	R-HSA-110368;R-HSA-110371;R-HSA-110164;R-HSA-5651809;R-HSA-110363;R-HSA-5651805;R-HSA-110221;R-HSA-110364;R-HSA-110351
R-HSA-3000171	Non-integrin membrane-ECM interactions	0.681131	4	61	0.0043983	0.501344	6	22	0.00188955	9606	Homo sapiens	COL1A1;TGFB1;COL4A5;LAMC1	R-HSA-2328129;R-HSA-2426355;R-HSA-2465890;R-HSA-2327738;R-HSA-2731075;R-HSA-2731078
R-HSA-6794361	Neurexins and neuroligins	0.681131	4	60	0.00432619	0.48861	15	19	0.00163188	9606	Homo sapiens	SYT12;NRXN2;GRIN2D	R-HSA-6794338;R-HSA-6794336;R-HSA-6797568;R-HSA-6794349;R-HSA-6794348;R-HSA-6794346;R-HSA-6794345;R-HSA-6794344;R-HSA-6797974;R-HSA-6794357;R-HSA-6794356;R-HSA-6794354;R-HSA-6797554;R-HSA-6794353;R-HSA-6794352
R-HSA-4551638	SUMOylation of chromatin organization proteins	0.681131	4	60	0.00432619	0.48861	4	15	0.00128833	9606	Homo sapiens	CBX8;CBX4;NUP85;CBX2	R-HSA-4551655;R-HSA-4615987;R-HSA-4615872;R-HSA-4551727
R-HSA-177929	Signaling by EGFR	0.681131	4	53	0.00382147	0.396394	33	48	0.00412265	9606	Homo sapiens	HGS;GRB2;SPRY1;EPN1	R-HSA-177923;R-HSA-177920;R-HSA-177926;R-HSA-177927;R-HSA-177924;R-HSA-182986;R-HSA-177930;R-HSA-183051;R-HSA-179467;R-HSA-8951490;R-HSA-182990;R-HSA-177935;R-HSA-182988;R-HSA-183052;R-HSA-183058;R-HSA-182994;R-HSA-177938;R-HSA-177939;R-HSA-177936;R-HSA-177943;R-HSA-177941;R-HSA-183002;R-HSA-183067;R-HSA-177944;R-HSA-177945;R-HSA-8867047;R-HSA-183072;R-HSA-8867044;R-HSA-8867041;R-HSA-183084;R-HSA…
R-HSA-5655302	Signaling by FGFR1 in disease	0.681131	4	53	0.00382147	0.396394	12	35	0.0030061	9606	Homo sapiens	STAT5B;STAT3;GRB2	R-HSA-1839102;R-HSA-1839112;R-HSA-5655266;R-HSA-1839114;R-HSA-5655326;R-HSA-5655263;R-HSA-1839110;R-HSA-1888198;R-HSA-1839095;R-HSA-5655290;R-HSA-5655240;R-HSA-1839107
R-HSA-5683826	Surfactant metabolism	0.681131	4	53	0.00382147	0.396394	4	27	0.00231899	9606	Homo sapiens	NAPA;ADORA2B;P2RY2;ADRA2C	R-HSA-5684864;R-HSA-5684862;R-HSA-5685902;R-HSA-418925
R-HSA-512988	Interleukin-3, Interleukin-5 and GM-CSF signaling	0.681131	4	50	0.00360516	0.355891	16	38	0.00326376	9606	Homo sapiens	STAT5B;GRB2;VAV1	R-HSA-452102;R-HSA-879917;R-HSA-912527;R-HSA-507937;R-HSA-879914;R-HSA-879909;R-HSA-914022;R-HSA-921155;R-HSA-508247;R-HSA-453111;R-HSA-453104;R-HSA-879930;R-HSA-912629;R-HSA-912727;R-HSA-913424;R-HSA-912627
R-HSA-4570464	SUMOylation of RNA binding proteins	0.681131	4	49	0.00353306	0.342364	2	4	0.000344	9606	Homo sapiens	CBX8;CBX4;NUP85;CBX2	R-HSA-4570499;R-HSA-4570493
R-HSA-110313	Translesion synthesis by Y family DNA polymerases bypasses lesions on DNA template	0.681131	4	48	0.00346096	0.32885	24	28	0.00240488	9606	Homo sapiens	RFC5;NPLOC4;POLE	R-HSA-5652151;R-HSA-5655892;R-HSA-110307;R-HSA-5656148;R-HSA-5653780;R-HSA-110308;R-HSA-110311;R-HSA-5653840;R-HSA-5656158;R-HSA-5653756;R-HSA-5655965;R-HSA-110317;R-HSA-5653786;R-HSA-5653754;R-HSA-5655835;R-HSA-110316;R-HSA-110319;R-HSA-5653766;R-HSA-5653838;R-HSA-5654989;R-HSA-5654986;R-HSA-5653770;R-HSA-5654985;R-HSA-5656105
R-HSA-168253	Host Interactions with Influenza Factors	0.681131	4	48	0.00346096	0.32885	3	8	0.000687	9606	Homo sapiens	TGFB1;NUP85;KPNA2;KPNB1	R-HSA-168865;R-HSA-1176059;R-HSA-6791035
R-HSA-73933	Resolution of Abasic Sites (AP sites)	0.681131	4	48	0.00346096	0.32885	7	43	0.00369321	9606	Homo sapiens	RFC5;SMUG1;POLE	R-HSA-110368;R-HSA-110371;R-HSA-5651809;R-HSA-110363;R-HSA-5651805;R-HSA-110364;R-HSA-110351
R-HSA-8953750	Transcriptional Regulation by E2F6	0.681131	4	46	0.00331675	0.301934	10	33	0.00283432	9606	Homo sapiens	E2F1;BRCA1	R-HSA-9007561;R-HSA-9007496;R-HSA-9007514;R-HSA-8953452;R-HSA-8961982;R-HSA-9007582;R-HSA-9007605;R-HSA-8953556;R-HSA-9007220;R-HSA-9007606
R-HSA-8875878	MET promotes cell motility	0.681131	4	45	0.00324465	0.288567	7	12	0.00103066	9606	Homo sapiens	COL1A1;GRB2;LAMC1;TNS3	R-HSA-8875591;R-HSA-8875558;R-HSA-8875540;R-HSA-8875523;R-HSA-8875568;R-HSA-8874079;R-HSA-8875576
R-HSA-1839124	FGFR1 mutant receptor activation	0.681131	4	44	0.00317254	0.275288	7	25	0.00214721	9606	Homo sapiens	STAT5B;STAT3;GRB2	R-HSA-1839102;R-HSA-1839112;R-HSA-1839114;R-HSA-1839110;R-HSA-1888198;R-HSA-1839095;R-HSA-1839107
R-HSA-3899300	SUMOylation of transcription cofactors	0.681131	4	44	0.00317254	0.275288	5	27	0.00231899	9606	Homo sapiens	CBX8;CBX4;TRIM28;CBX2	R-HSA-3108203;R-HSA-3927824;R-HSA-3296126;R-HSA-3108209;R-HSA-3782535
R-HSA-8964043	Plasma lipoprotein clearance	0.681131	4	42	0.00302834	0.249066	5	35	0.0030061	9606	Homo sapiens	NCEH1;NR1H2;LSR;CES3	R-HSA-8933258;R-HSA-8854628;R-HSA-8933292;R-HSA-8937442;R-HSA-6813720
R-HSA-5696400	Dual Incision in GG-NER	0.681131	4	41	0.00295623	0.236164	3	3	0.000258	9606	Homo sapiens	RFC5;POLE;CUL4B	R-HSA-5690213;R-HSA-5690990;R-HSA-5690988
R-HSA-389356	CD28 co-stimulation	0.681131	4	39	0.00281203	0.210881	10	19	0.00163188	9606	Homo sapiens	AKT2;GRB2;TRIB3;VAV1	R-HSA-389348;R-HSA-2317314;R-HSA-389350;R-HSA-198640;R-HSA-2317332;R-HSA-389756;R-HSA-388814;R-HSA-389352;R-HSA-198270;R-HSA-389354
R-HSA-8939243	RUNX1 interacts with co-factors whose precise effect on RUNX1 targets is not known	0.681131	4	39	0.00281203	0.210881	2	5	0.000429	9606	Homo sapiens	CBX8;SMARCD2;CBX4;CBX2	R-HSA-8938217;R-HSA-8937989
R-HSA-1538133	G0 and Early G1	0.681131	4	38	0.00273992	0.198542	9	27	0.00231899	9606	Homo sapiens	E2F1;MYBL2	R-HSA-8961934;R-HSA-8978926;R-HSA-8964513;R-HSA-8961665;R-HSA-8964561;R-HSA-8964482;R-HSA-8961619;R-HSA-188345;R-HSA-8964550
R-HSA-186763	Downstream signal transduction	0.681131	4	36	0.00259572	0.174575	3	16	0.00137422	9606	Homo sapiens	STAT5B;STAT3;GRB2	R-HSA-186834;R-HSA-186826;R-HSA-380782
R-HSA-917729	Endosomal Sorting Complex Required For Transport (ESCRT)	0.681131	4	35	0.00252361	0.162988	4	4	0.000344	9606	Homo sapiens	HGS;SNF8;CHMP6;VPS25	R-HSA-917693;R-HSA-917700;R-HSA-917730;R-HSA-917696
R-HSA-418360	Platelet calcium homeostasis	0.681131	4	35	0.00252361	0.162988	5	8	0.000687	9606	Homo sapiens	ITPR1;ORAI1;ATP2A2;ATP2B1	R-HSA-418309;R-HSA-434798;R-HSA-434700;R-HSA-418365;R-HSA-139854
R-HSA-8866652	Synthesis of active ubiquitin: roles of E1 and E2 enzymes	0.681131	4	33	0.00237941	0.140714	3	16	0.00137422	9606	Homo sapiens	UBE2S;UBE2C;UBE2A;UBE2Z	R-HSA-8852130;R-HSA-8852129;R-HSA-8852127
R-HSA-110314	Recognition of DNA damage by PCNA-containing replication complex	0.681131	4	31	0.0022352	0.11977	5	6	0.000515	9606	Homo sapiens	RFC5;POLE;CUL4B	R-HSA-5652005;R-HSA-5655466;R-HSA-5651992;R-HSA-5652009;R-HSA-5655481
R-HSA-182971	EGFR downregulation	0.681131	4	31	0.0022352	0.11977	17	22	0.00188955	9606	Homo sapiens	HGS;GRB2;SPRY1;EPN1	R-HSA-8867047;R-HSA-183072;R-HSA-8867044;R-HSA-8867041;R-HSA-182986;R-HSA-183051;R-HSA-8951490;R-HSA-182990;R-HSA-182988;R-HSA-183052;R-HSA-183084;R-HSA-183058;R-HSA-182994;R-HSA-183089;R-HSA-183002;R-HSA-183067;R-HSA-183036
R-HSA-982772	Growth hormone receptor signaling	0.681131	4	29	0.00209099	0.100308	9	28	0.00240488	9606	Homo sapiens	SOCS3;STAT5B;STAT3	R-HSA-452102;R-HSA-1168768;R-HSA-507937;R-HSA-1168809;R-HSA-1168393;R-HSA-1168394;R-HSA-1168813;R-HSA-1168767;R-HSA-1168894
R-HSA-190241	FGFR2 ligand binding and activation	0.681131	4	26	0.00187469	0.0741828	4	5	0.000429	9606	Homo sapiens	FGFR2	R-HSA-190258;R-HSA-190260;R-HSA-190408;R-HSA-190413
R-HSA-5654221	Phospholipase C-mediated cascade; FGFR2	0.681131	4	25	0.00180258	0.0663485	3	3	0.000258	9606	Homo sapiens	FGFR2	R-HSA-5654147;R-HSA-5654159;R-HSA-5654157
R-HSA-1839117	Signaling by cytosolic FGFR1 fusion mutants	0.681131	4	25	0.00180258	0.0663485	7	14	0.00120244	9606	Homo sapiens	STAT5B;STAT3;GRB2	R-HSA-1839102;R-HSA-1839112;R-HSA-1839114;R-HSA-1839110;R-HSA-1888198;R-HSA-1839095;R-HSA-1839107
R-HSA-2892247	POU5F1 (OCT4), SOX2, NANOG activate genes related to proliferation	0.681131	4	21	0.00151417	0.0396379	4	16	0.00137422	9606	Homo sapiens	ZIC3;STAT3	R-HSA-480470;R-HSA-2972956;R-HSA-452515;R-HSA-2972978
R-HSA-1362300	Transcription of E2F targets under negative control by p107 (RBL1) and p130 (RBL2) in complex with HDAC1	0.681131	4	20	0.00144206	0.0341406	5	8	0.000687	9606	Homo sapiens	E2F1;MYBL2	R-HSA-8961934;R-HSA-8978926;R-HSA-8964513;R-HSA-8964561;R-HSA-8964550
R-HSA-8983432	Interleukin-15 signaling	0.681131	4	16	0.00115365	0.0168187	9	17	0.0014601	9606	Homo sapiens	STAT5B;STAT3;GRB2	R-HSA-8983384;R-HSA-8983371;R-HSA-8983373;R-HSA-8983374;R-HSA-8983425;R-HSA-8983424;R-HSA-8983379;R-HSA-8983378;R-HSA-8983394
R-HSA-2586552	Signaling by Leptin	0.681131	4	13	0.000937	0.00842776	12	19	0.00163188	9606	Homo sapiens	SOCS3;STAT5B;STAT3	R-HSA-452102;R-HSA-2671850;R-HSA-2671868;R-HSA-2672302;R-HSA-507937;R-HSA-2671855;R-HSA-2671839;R-HSA-2730595;R-HSA-2586555;R-HSA-2671876;R-HSA-2671829;R-HSA-2730599
R-HSA-912446	Meiotic recombination	0.681131	3	58	0.00418199	0.67902	4	9	0.000773	9606	Homo sapiens	H3F3B;H2AFX;BRCA1	R-HSA-912458;R-HSA-912503;R-HSA-912496;R-HSA-1214188
R-HSA-6781823	Formation of TC-NER Pre-Incision Complex	0.681131	3	56	0.00403778	0.656069	7	7	0.000601	9606	Homo sapiens	GPS1;POLR2K;CUL4B	R-HSA-6782069;R-HSA-6782004;R-HSA-6781840;R-HSA-6781824;R-HSA-6781867;R-HSA-6781818;R-HSA-6781833
R-HSA-2122947	NOTCH1 Intracellular Domain Regulates Transcription	0.681131	3	56	0.00403778	0.656069	13	16	0.00137422	9606	Homo sapiens	HDAC5;TLE3;KAT2A	R-HSA-4396371;R-HSA-1980078;R-HSA-1980047;R-HSA-1912393;R-HSA-1912394;R-HSA-4396347;R-HSA-4396379;R-HSA-1912388;R-HSA-1912391;R-HSA-1912359;R-HSA-1980067;R-HSA-4396382;R-HSA-1980065
R-HSA-2299718	Condensation of Prophase Chromosomes	0.681131	3	55	0.00396568	0.64416	8	10	0.000859	9606	Homo sapiens	SETD8;H3F3B;H2AFX	R-HSA-2245218;R-HSA-2288097;R-HSA-2301205;R-HSA-2294580;R-HSA-2172678;R-HSA-2294600;R-HSA-2294574;R-HSA-2294590
R-HSA-6811440	Retrograde transport at the Trans-Golgi-Network	0.681131	3	55	0.00396568	0.64416	10	20	0.00171777	9606	Homo sapiens	NAPA;COG1;RAB9B	R-HSA-6811431;R-HSA-6814678;R-HSA-6814676;R-HSA-6814675;R-HSA-6814674;R-HSA-6814671;R-HSA-6814670;R-HSA-6814684;R-HSA-6814683;R-HSA-6814682
R-HSA-774815	Nucleosome assembly	0.681131	3	54	0.00389358	0.631963	4	4	0.000344	9606	Homo sapiens	CENPI;H2AFX;STRA13	R-HSA-606349;R-HSA-606287;R-HSA-606289;R-HSA-606326
R-HSA-606279	Deposition of new CENPA-containing nucleosomes at the centromere	0.681131	3	54	0.00389358	0.631963	4	4	0.000344	9606	Homo sapiens	CENPI;H2AFX;STRA13	R-HSA-606349;R-HSA-606287;R-HSA-606289;R-HSA-606326
R-HSA-3214858	RMTs methylate histone arginines	0.681131	3	53	0.00382147	0.619478	7	22	0.00188955	9606	Homo sapiens	SMARCD2;PRMT1;H2AFX	R-HSA-5661126;R-HSA-5205867;R-HSA-5216234;R-HSA-5205799;R-HSA-5205798;R-HSA-3215448;R-HSA-5205861
R-HSA-76009	Platelet Aggregation (Plug Formation)	0.681131	3	53	0.00382147	0.619478	4	27	0.00231899	9606	Homo sapiens	COL1A1;GRB2;ADRA2C	R-HSA-354165;R-HSA-354087;R-HSA-390663;R-HSA-429529
R-HSA-1222556	ROS, RNS production in phagocytes	0.681131	3	51	0.00367727	0.593658	1	12	0.00103066	9606	Homo sapiens	ATP6V0A2;ATP6V0E2;ATP6V1C1	R-HSA-1222516
R-HSA-6802955	Paradoxical activation of RAF signaling by kinase inactive BRAF	0.681131	3	49	0.00353306	0.566727	7	7	0.000601	9606	Homo sapiens	KSR1;YWHAB;PHB	R-HSA-6802918;R-HSA-8936731;R-HSA-6803234;R-HSA-6802943;R-HSA-6802942;R-HSA-6802941;R-HSA-6802937
R-HSA-8854214	TBC/RABGAPs	0.681131	3	49	0.00353306	0.566727	2	14	0.00120244	9606	Homo sapiens	GGA3;RAB5C;RAB35	R-HSA-8854222;R-HSA-8854173
R-HSA-6802946	Signaling by moderate kinase activity BRAF mutants	0.681131	3	48	0.00346096	0.552858	7	7	0.000601	9606	Homo sapiens	KSR1;YWHAB;PHB	R-HSA-6802919;R-HSA-6802916;R-HSA-6802915;R-HSA-6802914;R-HSA-6803230;R-HSA-8936676;R-HSA-6802921
R-HSA-6811438	Intra-Golgi traffic	0.681131	3	48	0.00346096	0.552858	6	10	0.000859	9606	Homo sapiens	NAPA;GOSR2;COG1	R-HSA-8847638;R-HSA-8847637;R-HSA-8849748;R-HSA-8847635;R-HSA-6811433;R-HSA-8847544
R-HSA-1296072	Voltage gated Potassium channels	0.681131	3	44	0.00317254	0.494863	1	1	8.59e-05	9606	Homo sapiens	KCNV1;KCNC3;KCNK2	R-HSA-1296127
R-HSA-5693579	Homologous DNA Pairing and Strand Exchange	0.681131	3	44	0.00317254	0.494863	4	8	0.000687	9606	Homo sapiens	RFC5;BRCA1	R-HSA-5693620;R-HSA-5685838;R-HSA-5685341;R-HSA-5693561
R-HSA-2024096	HS-GAG degradation	0.681131	3	44	0.00317254	0.494863	6	14	0.00120244	9606	Homo sapiens	IDS;GPC4;SGSH	R-HSA-1678650;R-HSA-1667005;R-HSA-2090043;R-HSA-2024084;R-HSA-1678708;R-HSA-1678694
R-HSA-3769402	Deactivation of the beta-catenin transactivating complex	0.681131	3	44	0.00317254	0.494863	5	14	0.00120244	9606	Homo sapiens	TLE3;AKT2;XIAP	R-HSA-3322434;R-HSA-3361751;R-HSA-3769394;R-HSA-3322431;R-HSA-3322429
R-HSA-168276	NS1 Mediated Effects on Host Pathways	0.681131	3	44	0.00317254	0.494863	2	6	0.000515	9606	Homo sapiens	NUP85;KPNA2;KPNB1	R-HSA-1176059;R-HSA-6791035
R-HSA-539107	Activation of E2F1 target genes at G1/S	0.681131	3	43	0.00310044	0.479783	28	28	0.00240488	9606	Homo sapiens	E2F1;TK1	R-HSA-8961678;R-HSA-8961934;R-HSA-8961920;R-HSA-8961665;R-HSA-8962050;R-HSA-8961671;R-HSA-8961863;R-HSA-8961991;R-HSA-8961688;R-HSA-8961946;R-HSA-8961874;R-HSA-8961619;R-HSA-8961620;R-HSA-8961961;R-HSA-8961632;R-HSA-8961888;R-HSA-8961952;R-HSA-8961699;R-HSA-8961636;R-HSA-8961895;R-HSA-8961915;R-HSA-8961982;R-HSA-8961840;R-HSA-8961651;R-HSA-8961907;R-HSA-8961972;R-HSA-8961846;R-HSA-8962039
R-HSA-69205	G1/S-Specific Transcription	0.681131	3	43	0.00310044	0.479783	28	28	0.00240488	9606	Homo sapiens	E2F1;TK1	R-HSA-8961678;R-HSA-8961934;R-HSA-8961920;R-HSA-8961665;R-HSA-8962050;R-HSA-8961671;R-HSA-8961863;R-HSA-8961991;R-HSA-8961688;R-HSA-8961946;R-HSA-8961874;R-HSA-8961619;R-HSA-8961620;R-HSA-8961961;R-HSA-8961632;R-HSA-8961888;R-HSA-8961952;R-HSA-8961699;R-HSA-8961636;R-HSA-8961895;R-HSA-8961915;R-HSA-8961982;R-HSA-8961840;R-HSA-8961651;R-HSA-8961907;R-HSA-8961972;R-HSA-8961846;R-HSA-8962039
R-HSA-5693616	Presynaptic phase of homologous DNA pairing and strand exchange	0.681131	3	41	0.00295623	0.449013	2	5	0.000429	9606	Homo sapiens	RFC5;BRCA1	R-HSA-5685341;R-HSA-5693561
R-HSA-5685938	HDR through Single Strand Annealing (SSA)	0.681131	3	39	0.00281203	0.41753	4	6	0.000515	9606	Homo sapiens	RFC5;BRCA1	R-HSA-5686642;R-HSA-5686657;R-HSA-5693564;R-HSA-5693580
R-HSA-917977	Transferrin endocytosis and recycling	0.681131	3	39	0.00281203	0.41753	2	11	0.000945	9606	Homo sapiens	ATP6V0A2;ATP6V0E2;ATP6V1C1	R-HSA-5252133;R-HSA-917841
R-HSA-4791275	Signaling by WNT in cancer	0.681131	3	39	0.00281203	0.41753	2	16	0.00137422	9606	Homo sapiens	RNF43;FZD8;DKK1	R-HSA-5340587;R-HSA-5339711
R-HSA-174417	Telomere C-strand (Lagging Strand) Synthesis	0.681131	3	38	0.00273992	0.401566	4	14	0.00120244	9606	Homo sapiens	RFC5;POLE	R-HSA-174439;R-HSA-174452;R-HSA-174425;R-HSA-174447
R-HSA-2173789	TGF-beta receptor signaling activates SMADs	0.681131	3	36	0.00259572	0.369296	22	39	0.00334965	9606	Homo sapiens	TGFB1;MTMR4;UBE2M	R-HSA-170850;R-HSA-178178;R-HSA-2128994;R-HSA-2187401;R-HSA-178218;R-HSA-173483;R-HSA-173512;R-HSA-2127562;R-HSA-2187405;R-HSA-4332236;R-HSA-170861;R-HSA-178189;R-HSA-177107;R-HSA-170835;R-HSA-170868;R-HSA-2169046;R-HSA-170843;R-HSA-2179291;R-HSA-2169050;R-HSA-170846;R-HSA-2179293;R-HSA-170844
R-HSA-5656169	Termination of translesion DNA synthesis	0.681131	3	35	0.00252361	0.353036	8	9	0.000773	9606	Homo sapiens	RFC5;POLE	R-HSA-5653766;R-HSA-5653780;R-HSA-5653840;R-HSA-5653838;R-HSA-5653756;R-HSA-5653786;R-HSA-5653770;R-HSA-5653754
R-HSA-425410	Metal ion SLC transporters	0.681131	3	33	0.00237941	0.320393	2	20	0.00171777	9606	Homo sapiens	SLC39A6;SLC39A3	R-HSA-442422;R-HSA-442317
R-HSA-110373	Resolution of AP sites via the multiple-nucleotide patch replacement pathway	0.681131	3	32	0.0023073	0.304066	6	19	0.00163188	9606	Homo sapiens	RFC5;POLE	R-HSA-110368;R-HSA-110371;R-HSA-5651809;R-HSA-110363;R-HSA-5651805;R-HSA-110364
R-HSA-5674400	Constitutive Signaling by AKT1 E17K in Cancer	0.681131	3	32	0.0023073	0.304066	3	18	0.00154599	9606	Homo sapiens	GSK3A;AKT2;AKT1S1	R-HSA-2399966;R-HSA-2399977;R-HSA-2400010
R-HSA-1266695	Interleukin-7 signaling	0.681131	3	31	0.0022352	0.287778	12	25	0.00214721	9606	Homo sapiens	STAT5B;STAT3	R-HSA-452102;R-HSA-507937;R-HSA-9012671;R-HSA-1295540;R-HSA-9025969;R-HSA-6785165;R-HSA-8865693;R-HSA-8983011;R-HSA-8983059;R-HSA-8983077;R-HSA-8865626;R-HSA-8983078
R-HSA-5673000	RAF activation	0.681131	3	30	0.0021631	0.27156	10	10	0.000859	9606	Homo sapiens	KSR1;YWHAB;PHB	R-HSA-5672966;R-HSA-5672950;R-HSA-5672951;R-HSA-5672948;R-HSA-5672960;R-HSA-5672961;R-HSA-5672958;R-HSA-5672957;R-HSA-5672954;R-HSA-5672969
R-HSA-3295583	TRP channels	0.681131	3	30	0.0021631	0.27156	1	2	0.000172	9606	Homo sapiens	GLTP;TRPV3;TRPM7	R-HSA-3295579
R-HSA-264876	Insulin processing	0.681131	3	30	0.0021631	0.27156	2	16	0.00137422	9606	Homo sapiens	EXOC7;MYO5A;RAB27A	R-HSA-9023171;R-HSA-265177
R-HSA-2033519	Activated point mutants of FGFR2	0.681131	3	28	0.00201889	0.239475	9	10	0.000859	9606	Homo sapiens	FGFR2	R-HSA-2033486;R-HSA-2029983;R-HSA-2033479;R-HSA-2033490;R-HSA-2033474;R-HSA-2029984;R-HSA-2077424;R-HSA-2033488;R-HSA-2033472
R-HSA-75067	Processing of Capped Intronless Pre-mRNA	0.681131	3	28	0.00201889	0.239475	8	10	0.000859	9606	Homo sapiens	ZNF473;CSTF2	R-HSA-77585;R-HSA-77586;R-HSA-77591;R-HSA-77590;R-HSA-77593;R-HSA-77592;R-HSA-111437;R-HSA-111438
R-HSA-77387	Insulin receptor recycling	0.681131	3	28	0.00201889	0.239475	2	6	0.000515	9606	Homo sapiens	ATP6V0A2;ATP6V0E2;ATP6V1C1	R-HSA-74723;R-HSA-5252133
R-HSA-8964038	LDL clearance	0.681131	3	28	0.00201889	0.239475	3	19	0.00163188	9606	Homo sapiens	NCEH1;LSR;CES3	R-HSA-8933258;R-HSA-8937442;R-HSA-6813720
R-HSA-5696397	Gap-filling DNA repair synthesis and ligation in GG-NER	0.681131	3	27	0.00194679	0.223681	2	2	0.000172	9606	Homo sapiens	RFC5;POLE	R-HSA-5690997;R-HSA-5691001
R-HSA-166208	mTORC1-mediated signalling	0.681131	3	27	0.00194679	0.223681	2	7	0.000601	9606	Homo sapiens	RPTOR;YWHAB;AKT1S1	R-HSA-165718;R-HSA-165692
R-HSA-9013695	NOTCH4 Intracellular Domain Regulates Transcription	0.681131	3	26	0.00187469	0.208106	3	9	0.000773	9606	Homo sapiens	KAT2A;FLT4	R-HSA-9604451;R-HSA-9604471;R-HSA-9604664
R-HSA-6807004	Negative regulation of MET activity	0.681131	3	25	0.00180258	0.19279	6	10	0.000859	9606	Homo sapiens	USP8;HGS;GRB2	R-HSA-8875443;R-HSA-8875490;R-HSA-8875183;R-HSA-8874685;R-HSA-8875451;R-HSA-8875482
R-HSA-110320	Translesion Synthesis by POLH	0.681131	3	24	0.00173048	0.177774	6	8	0.000687	9606	Homo sapiens	RFC5;NPLOC4	R-HSA-5654989;R-HSA-5654986;R-HSA-110317;R-HSA-110316;R-HSA-110319;R-HSA-5654985
R-HSA-5651801	PCNA-Dependent Long Patch Base Excision Repair	0.681131	3	23	0.00165837	0.163103	6	6	0.000515	9606	Homo sapiens	RFC5;POLE	R-HSA-110368;R-HSA-110371;R-HSA-5651809;R-HSA-110363;R-HSA-5651805;R-HSA-110364
R-HSA-1912420	Pre-NOTCH Processing in Golgi	0.681131	3	23	0.00165837	0.163103	4	8	0.000687	9606	Homo sapiens	ST3GAL4;ATP2A2;TMED2	R-HSA-1912382;R-HSA-1912379;R-HSA-1912378;R-HSA-1912374
R-HSA-4641263	Regulation of FZD by ubiquitination	0.681131	3	22	0.00158627	0.14882	5	6	0.000515	9606	Homo sapiens	RNF43;USP8;FZD8	R-HSA-4641236;R-HSA-4641205;R-HSA-4641253;R-HSA-4641249;R-HSA-4641246
R-HSA-2028269	Signaling by Hippo	0.681131	3	22	0.00158627	0.14882	11	30	0.00257666	9606	Homo sapiens	YWHAB;STK4;AMOT	R-HSA-2028670;R-HSA-2028735;R-HSA-2028284;R-HSA-2028555;R-HSA-2028583;R-HSA-2028679;R-HSA-2028724;R-HSA-2028692;R-HSA-2028644;R-HSA-2028661;R-HSA-2028629
R-HSA-5576886	Phase 4 - resting membrane potential	0.681131	3	20	0.00144206	0.121597	1	2	0.000172	9606	Homo sapiens	KCNK12;KCNK15;KCNK2	R-HSA-5578910
R-HSA-111447	Activation of BAD and translocation to mitochondria	0.681131	3	19	0.00136996	0.108748	4	5	0.000429	9606	Homo sapiens	YWHAB;AKT2;BCL2	R-HSA-139906;R-HSA-198347;R-HSA-139899;R-HSA-139897
R-HSA-435354	Zinc transporters	0.681131	3	18	0.00129786	0.0964653	2	13	0.00111655	9606	Homo sapiens	SLC39A6;SLC39A3	R-HSA-442422;R-HSA-442317
R-HSA-198323	AKT phosphorylates targets in the cytosol	0.681131	3	16	0.00115365	0.0737745	9	9	0.000773	9606	Homo sapiens	GSK3A;AKT2;AKT1S1	R-HSA-198371;R-HSA-198611;R-HSA-198609;R-HSA-198599;R-HSA-198613;R-HSA-198347;R-HSA-200143;R-HSA-8948757;R-HSA-198621
R-HSA-4655427	SUMOylation of DNA methylation proteins	0.681131	3	16	0.00115365	0.0737745	1	3	0.000258	9606	Homo sapiens	CBX8;CBX4;CBX2	R-HSA-4655440
R-HSA-9020958	Interleukin-21 signaling	0.681131	3	12	0.000865	0.0369724	2	5	0.000429	9606	Homo sapiens	STAT5B;STAT3	R-HSA-9006873;R-HSA-9006870
R-HSA-111453	BH3-only proteins associate with and inactivate anti-apoptotic BCL-2 members	0.681131	3	11	0.000793	0.0297422	3	4	0.000344	9606	Homo sapiens	STAT3;BCL2	R-HSA-114352;R-HSA-508163;R-HSA-6790025
R-HSA-8985947	Interleukin-9 signaling	0.681131	3	11	0.000793	0.0297422	6	12	0.00103066	9606	Homo sapiens	STAT5B;STAT3	R-HSA-8985929;R-HSA-8985981;R-HSA-8985900;R-HSA-8985950;R-HSA-8985966;R-HSA-8985988
R-HSA-442380	Zinc influx into cells by the SLC39 gene family	0.681131	3	11	0.000793	0.0297422	2	6	0.000515	9606	Homo sapiens	SLC39A6;SLC39A3	R-HSA-442422;R-HSA-442317
R-HSA-163765	ChREBP activates metabolic gene expression	0.681131	3	8	0.000577	0.0130446	6	6	0.000515	9606	Homo sapiens	ACLY;CCDC57;FASN;MLX	R-HSA-163666;R-HSA-163748;R-HSA-163733;R-HSA-163669;R-HSA-163770;R-HSA-163743
R-HSA-8849474	PTK6 Activates STAT3	0.681131	3	7	0.000505	0.00913205	7	9	0.000773	9606	Homo sapiens	SOCS3;STAT3	R-HSA-8848087;R-HSA-8848150;R-HSA-8848178;R-HSA-8848110;R-HSA-2730595;R-HSA-8848124;R-HSA-2730599
R-HSA-180746	Nuclear import of Rev protein	0.681131	2	39	0.00281203	0.681131	6	7	0.000601	9606	Homo sapiens	NUP85;KPNB1	R-HSA-180736;R-HSA-180710;R-HSA-180725;R-HSA-180709;R-HSA-180728;R-HSA-180732
R-HSA-445989	TAK1 activates NFkB by phosphorylation and activation of IKKs complex	0.681131	2	39	0.00281203	0.681131	2	4	0.000344	9606	Homo sapiens	REL;NFKBIB	R-HSA-168166;R-HSA-168140
R-HSA-5357905	Regulation of TNFR1 signaling	0.681131	2	39	0.00281203	0.681131	5	14	0.00120244	9606	Homo sapiens	SPPL2A;XIAP	R-HSA-5693108;R-HSA-5357845;R-HSA-5357928;R-HSA-5693055;R-HSA-8863101
R-HSA-6804758	Regulation of TP53 Activity through Acetylation	0.681131	2	39	0.00281203	0.681131	5	14	0.00120244	9606	Homo sapiens	AKT2;PIP4K2C	R-HSA-6805620;R-HSA-6811522;R-HSA-8877692;R-HSA-8877691;R-HSA-6805640
R-HSA-1855204	Synthesis of IP3 and IP4 in the cytosol	0.681131	2	39	0.00281203	0.681131	3	12	0.00103066	9606	Homo sapiens	OCRL;PLCD3	R-HSA-1855213;R-HSA-1855221;R-HSA-1855218
R-HSA-176187	Activation of ATR in response to replication stress	0.681131	2	39	0.00281203	0.681131	2	9	0.000773	9606	Homo sapiens	RFC5	R-HSA-176101;R-HSA-176264
R-HSA-159230	Transport of the SLBP Dependant Mature mRNA	0.681131	2	38	0.00273992	0.667377	3	3	0.000258	9606	Homo sapiens	NUP85;ALYREF	R-HSA-77587;R-HSA-159046;R-HSA-159050
R-HSA-2129379	Molecules associated with elastic fibres	0.681131	2	38	0.00273992	0.667377	6	10	0.000859	9606	Homo sapiens	EFEMP1;TGFB1	R-HSA-2395364;R-HSA-2161282;R-HSA-2328048;R-HSA-2395328;R-HSA-1592387;R-HSA-2395320
R-HSA-69190	DNA strand elongation	0.681131	2	38	0.00273992	0.667377	3	15	0.00128833	9606	Homo sapiens	RFC5	R-HSA-69063;R-HSA-69053;R-HSA-69068
R-HSA-187687	Signalling to ERKs	0.681131	2	38	0.00273992	0.667377	4	24	0.00206132	9606	Homo sapiens	YWHAB;GRB2	R-HSA-5685366;R-HSA-5686071;R-HSA-170965;R-HSA-169901
R-HSA-159227	Transport of the SLBP independent Mature mRNA	0.681131	2	37	0.00266782	0.653149	3	3	0.000258	9606	Homo sapiens	NUP85;ALYREF	R-HSA-158481;R-HSA-158484;R-HSA-111439
R-HSA-5694530	Cargo concentration in the ER	0.681131	2	37	0.00266782	0.653149	3	12	0.00103066	9606	Homo sapiens	GOSR2;TMED2	R-HSA-5694413;R-HSA-5694522;R-HSA-5694410
R-HSA-2022854	Keratan sulfate biosynthesis	0.681131	2	37	0.00266782	0.653149	1	9	0.000773	9606	Homo sapiens	ST3GAL4;ST3GAL1	R-HSA-2046285
R-HSA-4090294	SUMOylation of intracellular receptors	0.681131	2	37	0.00266782	0.653149	2	25	0.00214721	9606	Homo sapiens	VDR;NR1H2	R-HSA-4546387;R-HSA-4720432
R-HSA-5334118	DNA methylation	0.681131	2	36	0.00259572	0.638438	7	7	0.000601	9606	Homo sapiens	H3F3B;H3F3C;H2AFX	R-HSA-5334097;R-HSA-5334160;R-HSA-5334099;R-HSA-5334179;R-HSA-5334164;R-HSA-5334151;R-HSA-5334152
R-HSA-380972	Energy dependent regulation of mTOR by LKB1-AMPK	0.681131	2	36	0.00259572	0.638438	6	7	0.000601	9606	Homo sapiens	RPTOR;PRKAB1	R-HSA-380949;R-HSA-447074;R-HSA-200421;R-HSA-380979;R-HSA-380930;R-HSA-380927
R-HSA-8863795	Downregulation of ERBB2 signaling	0.681131	2	36	0.00259572	0.638438	3	14	0.00120244	9606	Homo sapiens	USP8;AKT2	R-HSA-1358791;R-HSA-1358797;R-HSA-1358795
R-HSA-199220	Vitamin B5 (pantothenate) metabolism	0.681131	2	35	0.00252361	0.623242	3	12	0.00103066	9606	Homo sapiens	CCDC57;FASN;COASY	R-HSA-196754;R-HSA-199202;R-HSA-196773
R-HSA-2206281	Mucopolysaccharidoses	0.681131	2	35	0.00252361	0.623242	4	22	0.00188955	9606	Homo sapiens	IDS;SGSH	R-HSA-2262743;R-HSA-2263444;R-HSA-9036046;R-HSA-9036050
R-HSA-210745	Regulation of gene expression in beta cells	0.681131	2	35	0.00252361	0.623242	2	12	0.00103066	9606	Homo sapiens	AKT2;FOXA2	R-HSA-211272;R-HSA-211164
R-HSA-418990	Adherens junctions interactions	0.681131	2	35	0.00252361	0.623242	2	16	0.00137422	9606	Homo sapiens	JUP;PVR	R-HSA-420593;R-HSA-419002
R-HSA-8940973	RUNX2 regulates osteoblast differentiation	0.681131	2	34	0.00245151	0.607557	2	24	0.00206132	9606	Homo sapiens	COL1A1	R-HSA-8985627;R-HSA-8985644
R-HSA-73728	RNA Polymerase I Promoter Opening	0.681131	2	33	0.00237941	0.591379	1	2	0.000172	9606	Homo sapiens	H3F3B;H3F3C;H2AFX	R-HSA-73718
R-HSA-5602358	Diseases associated with the TLR signaling cascade	0.681131	2	33	0.00237941	0.591379	2	14	0.00120244	9606	Homo sapiens	TRAF3;REL	R-HSA-5228811;R-HSA-5602624
R-HSA-5260271	Diseases of Immune System	0.681131	2	33	0.00237941	0.591379	2	14	0.00120244	9606	Homo sapiens	TRAF3;REL	R-HSA-5228811;R-HSA-5602624
R-HSA-6803204	TP53 Regulates Transcription of Genes Involved in Cytochrome C Release	0.681131	2	33	0.00237941	0.591379	2	25	0.00214721	9606	Homo sapiens	AIFM2	R-HSA-6791302;R-HSA-6791306
R-HSA-622312	Inflammasomes	0.681131	2	33	0.00237941	0.591379	2	28	0.00240488	9606	Homo sapiens	BCL2;REL	R-HSA-9603905;R-HSA-879201
R-HSA-8934593	Regulation of RUNX1 Expression and Activity	0.681131	2	32	0.0023073	0.57471	13	19	0.00163188	9606	Homo sapiens	TNRC6C;CCND3	R-HSA-8938440;R-HSA-8935785;R-HSA-8938507;R-HSA-8937134;R-HSA-8936068;R-HSA-8865320;R-HSA-8935864;R-HSA-8939129;R-HSA-8935930;R-HSA-8936058;R-HSA-8938867;R-HSA-8935766;R-HSA-8938487
R-HSA-400042	Adrenaline,noradrenaline inhibits insulin secretion	0.681131	2	32	0.0023073	0.57471	4	6	0.000515	9606	Homo sapiens	ADRA2C;GNAI1	R-HSA-400071;R-HSA-400037;R-HSA-400063;R-HSA-400092
R-HSA-1660514	Synthesis of PIPs at the Golgi membrane	0.681131	2	32	0.0023073	0.57471	3	11	0.000945	9606	Homo sapiens	ARF3;OCRL	R-HSA-1676152;R-HSA-1675883;R-HSA-1675824
R-HSA-9006115	Signaling by NTRK2 (TRKB)	0.681131	2	32	0.0023073	0.57471	9	38	0.00326376	9606	Homo sapiens	TIAM1;GRB2	R-HSA-9028505;R-HSA-9032073;R-HSA-9028328;R-HSA-9026891;R-HSA-9033292;R-HSA-9033276;R-HSA-9032067;R-HSA-9033284;R-HSA-9028519
R-HSA-8874081	MET activates PTK2 signaling	0.681131	2	32	0.0023073	0.57471	1	5	0.000429	9606	Homo sapiens	COL1A1;LAMC1	R-HSA-8874079
R-HSA-1971475	A tetrasaccharide linker sequence is required for GAG synthesis	0.681131	2	31	0.0022352	0.55755	4	4	0.000344	9606	Homo sapiens	XYLT2;GPC4	R-HSA-1889981;R-HSA-1889978;R-HSA-1878002;R-HSA-1889955
R-HSA-3000157	Laminin interactions	0.681131	2	31	0.0022352	0.55755	13	15	0.00128833	9606	Homo sapiens	COL4A5;LAMC1	R-HSA-4084507;R-HSA-2426530;R-HSA-4084505;R-HSA-3907292;R-HSA-4084501;R-HSA-216051;R-HSA-2426676;R-HSA-2328145;R-HSA-216048;R-HSA-2426450;R-HSA-2396083;R-HSA-2327803;R-HSA-216058
R-HSA-203927	MicroRNA (miRNA) biogenesis	0.681131	2	31	0.0022352	0.55755	4	8	0.000687	9606	Homo sapiens	TARBP2;POLR2K	R-HSA-203862;R-HSA-210805;R-HSA-2106614;R-HSA-203901
R-HSA-6783589	Interleukin-6 family signaling	0.681131	2	30	0.0021631	0.539902	7	33	0.00283432	9606	Homo sapiens	SOCS3;STAT3	R-HSA-1112755;R-HSA-1112565;R-HSA-1112727;R-HSA-1112602;R-HSA-1112538;R-HSA-1112587;R-HSA-1112604
R-HSA-933542	TRAF6 mediated NF-kB activation	0.681131	2	29	0.00209099	0.521773	2	4	0.000344	9606	Homo sapiens	REL;NFKBIB	R-HSA-168166;R-HSA-168140
R-HSA-3000170	Syndecan interactions	0.681131	2	29	0.00209099	0.521773	2	15	0.00128833	9606	Homo sapiens	COL1A1;TGFB1	R-HSA-2731075;R-HSA-2731078
R-HSA-5205647	Mitophagy	0.681131	2	29	0.00209099	0.521773	2	15	0.00128833	9606	Homo sapiens	TOMM40;PGAM5	R-HSA-5205661;R-HSA-8948139
R-HSA-429947	Deadenylation of mRNA	0.681131	2	28	0.00201889	0.503171	4	4	0.000344	9606	Homo sapiens	CNOT3;EIF4A3	R-HSA-430021;R-HSA-429955;R-HSA-8941312;R-HSA-429992
R-HSA-6803529	FGFR2 alternative splicing	0.681131	2	28	0.00201889	0.503171	4	4	0.000344	9606	Homo sapiens	HNRNPH2;POLR2K	R-HSA-6803527;R-HSA-6803523;R-HSA-6803838;R-HSA-6803836
R-HSA-2173788	Downregulation of TGF-beta receptor signaling	0.681131	2	28	0.00201889	0.503171	13	28	0.00240488	9606	Homo sapiens	TGFB1;MTMR4	R-HSA-178178;R-HSA-2128994;R-HSA-2187401;R-HSA-178218;R-HSA-173483;R-HSA-173512;R-HSA-2127562;R-HSA-2187405;R-HSA-178189;R-HSA-2169046;R-HSA-2179291;R-HSA-2169050;R-HSA-2179293
R-HSA-977068	Termination of O-glycan biosynthesis	0.681131	2	28	0.00201889	0.503171	1	5	0.000429	9606	Homo sapiens	ST3GAL4;ST3GAL1	R-HSA-981497
R-HSA-947581	Molybdenum cofactor biosynthesis	0.681131	2	28	0.00201889	0.503171	1	6	0.000515	9606	Homo sapiens	MOCS1	R-HSA-947535
R-HSA-6803205	TP53 regulates transcription of several additional cell death genes whose specific roles in p53-dependent apoptosis remain uncertain	0.681131	2	28	0.00201889	0.503171	2	19	0.00163188	9606	Homo sapiens	BIRC5	R-HSA-6797766;R-HSA-6797763
R-HSA-112409	RAF-independent MAPK1/3 activation	0.681131	2	28	0.00201889	0.503171	1	12	0.00103066	9606	Homo sapiens	DUSP4;DUSP5	R-HSA-5675373
R-HSA-8949215	Mitochondrial calcium ion transport	0.681131	2	27	0.00194679	0.484107	4	10	0.000859	9606	Homo sapiens	PHB;AKAP1	R-HSA-8949659;R-HSA-8949661;R-HSA-8949649;R-HSA-8949703
R-HSA-211958	Miscellaneous substrates	0.681131	2	27	0.00194679	0.484107	2	5	0.000429	9606	Homo sapiens	CYP2S1;CYP4F22	R-HSA-211874;R-HSA-211962
R-HSA-389357	CD28 dependent PI3K/Akt signaling	0.681131	2	26	0.00187469	0.464595	5	9	0.000773	9606	Homo sapiens	AKT2;TRIB3	R-HSA-2317314;R-HSA-198640;R-HSA-2317332;R-HSA-389756;R-HSA-198270
R-HSA-8876384	Listeria monocytogenes entry into host cells	0.681131	2	26	0.00187469	0.464595	5	13	0.00111655	9606	Homo sapiens	HGS;GRB2	R-HSA-8876262;R-HSA-8876246;R-HSA-8876258;R-HSA-8876240;R-HSA-8876255
R-HSA-69186	Lagging Strand Synthesis	0.681131	2	26	0.00187469	0.464595	3	11	0.000945	9606	Homo sapiens	RFC5	R-HSA-69063;R-HSA-69053;R-HSA-69068
R-HSA-210991	Basigin interactions	0.681131	2	26	0.00187469	0.464595	2	10	0.000859	9606	Homo sapiens	SLC7A8;SLC16A3	R-HSA-204392;R-HSA-375131
R-HSA-179409	APC-Cdc20 mediated degradation of Nek2A	0.681131	2	25	0.00180258	0.444653	3	3	0.000258	9606	Homo sapiens	UBE2C;CDC27	R-HSA-179410;R-HSA-179417;R-HSA-179421
R-HSA-5620916	VxPx cargo-targeting to cilium	0.681131	2	25	0.00180258	0.444653	5	10	0.000859	9606	Homo sapiens	EXOC7;RAB3IP	R-HSA-5623525;R-HSA-5623524;R-HSA-5623527;R-HSA-5623521;R-HSA-5623519
R-HSA-428643	Organic anion transporters	0.681131	2	25	0.00180258	0.444653	4	9	0.000773	9606	Homo sapiens	SLC5A8;SLC25A10;MRPL12	R-HSA-429767;R-HSA-429749;R-HSA-1614546;R-HSA-372843
R-HSA-1362277	Transcription of E2F targets under negative control by DREAM complex	0.681131	2	25	0.00180258	0.444653	5	12	0.00103066	9606	Homo sapiens	E2F1	R-HSA-8961665;R-HSA-8964513;R-HSA-8964482;R-HSA-8961619;R-HSA-188345
R-HSA-2243919	Crosslinking of collagen fibrils	0.681131	2	24	0.00173048	0.424305	12	13	0.00111655	9606	Homo sapiens	COL1A1;COL4A5	R-HSA-2559639;R-HSA-2395302;R-HSA-2395223;R-HSA-2243926;R-HSA-2395314;R-HSA-2395324;R-HSA-2395340;R-HSA-2243931;R-HSA-2002466;R-HSA-2395257;R-HSA-2395322;R-HSA-2250301
R-HSA-429958	mRNA decay by 3' to 5' exoribonuclease	0.681131	2	24	0.00173048	0.424305	2	3	0.000258	9606	Homo sapiens	NT5C3B;EXOSC5	R-HSA-5694126;R-HSA-430028
R-HSA-912631	Regulation of signaling by CBL	0.681131	2	24	0.00173048	0.424305	4	7	0.000601	9606	Homo sapiens	GRB2;VAV1	R-HSA-879917;R-HSA-912629;R-HSA-912727;R-HSA-912627
R-HSA-5625900	RHO GTPases activate CIT	0.681131	2	23	0.00165837	0.403575	6	6	0.000515	9606	Homo sapiens	CIT	R-HSA-5671972;R-HSA-5671970;R-HSA-5625901;R-HSA-5671919;R-HSA-8981443;R-HSA-5671993
R-HSA-174048	APC/C:Cdc20 mediated degradation of Cyclin B	0.681131	2	23	0.00165837	0.403575	3	3	0.000258	9606	Homo sapiens	UBE2C;CDC27	R-HSA-174227;R-HSA-174120;R-HSA-174157
R-HSA-156711	Polo-like kinase mediated events	0.681131	2	23	0.00165837	0.403575	12	15	0.00128833	9606	Homo sapiens	MPP2;MYBL2	R-HSA-4088298;R-HSA-4088299;R-HSA-4088152;R-HSA-4088441;R-HSA-4088134;R-HSA-4088439;R-HSA-4088309;R-HSA-4088130;R-HSA-4088162;R-HSA-4088306;R-HSA-4088307;R-HSA-4088305
R-HSA-8849932	Synaptic adhesion-like molecules	0.681131	2	23	0.00165837	0.403575	5	8	0.000687	9606	Homo sapiens	LRFN3;GRIN2D	R-HSA-8849878;R-HSA-8849908;R-HSA-8849906;R-HSA-8849882;R-HSA-8849881
R-HSA-1606322	ZBP1(DAI) mediated induction of type I IFNs	0.681131	2	23	0.00165837	0.403575	2	10	0.000859	9606	Homo sapiens	REL;NFKBIB	R-HSA-9604480;R-HSA-168140
R-HSA-4419969	Depolymerisation of the Nuclear Lamina	0.681131	2	23	0.00165837	0.403575	1	6	0.000515	9606	Homo sapiens	LEMD3;TMPO	R-HSA-5229194
R-HSA-418038	Nucleotide-like (purinergic) receptors	0.681131	2	23	0.00165837	0.403575	2	14	0.00120244	9606	Homo sapiens	ADORA2B;P2RY2	R-HSA-417927;R-HSA-418925
R-HSA-210993	Tie2 Signaling	0.681131	2	22	0.00158627	0.382495	12	14	0.00120244	9606	Homo sapiens	ANGPT1;GRB2	R-HSA-204850;R-HSA-210977;R-HSA-210881;R-HSA-204871;R-HSA-204773;R-HSA-204779;R-HSA-204873;R-HSA-210872;R-HSA-210974;R-HSA-204798;R-HSA-204861;R-HSA-204813
R-HSA-139853	Elevation of cytosolic Ca2+ levels	0.681131	2	22	0.00158627	0.382495	3	5	0.000429	9606	Homo sapiens	ITPR1;ORAI1	R-HSA-434798;R-HSA-434700;R-HSA-139854
R-HSA-5655862	Translesion synthesis by POLK	0.681131	2	21	0.00151417	0.361101	3	3	0.000258	9606	Homo sapiens	RFC5	R-HSA-5655892;R-HSA-5655965;R-HSA-5655835
R-HSA-176407	Conversion from APC/C:Cdc20 to APC/C:Cdh1 in late anaphase	0.681131	2	21	0.00151417	0.361101	2	3	0.000258	9606	Homo sapiens	UBE2C;CDC27	R-HSA-174224;R-HSA-174070
R-HSA-196791	Vitamin D (calciferol) metabolism	0.681131	2	21	0.00151417	0.361101	3	19	0.00163188	9606	Homo sapiens	CYP27B1;VDR	R-HSA-8963915;R-HSA-4546387;R-HSA-209868
R-HSA-5656121	Translesion synthesis by POLI	0.681131	2	20	0.00144206	0.339437	3	3	0.000258	9606	Homo sapiens	RFC5	R-HSA-5656148;R-HSA-5656158;R-HSA-5656105
R-HSA-141430	Inactivation of APC/C via direct inhibition of the APC/C complex	0.681131	2	20	0.00144206	0.339437	1	2	0.000172	9606	Homo sapiens	UBE2C;CDC27	R-HSA-141423
R-HSA-141405	Inhibition of the proteolytic activity of APC/C required for the onset of anaphase by mitotic spindle checkpoint components	0.681131	2	20	0.00144206	0.339437	1	3	0.000258	9606	Homo sapiens	UBE2C;CDC27	R-HSA-141423
R-HSA-6804116	TP53 Regulates Transcription of Genes Involved in G1 Cell Cycle Arrest	0.681131	2	20	0.00144206	0.339437	2	17	0.0014601	9606	Homo sapiens	E2F1	R-HSA-6798353;R-HSA-6798347
R-HSA-176412	Phosphorylation of the APC/C	0.681131	2	19	0.00136996	0.317551	2	2	0.000172	9606	Homo sapiens	UBE2C;CDC27	R-HSA-174119;R-HSA-174132
R-HSA-110312	Translesion synthesis by REV1	0.681131	2	19	0.00136996	0.317551	4	5	0.000429	9606	Homo sapiens	RFC5	R-HSA-5652151;R-HSA-110307;R-HSA-110308;R-HSA-110311
R-HSA-77595	Processing of Intronless Pre-mRNAs	0.681131	2	19	0.00136996	0.317551	4	5	0.000429	9606	Homo sapiens	CSTF2	R-HSA-77591;R-HSA-77590;R-HSA-77593;R-HSA-77592
R-HSA-450385	Butyrate Response Factor 1 (BRF1) binds and destabilizes mRNA	0.681131	2	19	0.00136996	0.317551	3	6	0.000515	9606	Homo sapiens	EXOSC5;YWHAB	R-HSA-450406;R-HSA-482788;R-HSA-450488
R-HSA-1810476	RIP-mediated NFkB activation via ZBP1	0.681131	2	19	0.00136996	0.317551	2	4	0.000344	9606	Homo sapiens	REL;NFKBIB	R-HSA-9604480;R-HSA-168140
R-HSA-450513	Tristetraprolin (TTP, ZFP36) binds and destabilizes mRNA	0.681131	2	19	0.00136996	0.317551	2	4	0.000344	9606	Homo sapiens	EXOSC5;YWHAB	R-HSA-450431;R-HSA-450394
R-HSA-8875360	InlB-mediated entry of Listeria monocytogenes into host cell	0.681131	2	18	0.00129786	0.295499	5	8	0.000687	9606	Homo sapiens	HGS;GRB2	R-HSA-8876262;R-HSA-8876246;R-HSA-8876258;R-HSA-8876240;R-HSA-8876255
R-HSA-1170546	Prolactin receptor signaling	0.681131	2	18	0.00129786	0.295499	2	14	0.00120244	9606	Homo sapiens	STAT5B	R-HSA-1671691;R-HSA-1369080
R-HSA-190375	FGFR2c ligand binding and activation	0.681131	2	17	0.00122576	0.273344	2	2	0.000172	9606	Homo sapiens	FGFR2	R-HSA-190258;R-HSA-190413
R-HSA-389359	CD28 dependent Vav1 pathway	0.681131	2	17	0.00122576	0.273344	5	6	0.000515	9606	Homo sapiens	GRB2;VAV1	R-HSA-389348;R-HSA-389350;R-HSA-388814;R-HSA-389352;R-HSA-389354
R-HSA-174411	Polymerase switching on the C-strand of the telomere	0.681131	2	17	0.00122576	0.273344	3	4	0.000344	9606	Homo sapiens	RFC5	R-HSA-174439;R-HSA-174452;R-HSA-174447
R-HSA-1059683	Interleukin-6 signaling	0.681131	2	17	0.00122576	0.273344	7	19	0.00163188	9606	Homo sapiens	SOCS3;STAT3	R-HSA-1112755;R-HSA-1112565;R-HSA-1112727;R-HSA-1112602;R-HSA-1112538;R-HSA-1112587;R-HSA-1112604
R-HSA-69109	Leading Strand Synthesis	0.681131	2	16	0.00115365	0.251159	3	4	0.000344	9606	Homo sapiens	RFC5	R-HSA-69063;R-HSA-69053;R-HSA-69068
R-HSA-69091	Polymerase switching	0.681131	2	16	0.00115365	0.251159	3	4	0.000344	9606	Homo sapiens	RFC5	R-HSA-69063;R-HSA-69053;R-HSA-69068
R-HSA-1358803	Downregulation of ERBB2:ERBB3 signaling	0.681131	2	16	0.00115365	0.251159	3	8	0.000687	9606	Homo sapiens	USP8;AKT2	R-HSA-1358791;R-HSA-1358797;R-HSA-1358795
R-HSA-2995410	Nuclear Envelope Reassembly	0.681131	2	16	0.00115365	0.251159	1	3	0.000258	9606	Homo sapiens	LEMD3;TMPO	R-HSA-2995376
R-HSA-2995383	Initiation of Nuclear Envelope Reformation	0.681131	2	16	0.00115365	0.251159	1	3	0.000258	9606	Homo sapiens	LEMD3;TMPO	R-HSA-2995376
R-HSA-418359	Reduction of cytosolic Ca++ levels	0.681131	2	15	0.00108155	0.229027	2	3	0.000258	9606	Homo sapiens	ATP2A2;ATP2B1	R-HSA-418309;R-HSA-418365
R-HSA-2214320	Anchoring fibril formation	0.681131	2	15	0.00108155	0.229027	1	4	0.000344	9606	Homo sapiens	COL1A1;COL4A5	R-HSA-2396234
R-HSA-190377	FGFR2b ligand binding and activation	0.681131	2	14	0.00100945	0.207038	2	3	0.000258	9606	Homo sapiens	FGFR2	R-HSA-190260;R-HSA-190408
R-HSA-9020558	Interleukin-2 signaling	0.681131	2	14	0.00100945	0.207038	5	18	0.00154599	9606	Homo sapiens	STAT5B	R-HSA-452102;R-HSA-919404;R-HSA-507937;R-HSA-452097;R-HSA-452108
R-HSA-2468052	Establishment of Sister Chromatid Cohesion	0.681131	2	13	0.000937	0.185295	4	4	0.000344	9606	Homo sapiens	STAG2;CDCA5	R-HSA-2468039;R-HSA-2473152;R-HSA-2473151;R-HSA-2468041
R-HSA-171319	Telomere Extension By Telomerase	0.681131	2	12	0.000865	0.163915	7	7	0.000601	9606	Homo sapiens	TERT;RUVBL2	R-HSA-163090;R-HSA-163120;R-HSA-163099;R-HSA-163096;R-HSA-164616;R-HSA-164617;R-HSA-164620
R-HSA-2993913	Clearance of Nuclear Envelope Membranes from Chromatin	0.681131	2	12	0.000865	0.163915	1	1	8.59e-05	9606	Homo sapiens	LEMD3;TMPO	R-HSA-2993898
R-HSA-8875656	MET receptor recycling	0.681131	2	11	0.000793	0.143026	2	2	0.000172	9606	Homo sapiens	GGA3;GRB2	R-HSA-8875661;R-HSA-8875659
R-HSA-73843	5-Phosphoribose 1-diphosphate biosynthesis	0.681131	2	11	0.000793	0.143026	2	2	0.000172	9606	Homo sapiens	PRPS1	R-HSA-73580;R-HSA-111215
R-HSA-9020933	Interleukin-23 signaling	0.681131	2	11	0.000793	0.143026	7	12	0.00103066	9606	Homo sapiens	STAT3;P4HB	R-HSA-8950780;R-HSA-8950269;R-HSA-8952749;R-HSA-8950724;R-HSA-8950183;R-HSA-8950583;R-HSA-8952823
R-HSA-8939242	RUNX1 regulates transcription of genes involved in differentiation of keratinocytes	0.681131	2	11	0.000793	0.143026	2	8	0.000687	9606	Homo sapiens	SOCS3	R-HSA-8955885;R-HSA-8955748
R-HSA-111471	Apoptotic factor-mediated response	0.681131	2	9	0.000649	0.10331	6	11	0.000945	9606	Homo sapiens	DIABLO;XIAP	R-HSA-114419;R-HSA-114354;R-HSA-114306;R-HSA-114361;R-HSA-114440;R-HSA-114392
R-HSA-8869496	TFAP2A acts as a transcriptional repressor during retinoic acid induced cell differentiation	0.681131	2	9	0.000649	0.10331	2	7	0.000601	9606	Homo sapiens	MYBL2	R-HSA-8869566;R-HSA-8869549
R-HSA-5340588	RNF mutants show enhanced WNT signaling and proliferation	0.681131	2	8	0.000577	0.0848182	1	1	8.59e-05	9606	Homo sapiens	RNF43;FZD8	R-HSA-5340587
R-HSA-2023837	Signaling by FGFR2 amplification mutants	0.681131	2	7	0.000505	0.0674915	4	4	0.000344	9606	Homo sapiens	FGFR2	R-HSA-2029992;R-HSA-2029988;R-HSA-2029989;R-HSA-2067713
R-HSA-165158	Activation of AKT2	0.681131	2	7	0.000505	0.0674915	2	3	0.000258	9606	Homo sapiens	AKT2;TRIB3	R-HSA-109700;R-HSA-109702
R-HSA-111469	SMAC-mediated apoptotic response	0.681131	2	5	0.000361	0.037218	6	6	0.000515	9606	Homo sapiens	DIABLO;XIAP	R-HSA-114419;R-HSA-114354;R-HSA-114306;R-HSA-114361;R-HSA-114440;R-HSA-114392
R-HSA-111463	SMAC binds to IAPs	0.681131	2	5	0.000361	0.037218	3	3	0.000258	9606	Homo sapiens	DIABLO;XIAP	R-HSA-114354;R-HSA-114306;R-HSA-114361
R-HSA-111464	SMAC-mediated dissociation of IAP:caspase complexes	0.681131	2	5	0.000361	0.037218	3	3	0.000258	9606	Homo sapiens	DIABLO;XIAP	R-HSA-114419;R-HSA-114440;R-HSA-114392
R-HSA-170670	Adenylate cyclase inhibitory pathway	0.681131	1	18	0.00129786	0.66234	5	5	0.000429	9606	Homo sapiens	GNAI1	R-HSA-170674;R-HSA-170666;R-HSA-392206;R-HSA-170686;R-HSA-170671
R-HSA-997269	Inhibition of adenylate cyclase pathway	0.681131	1	18	0.00129786	0.66234	5	5	0.000429	9606	Homo sapiens	GNAI1	R-HSA-170674;R-HSA-170666;R-HSA-392206;R-HSA-170686;R-HSA-170671
R-HSA-5655291	Signaling by FGFR4 in disease	0.681131	1	18	0.00129786	0.66234	5	15	0.00128833	9606	Homo sapiens	GRB2	R-HSA-5655252;R-HSA-5655348;R-HSA-5655235;R-HSA-5655347;R-HSA-5655248
R-HSA-2032785	YAP1- and WWTR1 (TAZ)-stimulated gene expression	0.681131	1	18	0.00129786	0.66234	3	9	0.000773	9606	Homo sapiens	TEAD1	R-HSA-2032781;R-HSA-1989766;R-HSA-2032775
R-HSA-9018681	Biosynthesis of protectins	0.681131	1	18	0.00129786	0.66234	2	6	0.000515	9606	Homo sapiens	ALOX15	R-HSA-9024872;R-HSA-9020262
R-HSA-5607763	CLEC7A (Dectin-1) induces NFAT activation	0.681131	1	18	0.00129786	0.66234	2	6	0.000515	9606	Homo sapiens	ITPR1	R-HSA-169683;R-HSA-169680
R-HSA-174495	Synthesis And Processing Of GAG, GAGPOL Polyproteins	0.681131	1	18	0.00129786	0.66234	1	5	0.000429	9606	Homo sapiens	NMT1	R-HSA-184392
R-HSA-9023661	Biosynthesis of E-series 18(R)-resolvins	0.681131	1	18	0.00129786	0.66234	1	7	0.000601	9606	Homo sapiens	ALOX15	R-HSA-9018907
R-HSA-6814848	Glycerophospholipid catabolism	0.681131	1	18	0.00129786	0.66234	1	7	0.000601	9606	Homo sapiens	GDPD5	R-HSA-6814132
R-HSA-1433559	Regulation of KIT signaling	0.681131	1	18	0.00129786	0.66234	1	8	0.000687	9606	Homo sapiens	GRB2	R-HSA-205244
R-HSA-391160	Signal regulatory protein family interactions	0.681131	1	18	0.00129786	0.66234	1	10	0.000859	9606	Homo sapiens	GRB2	R-HSA-391153
R-HSA-417957	P2Y receptors	0.681131	1	18	0.00129786	0.66234	1	12	0.00103066	9606	Homo sapiens	P2RY2	R-HSA-417927
R-HSA-180292	GAB1 signalosome	0.681131	1	17	0.00122576	0.641333	11	11	0.000945	9606	Homo sapiens	GRB2	R-HSA-177923;R-HSA-177939;R-HSA-177920;R-HSA-177926;R-HSA-177927;R-HSA-177924;R-HSA-177941;R-HSA-177930;R-HSA-179467;R-HSA-177944;R-HSA-177935
R-HSA-8949664	Processing of SMDT1	0.681131	1	17	0.00122576	0.641333	3	5	0.000429	9606	Homo sapiens	PHB	R-HSA-8949659;R-HSA-8949661;R-HSA-8949649
R-HSA-174430	Telomere C-strand synthesis initiation	0.681131	1	17	0.00122576	0.641333	1	2	0.000172	9606	Homo sapiens	POLE	R-HSA-174425
R-HSA-2559584	Formation of Senescence-Associated Heterochromatin Foci (SAHF)	0.681131	1	17	0.00122576	0.641333	1	2	0.000172	9606	Homo sapiens	EP400	R-HSA-4647594
R-HSA-918233	TRAF3-dependent IRF activation pathway	0.681131	1	17	0.00122576	0.641333	4	9	0.000773	9606	Homo sapiens	TRAF3	R-HSA-918232;R-HSA-918229;R-HSA-918227;R-HSA-918225
R-HSA-5676594	TNF receptor superfamily (TNFSF) members mediating non-canonical NF-kB pathway	0.681131	1	17	0.00122576	0.641333	5	12	0.00103066	9606	Homo sapiens	TRAF3	R-HSA-5676598;R-HSA-5676596;R-HSA-5676597;R-HSA-5676595;R-HSA-5676593
R-HSA-6811555	PI5P Regulates TP53 Acetylation	0.681131	1	17	0.00122576	0.641333	3	8	0.000687	9606	Homo sapiens	PIP4K2C	R-HSA-6811522;R-HSA-8877692;R-HSA-8877691
R-HSA-174490	Membrane binding and targetting of GAG proteins	0.681131	1	17	0.00122576	0.641333	1	4	0.000344	9606	Homo sapiens	NMT1	R-HSA-184392
R-HSA-169893	Prolonged ERK activation events	0.681131	1	17	0.00122576	0.641333	2	11	0.000945	9606	Homo sapiens	YWHAB	R-HSA-170965;R-HSA-169901
R-HSA-6804759	Regulation of TP53 Activity through Association with Co-factors	0.681131	1	17	0.00122576	0.641333	1	11	0.000945	9606	Homo sapiens	AKT2	R-HSA-6805785
R-HSA-73928	Depyrimidination	0.681131	1	17	0.00122576	0.641333	2	34	0.00292021	9606	Homo sapiens	SMUG1	R-HSA-110164;R-HSA-110221
R-HSA-110329	Cleavage of the damaged pyrimidine	0.681131	1	17	0.00122576	0.641333	1	17	0.0014601	9606	Homo sapiens	SMUG1	R-HSA-110221
R-HSA-3656237	Defective EXT2 causes exostoses 2	0.681131	1	16	0.00115365	0.619021	4	4	0.000344	9606	Homo sapiens	GPC4	R-HSA-9036289;R-HSA-3656254;R-HSA-9036290;R-HSA-3656267
R-HSA-3656253	Defective EXT1 causes exostoses 1, TRPS2 and CHDS	0.681131	1	16	0.00115365	0.619021	4	4	0.000344	9606	Homo sapiens	GPC4	R-HSA-9036283;R-HSA-3656261;R-HSA-9036285;R-HSA-3656257
R-HSA-5619094	Variant SLC6A14 may confer susceptibility towards obesity	0.681131	1	16	0.00115365	0.619021	1	1	8.59e-05	9606	Homo sapiens	SLC6A14	R-HSA-5659674
R-HSA-8941856	RUNX3 regulates NOTCH signaling	0.681131	1	16	0.00115365	0.619021	5	7	0.000601	9606	Homo sapiens	KAT2A	R-HSA-1980047;R-HSA-8878243;R-HSA-4396347;R-HSA-8878237;R-HSA-8878220
R-HSA-4641265	Repression of WNT target genes	0.681131	1	16	0.00115365	0.619021	5	7	0.000601	9606	Homo sapiens	TLE3	R-HSA-4649028;R-HSA-8944349;R-HSA-4641231;R-HSA-5229348;R-HSA-4641229
R-HSA-75892	Platelet Adhesion to exposed collagen	0.681131	1	16	0.00115365	0.619021	4	6	0.000515	9606	Homo sapiens	COL1A1	R-HSA-114577;R-HSA-114563;R-HSA-114671;R-HSA-114670
R-HSA-8853334	Signaling by FGFR3 fusions in cancer	0.681131	1	16	0.00115365	0.619021	5	9	0.000773	9606	Homo sapiens	GRB2	R-HSA-8853316;R-HSA-8853314;R-HSA-8853308;R-HSA-8853323;R-HSA-8853307
R-HSA-68952	DNA replication initiation	0.681131	1	16	0.00115365	0.619021	1	2	0.000172	9606	Homo sapiens	POLE	R-HSA-68913
R-HSA-877312	Regulation of IFNG signaling	0.681131	1	16	0.00115365	0.619021	1	4	0.000344	9606	Homo sapiens	SOCS3	R-HSA-877269
R-HSA-2691232	Constitutive Signaling by NOTCH1 HD Domain Mutants	0.681131	1	16	0.00115365	0.619021	1	6	0.000515	9606	Homo sapiens	NEURL1	R-HSA-2737728
R-HSA-2691230	Signaling by NOTCH1 HD Domain Mutants in Cancer	0.681131	1	16	0.00115365	0.619021	1	6	0.000515	9606	Homo sapiens	NEURL1	R-HSA-2737728
R-HSA-193144	Estrogen biosynthesis	0.681131	1	16	0.00115365	0.619021	1	7	0.000601	9606	Homo sapiens	HSD17B1	R-HSA-804969
R-HSA-8951936	RUNX3 regulates p14-ARF	0.681131	1	16	0.00115365	0.619021	1	8	0.000687	9606	Homo sapiens	TGFB1	R-HSA-8951966
R-HSA-8984722	Interleukin-35 Signalling	0.681131	1	16	0.00115365	0.619021	3	26	0.0022331	9606	Homo sapiens	STAT3	R-HSA-8984014;R-HSA-8984021;R-HSA-8984023
R-HSA-9026286	Biosynthesis of DPAn-3-derived protectins and resolvins	0.681131	1	16	0.00115365	0.619021	1	9	0.000773	9606	Homo sapiens	ALOX15	R-HSA-9026003
R-HSA-1234158	Regulation of gene expression by Hypoxia-inducible Factor	0.681131	1	15	0.00108155	0.595322	7	7	0.000601	9606	Homo sapiens	EPAS1	R-HSA-8932184;R-HSA-1234161;R-HSA-1234167;R-HSA-1235035;R-HSA-1234171;R-HSA-1235070;R-HSA-1235037
R-HSA-2408517	SeMet incorporation into proteins	0.681131	1	15	0.00108155	0.595322	1	1	8.59e-05	9606	Homo sapiens	MARS	R-HSA-2408546
R-HSA-202670	ERKs are inactivated	0.681131	1	15	0.00108155	0.595322	1	2	0.000172	9606	Homo sapiens	DUSP4	R-HSA-203797
R-HSA-8851805	MET activates RAS signaling	0.681131	1	15	0.00108155	0.595322	4	10	0.000859	9606	Homo sapiens	GRB2	R-HSA-8851827;R-HSA-8851804;R-HSA-8851900;R-HSA-8851899
R-HSA-2428933	SHC-related events triggered by IGF1R	0.681131	1	15	0.00108155	0.595322	2	5	0.000429	9606	Homo sapiens	GRB2	R-HSA-5686318;R-HSA-5686073
R-HSA-3772470	Negative regulation of TCF-dependent signaling by WNT ligand antagonists	0.681131	1	15	0.00108155	0.595322	2	5	0.000429	9606	Homo sapiens	DKK1	R-HSA-3769401;R-HSA-5368586
R-HSA-9028731	Activated NTRK2 signals through FRS2 and FRS3	0.681131	1	15	0.00108155	0.595322	2	7	0.000601	9606	Homo sapiens	GRB2	R-HSA-9032073;R-HSA-9032067
R-HSA-428540	Activation of RAC1	0.681131	1	15	0.00108155	0.595322	1	4	0.000344	9606	Homo sapiens	PAK4	R-HSA-428531
R-HSA-5693548	Sensing of DNA Double Strand Breaks	0.681131	1	15	0.00108155	0.595322	2	9	0.000773	9606	Homo sapiens	KPNA2	R-HSA-5684006;R-HSA-5684008
R-HSA-75035	Chk1/Chk2(Cds1) mediated inactivation of Cyclin B:Cdk1 complex	0.681131	1	15	0.00108155	0.595322	1	5	0.000429	9606	Homo sapiens	YWHAB	R-HSA-75016
R-HSA-170968	Frs2-mediated activation	0.681131	1	15	0.00108155	0.595322	1	6	0.000515	9606	Homo sapiens	YWHAB	R-HSA-170965
R-HSA-9013973	TICAM1-dependent activation of IRF3/IRF7	0.681131	1	14	0.00100945	0.570152	7	9	0.000773	9606	Homo sapiens	TRAF3	R-HSA-9013992;R-HSA-9013979;R-HSA-9013978;R-HSA-9013985;R-HSA-9013986;R-HSA-9013990;R-HSA-9013974
R-HSA-9026519	Activated NTRK2 signals through RAS	0.681131	1	14	0.00100945	0.570152	2	4	0.000344	9606	Homo sapiens	GRB2	R-HSA-9028328;R-HSA-9026891
R-HSA-5682910	LGI-ADAM interactions	0.681131	1	14	0.00100945	0.570152	2	5	0.000429	9606	Homo sapiens	ADAM11	R-HSA-5682709;R-HSA-5682826
R-HSA-68884	Mitotic Telophase/Cytokinesis	0.681131	1	14	0.00100945	0.570152	2	5	0.000429	9606	Homo sapiens	STAG2	R-HSA-2470935;R-HSA-2468040
R-HSA-8963888	Chylomicron assembly	0.681131	1	14	0.00100945	0.570152	2	5	0.000429	9606	Homo sapiens	P4HB	R-HSA-174786;R-HSA-174741
R-HSA-196819	Vitamin B1 (thiamin) metabolism	0.681131	1	14	0.00100945	0.570152	1	5	0.000429	9606	Homo sapiens	SLC25A19	R-HSA-8875838
R-HSA-8941332	RUNX2 regulates genes involved in cell migration	0.681131	1	14	0.00100945	0.570152	1	7	0.000601	9606	Homo sapiens	AKT2	R-HSA-8939963
R-HSA-8875555	MET activates RAP1 and RAC1	0.681131	1	13	0.000937	0.543417	5	5	0.000429	9606	Homo sapiens	GRB2	R-HSA-8875591;R-HSA-8875558;R-HSA-8875540;R-HSA-8875568;R-HSA-8875576
R-HSA-5140745	WNT5A-dependent internalization of FZD2, FZD5 and ROR2	0.681131	1	13	0.000937	0.543417	2	2	0.000172	9606	Homo sapiens	ROR2	R-HSA-5140747;R-HSA-5140741
R-HSA-350054	Notch-HLH transcription pathway	0.681131	1	13	0.000937	0.543417	1	1	8.59e-05	9606	Homo sapiens	KAT2A	R-HSA-212356
R-HSA-3215018	Processing and activation of SUMO	0.681131	1	13	0.000937	0.543417	6	9	0.000773	9606	Homo sapiens	PDCD2L	R-HSA-2993790;R-HSA-2993769;R-HSA-2993784;R-HSA-2993781;R-HSA-2993780;R-HSA-2990833
R-HSA-166187	Mitochondrial Uncoupling Proteins	0.681131	1	13	0.000937	0.543417	4	7	0.000601	9606	Homo sapiens	SLC25A14	R-HSA-166387;R-HSA-166214;R-HSA-170026;R-HSA-166220
R-HSA-9034864	Activated NTRK3 signals through RAS	0.681131	1	13	0.000937	0.543417	2	4	0.000344	9606	Homo sapiens	GRB2	R-HSA-9036970;R-HSA-9036949
R-HSA-2151209	Activation of PPARGC1A (PGC-1alpha) by phosphorylation	0.681131	1	13	0.000937	0.543417	1	2	0.000172	9606	Homo sapiens	PRKAB1	R-HSA-1592244
R-HSA-390666	Serotonin receptors	0.681131	1	13	0.000937	0.543417	1	3	0.000258	9606	Homo sapiens	HTR2C	R-HSA-390930
R-HSA-113501	Inhibition of replication initiation of damaged DNA by RB1/E2F1	0.681131	1	13	0.000937	0.543417	1	3	0.000258	9606	Homo sapiens	E2F1	R-HSA-113643
R-HSA-9020956	Interleukin-27 signaling	0.681131	1	13	0.000937	0.543417	5	20	0.00171777	9606	Homo sapiens	STAT3	R-HSA-8950441;R-HSA-8950733;R-HSA-8950782;R-HSA-8950485;R-HSA-8950518
R-HSA-211227	Activation of DNA fragmentation factor	0.681131	1	13	0.000937	0.543417	3	12	0.00103066	9606	Homo sapiens	KPNB1	R-HSA-211191;R-HSA-211206;R-HSA-9029667
R-HSA-140342	Apoptosis induced DNA fragmentation	0.681131	1	13	0.000937	0.543417	3	12	0.00103066	9606	Homo sapiens	KPNB1	R-HSA-211191;R-HSA-211206;R-HSA-9029667
R-HSA-1296346	Tandem pore domain potassium channels	0.681131	1	13	0.000937	0.543417	1	6	0.000515	9606	Homo sapiens	KCNK2	R-HSA-1296348
R-HSA-5689877	Josephin domain DUBs	0.681131	1	13	0.000937	0.543417	1	6	0.000515	9606	Homo sapiens	JOSD2	R-HSA-5688797
R-HSA-198693	AKT phosphorylates targets in the nucleus	0.681131	1	12	0.000865	0.515023	4	4	0.000344	9606	Homo sapiens	AKT2	R-HSA-199299;R-HSA-199298;R-HSA-199863;R-HSA-199839
R-HSA-433692	Proton-coupled monocarboxylate transport	0.681131	1	12	0.000865	0.515023	1	1	8.59e-05	9606	Homo sapiens	SLC16A3	R-HSA-433698
R-HSA-430116	GP1b-IX-V activation signalling	0.681131	1	12	0.000865	0.515023	5	7	0.000601	9606	Homo sapiens	COL1A1	R-HSA-430096;R-HSA-430076;R-HSA-443418;R-HSA-443402;R-HSA-430073
R-HSA-193697	p75NTR regulates axonogenesis	0.681131	1	12	0.000865	0.515023	4	8	0.000687	9606	Homo sapiens	ARHGDIA	R-HSA-9012761;R-HSA-193696;R-HSA-193668;R-HSA-193646
R-HSA-2465910	MASTL Facilitates Mitotic Progression	0.681131	1	12	0.000865	0.515023	2	4	0.000344	9606	Homo sapiens	ARPP19	R-HSA-2430552;R-HSA-2168079
R-HSA-180336	SHC1 events in EGFR signaling	0.681131	1	12	0.000865	0.515023	2	4	0.000344	9606	Homo sapiens	GRB2	R-HSA-177936;R-HSA-177945
R-HSA-2179392	EGFR Transactivation by Gastrin	0.681131	1	12	0.000865	0.515023	2	6	0.000515	9606	Homo sapiens	GRB2	R-HSA-2179415;R-HSA-2179407
R-HSA-204626	Hypusine synthesis from eIF5A-lysine	0.681131	1	12	0.000865	0.515023	1	3	0.000258	9606	Homo sapiens	DOHH	R-HSA-204662
R-HSA-8866427	VLDLR internalisation and degradation	0.681131	1	12	0.000865	0.515023	1	4	0.000344	9606	Homo sapiens	NR1H2	R-HSA-8854628
R-HSA-170984	ARMS-mediated activation	0.681131	1	12	0.000865	0.515023	1	5	0.000429	9606	Homo sapiens	YWHAB	R-HSA-169901
R-HSA-9028335	Activated NTRK2 signals through PI3K	0.681131	1	11	0.000793	0.484864	2	2	0.000172	9606	Homo sapiens	GRB2	R-HSA-9028505;R-HSA-9028519
R-HSA-167827	The proton buffering model	0.681131	1	11	0.000793	0.484864	1	1	8.59e-05	9606	Homo sapiens	SLC25A14	R-HSA-170026
R-HSA-77588	SLBP Dependent Processing of Replication-Dependent Histone Pre-mRNAs	0.681131	1	11	0.000793	0.484864	2	3	0.000258	9606	Homo sapiens	ZNF473	R-HSA-77585;R-HSA-77586
R-HSA-74749	Signal attenuation	0.681131	1	11	0.000793	0.484864	4	7	0.000601	9606	Homo sapiens	GRB2	R-HSA-5686074;R-HSA-5686315;R-HSA-109823;R-HSA-109822
R-HSA-68689	CDC6 association with the ORC:origin complex	0.681131	1	11	0.000793	0.484864	1	2	0.000172	9606	Homo sapiens	E2F1	R-HSA-68637
R-HSA-193634	Axonal growth inhibition (RHOA activation)	0.681131	1	11	0.000793	0.484864	2	6	0.000515	9606	Homo sapiens	ARHGDIA	R-HSA-9012761;R-HSA-193696
R-HSA-390696	Adrenoceptors	0.681131	1	11	0.000793	0.484864	1	3	0.000258	9606	Homo sapiens	ADRA2C	R-HSA-390663
R-HSA-425986	Sodium/Proton exchangers	0.681131	1	11	0.000793	0.484864	1	4	0.000344	9606	Homo sapiens	SLC9A6	R-HSA-425983
R-HSA-4755510	SUMOylation of immune response proteins	0.681131	1	11	0.000793	0.484864	1	5	0.000429	9606	Homo sapiens	REL	R-HSA-4755479
R-HSA-446107	Type I hemidesmosome assembly	0.681131	1	11	0.000793	0.484864	1	6	0.000515	9606	Homo sapiens	KRT19	R-HSA-446077
R-HSA-8934903	Receptor Mediated Mitophagy	0.681131	1	11	0.000793	0.484864	1	7	0.000601	9606	Homo sapiens	PGAM5	R-HSA-8948139
R-HSA-418886	Netrin mediated repulsion signals	0.681131	1	10	0.000721	0.452833	4	4	0.000344	9606	Homo sapiens	UNC5C	R-HSA-373751;R-HSA-373713;R-HSA-418863;R-HSA-418859
R-HSA-111367	SLBP independent Processing of Histone Pre-mRNAs	0.681131	1	10	0.000721	0.452833	2	2	0.000172	9606	Homo sapiens	ZNF473	R-HSA-111437;R-HSA-111438
R-HSA-2470946	Cohesin Loading onto Chromatin	0.681131	1	10	0.000721	0.452833	2	2	0.000172	9606	Homo sapiens	STAG2	R-HSA-2470935;R-HSA-2468040
R-HSA-72731	Recycling of eIF2:GDP	0.681131	1	10	0.000721	0.452833	2	2	0.000172	9606	Homo sapiens	EIF2B1	R-HSA-72722;R-HSA-72670
R-HSA-3304351	Signaling by TGF-beta Receptor Complex in Cancer	0.681131	1	10	0.000721	0.452833	13	15	0.00128833	9606	Homo sapiens	TGFB1	R-HSA-3713560;R-HSA-3645780;R-HSA-3645778;R-HSA-3656382;R-HSA-3642203;R-HSA-3645786;R-HSA-3702184;R-HSA-3702153;R-HSA-3656517;R-HSA-3702186;R-HSA-3656484;R-HSA-3304394;R-HSA-3656523
R-HSA-8851907	MET activates PI3K/AKT signaling	0.681131	1	10	0.000721	0.452833	4	5	0.000429	9606	Homo sapiens	GRB2	R-HSA-8852019;R-HSA-8851954;R-HSA-8851919;R-HSA-8851933
R-HSA-9032845	Activated NTRK2 signals through CDK5	0.681131	1	10	0.000721	0.452833	3	6	0.000515	9606	Homo sapiens	TIAM1	R-HSA-9033292;R-HSA-9033276;R-HSA-9033284
R-HSA-139915	Activation of PUMA and translocation to mitochondria	0.681131	1	10	0.000721	0.452833	2	5	0.000429	9606	Homo sapiens	E2F1	R-HSA-4331324;R-HSA-140221
R-HSA-8964046	VLDL clearance	0.681131	1	10	0.000721	0.452833	1	3	0.000258	9606	Homo sapiens	LSR	R-HSA-8933292
R-HSA-1296052	Ca2+ activated K+ channels	0.681131	1	10	0.000721	0.452833	1	3	0.000258	9606	Homo sapiens	KCNN4	R-HSA-1296035
R-HSA-8847453	Synthesis of PIPs in the nucleus	0.681131	1	10	0.000721	0.452833	1	3	0.000258	9606	Homo sapiens	PIP4K2C	R-HSA-6811522
R-HSA-8948747	Regulation of PTEN localization	0.681131	1	10	0.000721	0.452833	1	4	0.000344	9606	Homo sapiens	XIAP	R-HSA-6807106
R-HSA-6793080	rRNA modification in the mitochondrion	0.681131	1	10	0.000721	0.452833	1	5	0.000429	9606	Homo sapiens	MRM1	R-HSA-6793122
R-HSA-2892245	POU5F1 (OCT4), SOX2, NANOG repress genes related to differentiation	0.681131	1	10	0.000721	0.452833	1	7	0.000601	9606	Homo sapiens	DKK1	R-HSA-2972977
R-HSA-110357	Displacement of DNA glycosylase by APEX1	0.681131	1	10	0.000721	0.452833	1	8	0.000687	9606	Homo sapiens	SMUG1	R-HSA-110351
R-HSA-3656534	Loss of Function of TGFBR1 in Cancer	0.681131	1	9	0.000649	0.418812	4	4	0.000344	9606	Homo sapiens	TGFB1	R-HSA-3656517;R-HSA-3656484;R-HSA-3656382;R-HSA-3656523
R-HSA-179812	GRB2 events in EGFR signaling	0.681131	1	9	0.000649	0.418812	3	3	0.000258	9606	Homo sapiens	GRB2	R-HSA-177938;R-HSA-109813;R-HSA-177943
R-HSA-3656532	TGFBR1 KD Mutants in Cancer	0.681131	1	9	0.000649	0.418812	3	3	0.000258	9606	Homo sapiens	TGFB1	R-HSA-3656517;R-HSA-3656484;R-HSA-3656523
R-HSA-8951671	RUNX3 regulates YAP1-mediated transcription	0.681131	1	9	0.000649	0.418812	3	3	0.000258	9606	Homo sapiens	TEAD1	R-HSA-8951676;R-HSA-8951695;R-HSA-1989766
R-HSA-112412	SOS-mediated signalling	0.681131	1	9	0.000649	0.418812	2	2	0.000172	9606	Homo sapiens	GRB2	R-HSA-74736;R-HSA-109817
R-HSA-3304349	Loss of Function of SMAD2/3 in Cancer	0.681131	1	9	0.000649	0.418812	5	6	0.000515	9606	Homo sapiens	TGFB1	R-HSA-3702184;R-HSA-3713560;R-HSA-3702153;R-HSA-3702186;R-HSA-3304394
R-HSA-3315487	SMAD2/3 MH2 Domain Mutants in Cancer	0.681131	1	9	0.000649	0.418812	3	4	0.000344	9606	Homo sapiens	TGFB1	R-HSA-3702184;R-HSA-3702153;R-HSA-3702186
R-HSA-426486	Small interfering RNA (siRNA) biogenesis	0.681131	1	9	0.000649	0.418812	3	5	0.000429	9606	Homo sapiens	TARBP2	R-HSA-2106625;R-HSA-426464;R-HSA-2106615
R-HSA-163767	PP2A-mediated dephosphorylation of key metabolic factors	0.681131	1	9	0.000649	0.418812	1	4	0.000344	9606	Homo sapiens	PFKFB4	R-HSA-163750
R-HSA-8964572	Lipid particle organization	0.681131	1	9	0.000649	0.418812	1	4	0.000344	9606	Homo sapiens	FITM2	R-HSA-8857686
R-HSA-8866423	VLDL assembly	0.681131	1	9	0.000649	0.418812	1	5	0.000429	9606	Homo sapiens	P4HB	R-HSA-8866329
R-HSA-3065676	SUMO is conjugated to E1 (UBA2:SAE1)	0.681131	1	8	0.000577	0.382679	3	3	0.000258	9606	Homo sapiens	PDCD2L	R-HSA-2993784;R-HSA-2993781;R-HSA-2990833
R-HSA-5603029	IkBA variant leads to EDA-ID	0.681131	1	8	0.000577	0.382679	1	1	8.59e-05	9606	Homo sapiens	REL	R-HSA-5228811
R-HSA-8937144	Aryl hydrocarbon receptor signalling	0.681131	1	8	0.000577	0.382679	4	5	0.000429	9606	Homo sapiens	AHR	R-HSA-8937177;R-HSA-8937169;R-HSA-8936849;R-HSA-8937191
R-HSA-167826	The fatty acid cycling model	0.681131	1	8	0.000577	0.382679	3	6	0.000515	9606	Homo sapiens	SLC25A14	R-HSA-166387;R-HSA-166214;R-HSA-166220
R-HSA-109703	PKB-mediated events	0.681131	1	8	0.000577	0.382679	1	2	0.000172	9606	Homo sapiens	AKT2	R-HSA-162363
R-HSA-165160	PDE3B signalling	0.681131	1	8	0.000577	0.382679	1	2	0.000172	9606	Homo sapiens	AKT2	R-HSA-162363
R-HSA-9025106	Biosynthesis of DPAn-6 SPMs	0.681131	1	8	0.000577	0.382679	1	3	0.000258	9606	Homo sapiens	ALOX15	R-HSA-9025152
R-HSA-195399	VEGF binds to VEGFR leading to receptor dimerization	0.681131	1	8	0.000577	0.382679	1	3	0.000258	9606	Homo sapiens	FLT4	R-HSA-194308
R-HSA-194313	VEGF ligand-receptor interactions	0.681131	1	8	0.000577	0.382679	1	4	0.000344	9606	Homo sapiens	FLT4	R-HSA-194308
R-HSA-5635851	GLI proteins bind promoters of Hh responsive genes to promote transcription	0.681131	1	8	0.000577	0.382679	1	4	0.000344	9606	Homo sapiens	PTCH2	R-HSA-5635850
R-HSA-8941855	RUNX3 regulates CDKN1A transcription	0.681131	1	8	0.000577	0.382679	1	6	0.000515	9606	Homo sapiens	TGFB1	R-HSA-8878117
R-HSA-110328	Recognition and association of DNA glycosylase with site containing an affected pyrimidine	0.681131	1	8	0.000577	0.382679	1	17	0.0014601	9606	Homo sapiens	SMUG1	R-HSA-110164
R-HSA-8849473	PTK6 Expression	0.681131	1	7	0.000505	0.344302	3	3	0.000258	9606	Homo sapiens	EPAS1	R-HSA-8848804;R-HSA-8856930;R-HSA-8848812
R-HSA-3065678	SUMO is transferred from E1 to E2 (UBE2I, UBC9)	0.681131	1	7	0.000505	0.344302	3	3	0.000258	9606	Homo sapiens	PDCD2L	R-HSA-2993790;R-HSA-2993769;R-HSA-2993780
R-HSA-3304356	SMAD2/3 Phosphorylation Motif Mutants in Cancer	0.681131	1	7	0.000505	0.344302	2	2	0.000172	9606	Homo sapiens	TGFB1	R-HSA-3713560;R-HSA-3304394
R-HSA-68911	G2 Phase	0.681131	1	7	0.000505	0.344302	2	2	0.000172	9606	Homo sapiens	E2F1	R-HSA-187937;R-HSA-187959
R-HSA-203754	NOSIP mediated eNOS trafficking	0.681131	1	7	0.000505	0.344302	2	2	0.000172	9606	Homo sapiens	NOSIP	R-HSA-203553;R-HSA-203680
R-HSA-1234162	Oxygen-dependent asparagine hydroxylation of Hypoxia-inducible Factor Alpha	0.681131	1	7	0.000505	0.344302	1	1	8.59e-05	9606	Homo sapiens	EPAS1	R-HSA-1234164
R-HSA-426496	Post-transcriptional silencing by small RNAs	0.681131	1	7	0.000505	0.344302	2	3	0.000258	9606	Homo sapiens	TNRC6C	R-HSA-426522;R-HSA-426489
R-HSA-3296197	Hydroxycarboxylic acid-binding receptors	0.681131	1	7	0.000505	0.344302	1	3	0.000258	9606	Homo sapiens	HCAR1	R-HSA-3296326
R-HSA-3134963	DEx/H-box helicases activate type I IFN and inflammatory cytokines production	0.681131	1	7	0.000505	0.344302	1	5	0.000429	9606	Homo sapiens	REL	R-HSA-9604480
R-HSA-448706	Interleukin-1 processing	0.681131	1	7	0.000505	0.344302	1	5	0.000429	9606	Homo sapiens	REL	R-HSA-448703
R-HSA-163358	PKA-mediated phosphorylation of key metabolic factors	0.681131	1	7	0.000505	0.344302	1	5	0.000429	9606	Homo sapiens	PFKFB4	R-HSA-163773
R-HSA-420597	Nectin/Necl trans heterodimerization	0.681131	1	7	0.000505	0.344302	1	8	0.000687	9606	Homo sapiens	PVR	R-HSA-420593
R-HSA-205025	NADE modulates death signalling	0.681131	1	6	0.000433	0.303542	3	3	0.000258	9606	Homo sapiens	NGFRAP1	R-HSA-193650;R-HSA-204981;R-HSA-205117
R-HSA-165181	Inhibition of TSC complex formation by PKB	0.681131	1	6	0.000433	0.303542	2	2	0.000172	9606	Homo sapiens	AKT2	R-HSA-165162;R-HSA-165182
R-HSA-5339717	Misspliced LRP5 mutants have enhanced beta-catenin-dependent signaling	0.681131	1	6	0.000433	0.303542	1	1	8.59e-05	9606	Homo sapiens	DKK1	R-HSA-5339711
R-HSA-211163	AKT-mediated inactivation of FOXO1A	0.681131	1	6	0.000433	0.303542	1	2	0.000172	9606	Homo sapiens	AKT2	R-HSA-211164
R-HSA-111448	Activation of NOXA and translocation to mitochondria	0.681131	1	6	0.000433	0.303542	2	5	0.000429	9606	Homo sapiens	E2F1	R-HSA-140217;R-HSA-4331327
R-HSA-8875791	MET activates STAT3	0.681131	1	5	0.000361	0.260252	4	4	0.000344	9606	Homo sapiens	STAT3	R-HSA-2730595;R-HSA-8875817;R-HSA-2730599;R-HSA-8875816
R-HSA-3642278	Loss of Function of TGFBR2 in Cancer	0.681131	1	5	0.000361	0.260252	4	4	0.000344	9606	Homo sapiens	TGFB1	R-HSA-3645780;R-HSA-3645778;R-HSA-3642203;R-HSA-3645786
R-HSA-3645790	TGFBR2 Kinase Domain Mutants in Cancer	0.681131	1	5	0.000361	0.260252	3	3	0.000258	9606	Homo sapiens	TGFB1	R-HSA-3645780;R-HSA-3645778;R-HSA-3645786
R-HSA-209563	Axonal growth stimulation	0.681131	1	5	0.000361	0.260252	2	2	0.000172	9606	Homo sapiens	ARHGDIA	R-HSA-193668;R-HSA-193646
R-HSA-198745	Signalling to STAT3	0.681131	1	5	0.000361	0.260252	1	1	8.59e-05	9606	Homo sapiens	STAT3	R-HSA-198732
R-HSA-8865999	MET activates PTPN11	0.681131	1	5	0.000361	0.260252	1	1	8.59e-05	9606	Homo sapiens	GRB2	R-HSA-8865994
R-HSA-5579005	Defective CYP4F22 causes Ichthyosis, congenital, autosomal recessive 5 (ARCI5)	0.681131	1	5	0.000361	0.260252	1	1	8.59e-05	9606	Homo sapiens	CYP4F22	R-HSA-5602272
R-HSA-392023	Adrenaline signalling through Alpha-2 adrenergic receptor	0.681131	1	5	0.000361	0.260252	1	1	8.59e-05	9606	Homo sapiens	ADRA2C	R-HSA-390663
R-HSA-5579014	Defective CYP27B1 causes Rickets vitamin D-dependent 1A (VDDR1A)	0.681131	1	5	0.000361	0.260252	1	1	8.59e-05	9606	Homo sapiens	CYP27B1	R-HSA-5602186
R-HSA-417973	Adenosine P1 receptors	0.681131	1	5	0.000361	0.260252	1	2	0.000172	9606	Homo sapiens	ADORA2B	R-HSA-418925
R-HSA-8875513	MET interacts with TNS proteins	0.681131	1	5	0.000361	0.260252	1	2	0.000172	9606	Homo sapiens	TNS3	R-HSA-8875523
R-HSA-844455	The NLRP1 inflammasome	0.681131	1	5	0.000361	0.260252	1	4	0.000344	9606	Homo sapiens	BCL2	R-HSA-879201
R-HSA-8854521	Interaction between PHLDA1 and AURKA	0.681131	1	4	0.000288	0.214275	2	2	0.000172	9606	Homo sapiens	PHLDA1	R-HSA-8853429;R-HSA-8853444
R-HSA-2206307	MPS IIIA - Sanfilippo syndrome A	0.681131	1	4	0.000288	0.214275	2	2	0.000172	9606	Homo sapiens	SGSH	R-HSA-2263444;R-HSA-9036050
R-HSA-2206296	MPS II - Hunter syndrome	0.681131	1	4	0.000288	0.214275	2	2	0.000172	9606	Homo sapiens	IDS	R-HSA-2262743;R-HSA-9036046
R-HSA-5633231	Defective ALG14 causes congenital myasthenic syndrome (ALG14-CMS)	0.681131	1	4	0.000288	0.214275	1	1	8.59e-05	9606	Homo sapiens	ALG13	R-HSA-5633241
R-HSA-5662853	Essential pentosuria	0.681131	1	4	0.000288	0.214275	1	1	8.59e-05	9606	Homo sapiens	DCXR	R-HSA-5662851
R-HSA-1299503	TWIK related potassium channel (TREK)	0.681131	1	4	0.000288	0.214275	1	1	8.59e-05	9606	Homo sapiens	KCNK2	R-HSA-1296348
R-HSA-3656535	TGFBR1 LBD Mutants in Cancer	0.681131	1	4	0.000288	0.214275	1	1	8.59e-05	9606	Homo sapiens	TGFB1	R-HSA-3656382
R-HSA-180897	Vpr-mediated induction of apoptosis by mitochondrial outer membrane permeabilization	0.681131	1	4	0.000288	0.214275	1	2	0.000172	9606	Homo sapiens	SLC25A5	R-HSA-180905
R-HSA-111457	Release of apoptotic factors from the mitochondria	0.681131	1	4	0.000288	0.214275	1	2	0.000172	9606	Homo sapiens	DIABLO	R-HSA-114307
R-HSA-168277	Influenza Virus Induced Apoptosis	0.681131	1	4	0.000288	0.214275	1	2	0.000172	9606	Homo sapiens	TGFB1	R-HSA-168865
R-HSA-75108	Activation, myristolyation of BID and translocation to mitochondria	0.681131	1	4	0.000288	0.214275	1	4	0.000344	9606	Homo sapiens	NMT1	R-HSA-141367
R-HSA-8853333	Signaling by FGFR2 fusions	0.681131	1	3	0.000216	0.165443	2	2	0.000172	9606	Homo sapiens	FGFR2	R-HSA-8853319;R-HSA-8853313
R-HSA-5602571	TRAF3 deficiency - HSE	0.681131	1	3	0.000216	0.165443	1	1	8.59e-05	9606	Homo sapiens	TRAF3	R-HSA-5602624
R-HSA-3282872	Severe congenital neutropenia type 4 (G6PC3)	0.681131	1	3	0.000216	0.165443	1	1	8.59e-05	9606	Homo sapiens	G6PC3	R-HSA-3282876
R-HSA-5619092	Defective SLC9A6 causes X-linked, syndromic mental retardation,, Christianson type (MRXSCH)	0.681131	1	3	0.000216	0.165443	1	1	8.59e-05	9606	Homo sapiens	SLC9A6	R-HSA-5661039
R-HSA-139910	Activation of BMF and translocation to mitochondria	0.681131	1	3	0.000216	0.165443	1	2	0.000172	9606	Homo sapiens	DYNLL2	R-HSA-139908
R-HSA-3642279	TGFBR2 MSI Frameshift Mutants in Cancer	0.681131	1	2	0.000144	0.113581	1	1	8.59e-05	9606	Homo sapiens	TGFB1	R-HSA-3642203
R-HSA-8948700	Competing endogenous RNAs (ceRNAs) regulate PTEN translation	0.682117	1	19	0.00136996	0.682117	11	11	0.000945	9606	Homo sapiens	TNRC6C	R-HSA-8948536;R-HSA-8948602;R-HSA-8948651;R-HSA-8948524;R-HSA-8948621;R-HSA-8948623;R-HSA-8948641;R-HSA-8948594;R-HSA-8948612;R-HSA-8948582;R-HSA-8948583
R-HSA-2173791	TGF-beta receptor signaling in EMT (epithelial to mesenchymal transition)	0.682117	1	19	0.00136996	0.682117	5	6	0.000515	9606	Homo sapiens	TGFB1	R-HSA-2160931;R-HSA-2160932;R-HSA-2134532;R-HSA-2160935;R-HSA-2134519
R-HSA-399954	Sema3A PAK dependent Axon repulsion	0.682117	1	19	0.00136996	0.682117	2	6	0.000515	9606	Homo sapiens	STK4	R-HSA-399939;R-HSA-399952
R-HSA-211916	Vitamins	0.682117	1	19	0.00136996	0.682117	1	5	0.000429	9606	Homo sapiens	CYP27B1	R-HSA-209868
R-HSA-1295596	Spry regulation of FGF signaling	0.682117	1	19	0.00136996	0.682117	2	11	0.000945	9606	Homo sapiens	GRB2	R-HSA-1549564;R-HSA-1295613
R-HSA-427601	Multifunctional anion exchangers	0.682117	1	19	0.00136996	0.682117	1	6	0.000515	9606	Homo sapiens	SLC26A11	R-HSA-8875871
R-HSA-2142712	Synthesis of 12-eicosatetraenoic acid derivatives	0.682117	1	19	0.00136996	0.682117	1	6	0.000515	9606	Homo sapiens	ALOX15	R-HSA-2161964
R-HSA-975577	N-Glycan antennae elongation	0.682117	1	19	0.00136996	0.682117	1	6	0.000515	9606	Homo sapiens	ST3GAL4	R-HSA-1022129
R-HSA-8849471	PTK6 Regulates RHO GTPases, RAS GTPase and MAP kinases	0.682117	1	19	0.00136996	0.682117	2	13	0.00111655	9606	Homo sapiens	ELMO2	R-HSA-8848611;R-HSA-8848618
R-HSA-8876725	Protein methylation	0.682117	1	19	0.00136996	0.682117	1	9	0.000773	9606	Homo sapiens	ETFB	R-HSA-8931858
R-HSA-446353	Cell-extracellular matrix interactions	0.682117	1	19	0.00136996	0.682117	1	10	0.000859	9606	Homo sapiens	FERMT2	R-HSA-430341
R-HSA-380320	Recruitment of NuMA to mitotic centrosomes	0.686271	5	96	0.00692191	0.686271	2	2	0.000172	9606	Homo sapiens	CEP131;CSNK1D;HAUS5;TUBG2;TUBG1	R-HSA-380316;R-HSA-380508
R-HSA-68875	Mitotic Prophase	0.689882	7	133	0.00958973	0.689882	14	34	0.00292021	9606	Homo sapiens	SETD8;H3F3B;NUP85;H2AFX;LEMD3;ARPP19;TMPO	R-HSA-2245218;R-HSA-2288097;R-HSA-5229194;R-HSA-2993898;R-HSA-2172678;R-HSA-2294600;R-HSA-2990880;R-HSA-2294574;R-HSA-2168079;R-HSA-2990882;R-HSA-2301205;R-HSA-2294580;R-HSA-2430552;R-HSA-2294590
R-HSA-3371571	HSF1-dependent transactivation	0.690061	3	59	0.00425409	0.690061	5	8	0.000687	9606	Homo sapiens	RPTOR;AKT1S1;DEDD2	R-HSA-3371554;R-HSA-5082405;R-HSA-5082356;R-HSA-5082369;R-HSA-5082384
R-HSA-977225	Amyloid fiber formation	0.69134	4	78	0.00562405	0.69134	4	28	0.00240488	9606	Homo sapiens	GGA3;H3F3B;H3F3C;H2AFX;GLA	R-HSA-5692934;R-HSA-977224;R-HSA-5692941;R-HSA-5693001
R-HSA-211000	Gene Silencing by RNA	0.691571	6	115	0.00829187	0.691571	12	36	0.00309199	9606	Homo sapiens	TNRC6C;H3F3B;H3F3C;NUP85;H2AFX;TARBP2;POLR2K	R-HSA-2106625;R-HSA-5601926;R-HSA-5578742;R-HSA-203862;R-HSA-426464;R-HSA-210805;R-HSA-2106614;R-HSA-2106615;R-HSA-426522;R-HSA-5578744;R-HSA-203901;R-HSA-426489
R-HSA-390522	Striated Muscle Contraction	0.694416	2	40	0.00288413	0.694416	4	4	0.000344	9606	Homo sapiens	TMOD3;TMOD2	R-HSA-390597;R-HSA-390598;R-HSA-390593;R-HSA-390595
R-HSA-2022928	HS-GAG biosynthesis	0.694416	2	40	0.00288413	0.694416	13	14	0.00120244	9606	Homo sapiens	GPC4;HS6ST2	R-HSA-2076383;R-HSA-2076508;R-HSA-2076371;R-HSA-2024108;R-HSA-2022860;R-HSA-2022856;R-HSA-2076392;R-HSA-2022887;R-HSA-2022919;R-HSA-2024100;R-HSA-2076419;R-HSA-2076611;R-HSA-2022851
R-HSA-5696394	DNA Damage Recognition in GG-NER	0.694416	2	40	0.00288413	0.694416	4	5	0.000429	9606	Homo sapiens	GPS1;CUL4B	R-HSA-6782943;R-HSA-5691006;R-HSA-5696655;R-HSA-5696664
R-HSA-447115	Interleukin-12 family signaling	0.694854	5	97	0.00699402	0.694854	19	114	0.00979129	9606	Homo sapiens	STAT3;HNRNPH2;P4HB;LCP1	R-HSA-8950441;R-HSA-8952749;R-HSA-8950733;R-HSA-8950415;R-HSA-8984014;R-HSA-8950113;R-HSA-8950724;R-HSA-8950183;R-HSA-8950456;R-HSA-8950426;R-HSA-8950780;R-HSA-8950269;R-HSA-8950782;R-HSA-8984021;R-HSA-8950485;R-HSA-8950518;R-HSA-8984023;R-HSA-8950583;R-HSA-8952823
R-HSA-68877	Mitotic Prometaphase	0.696714	11	206	0.0148533	0.696714	11	15	0.00128833	9606	Homo sapiens	STAG2;CENPI;NUP85;CDCA5;CEP131;BIRC5;CSNK1D;HAUS5;TUBG2;TUBG1;DYNLL2	R-HSA-2468293;R-HSA-2466068;R-HSA-2484822;R-HSA-375302;R-HSA-2545253;R-HSA-2467794;R-HSA-380316;R-HSA-380508;R-HSA-1638803;R-HSA-2468287;R-HSA-1638821
R-HSA-5578749	Transcriptional regulation by small RNAs	0.700737	4	79	0.00569616	0.700737	2	5	0.000429	9606	Homo sapiens	H3F3B;H3F3C;NUP85;H2AFX;POLR2K	R-HSA-5578742;R-HSA-5578744
R-HSA-3000178	ECM proteoglycans	0.700737	4	79	0.00569616	0.700737	8	23	0.00197544	9606	Homo sapiens	COL1A1;TGFB1;COL4A5;LAMC1	R-HSA-4086204;R-HSA-2327909;R-HSA-2424243;R-HSA-2396124;R-HSA-2424252;R-HSA-2327886;R-HSA-2465883;R-HSA-2466106
R-HSA-75105	Fatty acyl-CoA biosynthesis	0.700737	4	79	0.00569616	0.700737	6	24	0.00206132	9606	Homo sapiens	ACLY;ELOVL4;CCDC57;FASN;ACSL4	R-HSA-75872;R-HSA-548843;R-HSA-5655955;R-HSA-548830;R-HSA-75848;R-HSA-163756
R-HSA-1963640	GRB2 events in ERBB2 signaling	0.700738	1	20	0.00144206	0.700738	4	4	0.000344	9606	Homo sapiens	GRB2	R-HSA-1250498;R-HSA-1306969;R-HSA-1250488;R-HSA-1306972
R-HSA-354194	GRB2:SOS provides linkage to MAPK signaling for Integrins	0.700738	1	20	0.00144206	0.700738	2	2	0.000172	9606	Homo sapiens	GRB2	R-HSA-354165;R-HSA-354087
R-HSA-5083632	Defective C1GALT1C1 causes Tn polyagglutination syndrome (TNPS)	0.700738	1	20	0.00144206	0.700738	1	1	8.59e-05	9606	Homo sapiens	C1GALT1C1	R-HSA-6785524
R-HSA-936964	Activation of IRF3/IRF7 mediated by TBK1/IKK epsilon	0.700738	1	20	0.00144206	0.700738	7	9	0.000773	9606	Homo sapiens	TRAF3	R-HSA-936941;R-HSA-5362500;R-HSA-166245;R-HSA-5362486;R-HSA-2213017;R-HSA-2201338;R-HSA-166271
R-HSA-1250347	SHC1 events in ERBB4 signaling	0.700738	1	20	0.00144206	0.700738	2	4	0.000344	9606	Homo sapiens	GRB2	R-HSA-1250383;R-HSA-1250380
R-HSA-442729	CREB phosphorylation through the activation of CaMKII	0.700738	1	20	0.00144206	0.700738	1	4	0.000344	9606	Homo sapiens	GRIN2D	R-HSA-445367
R-HSA-418457	cGMP effects	0.700738	1	20	0.00144206	0.700738	1	4	0.000344	9606	Homo sapiens	ITPR1	R-HSA-418442
R-HSA-8849175	Threonine catabolism	0.700738	1	20	0.00144206	0.700738	1	4	0.000344	9606	Homo sapiens	HRSP12	R-HSA-9014641
R-HSA-210744	Regulation of gene expression in late stage (branching morphogenesis) pancreatic bud precursor cells	0.700738	1	20	0.00144206	0.700738	1	4	0.000344	9606	Homo sapiens	KAT2A	R-HSA-1980047
R-HSA-450604	KSRP (KHSRP) binds and destabilizes mRNA	0.700738	1	20	0.00144206	0.700738	1	5	0.000429	9606	Homo sapiens	EXOSC5	R-HSA-450422
R-HSA-189483	Heme degradation	0.700738	1	20	0.00144206	0.700738	1	5	0.000429	9606	Homo sapiens	HMOX1	R-HSA-189398
R-HSA-388844	Receptor-type tyrosine-protein phosphatases	0.700738	1	20	0.00144206	0.700738	1	6	0.000515	9606	Homo sapiens	PPFIA4	R-HSA-388824
R-HSA-8866654	E3 ubiquitin ligases ubiquitinate target proteins	0.700815	3	60	0.00432619	0.700815	4	16	0.00137422	9606	Homo sapiens	DERL1;LEO1;UBE2A	R-HSA-8943080;R-HSA-8943083;R-HSA-8942099;R-HSA-8942101
R-HSA-6791226	Major pathway of rRNA processing in the nucleolus and cytosol	0.702186	10	189	0.0136275	0.702186	6	7	0.000601	9606	Homo sapiens	EXOSC5;RPL27;NOC4L;RPL38;CSNK1D;NOL11;UTP14A;RPL39;UTP18	R-HSA-6791223;R-HSA-6791222;R-HSA-6791221;R-HSA-6791218;R-HSA-6791228;R-HSA-6791227
R-HSA-5663213	RHO GTPases Activate WASPs and WAVEs	0.70724	2	41	0.00295623	0.70724	8	10	0.000859	9606	Homo sapiens	GRB2;BAIAP2	R-HSA-2130194;R-HSA-2029469;R-HSA-2197698;R-HSA-2029466;R-HSA-442592;R-HSA-2029465;R-HSA-2197691;R-HSA-2197690
R-HSA-5250913	Positive epigenetic regulation of rRNA expression	0.709926	4	80	0.00576826	0.709926	5	7	0.000601	9606	Homo sapiens	KAT2A;H3F3B;H3F3C;H2AFX;POLR2K	R-HSA-427383;R-HSA-5250930;R-HSA-5250947;R-HSA-5250938;R-HSA-427336
R-HSA-204998	Cell death signalling via NRAGE, NRIF and NADE	0.709926	4	80	0.00576826	0.709926	4	17	0.0014601	9606	Homo sapiens	TIAM1;NGFRAP1;ARHGEF1;VAV1	R-HSA-193650;R-HSA-204981;R-HSA-205039;R-HSA-205117
R-HSA-5663084	Diseases of carbohydrate metabolism	0.709926	4	80	0.00576826	0.709926	6	44	0.0037791	9606	Homo sapiens	G6PC3;DCXR;IDS;SGSH	R-HSA-2262743;R-HSA-5662851;R-HSA-2263444;R-HSA-9036046;R-HSA-9036050;R-HSA-3282876
R-HSA-6802949	Signaling by RAS mutants	0.711282	3	61	0.0043983	0.711282	7	8	0.000687	9606	Homo sapiens	KSR1;YWHAB;PHB	R-HSA-6803233;R-HSA-6802926;R-HSA-6802925;R-HSA-6802908;R-HSA-6802924;R-HSA-6802922;R-HSA-6803240
R-HSA-3560801	Defective B3GAT3 causes JDSSDHD	0.718269	1	21	0.00151417	0.718269	1	1	8.59e-05	9606	Homo sapiens	GPC4	R-HSA-3560802
R-HSA-4420332	Defective B3GALT6 causes EDSP2 and SEMDJL1	0.718269	1	21	0.00151417	0.718269	1	1	8.59e-05	9606	Homo sapiens	GPC4	R-HSA-4420365
R-HSA-3560783	Defective B4GALT7 causes EDS, progeroid type	0.718269	1	21	0.00151417	0.718269	1	1	8.59e-05	9606	Homo sapiens	GPC4	R-HSA-3560804
R-HSA-964975	Vitamins B6 activation to pyridoxal phosphate	0.718269	1	21	0.00151417	0.718269	2	6	0.000515	9606	Homo sapiens	PNPO	R-HSA-965019;R-HSA-965079
R-HSA-196783	Coenzyme A biosynthesis	0.718269	1	21	0.00151417	0.718269	2	7	0.000601	9606	Homo sapiens	COASY	R-HSA-196754;R-HSA-196773
R-HSA-5675482	Regulation of necroptotic cell death	0.718269	1	21	0.00151417	0.718269	1	5	0.000429	9606	Homo sapiens	XIAP	R-HSA-5675470
R-HSA-1483148	Synthesis of PG	0.718269	1	21	0.00151417	0.718269	1	5	0.000429	9606	Homo sapiens	PGS1	R-HSA-1482939
R-HSA-6804114	TP53 Regulates Transcription of Genes Involved in G2 Cell Cycle Arrest	0.718269	1	21	0.00151417	0.718269	2	11	0.000945	9606	Homo sapiens	PRMT1	R-HSA-3215152;R-HSA-3215144
R-HSA-5661270	Formation of xylulose-5-phosphate	0.718269	1	21	0.00151417	0.718269	1	6	0.000515	9606	Homo sapiens	DCXR	R-HSA-5661240
R-HSA-6783310	Fanconi Anemia Pathway	0.719611	2	42	0.00302834	0.719611	11	13	0.00111655	9606	Homo sapiens	STRA13;FAAP100	R-HSA-6785126;R-HSA-6786166;R-HSA-6785732;R-HSA-6785986;R-HSA-6788385;R-HSA-6785361;R-HSA-6785087;R-HSA-6785342;R-HSA-6786155;R-HSA-6786171;R-HSA-6788392
R-HSA-2559585	Oncogene Induced Senescence	0.719611	2	42	0.00302834	0.719611	5	18	0.00154599	9606	Homo sapiens	TNRC6C;E2F1	R-HSA-3209109;R-HSA-3209111;R-HSA-3209096;R-HSA-3209114;R-HSA-3209151
R-HSA-1368108	BMAL1:CLOCK,NPAS2 activates circadian gene expression	0.719611	2	42	0.00302834	0.719611	2	20	0.00171777	9606	Homo sapiens	STRA13	R-HSA-5663170;R-HSA-879798
R-HSA-1221632	Meiotic synapsis	0.721465	3	62	0.0044704	0.721465	6	6	0.000515	9606	Homo sapiens	STAG2;H2AFX;BRCA1	R-HSA-912505;R-HSA-912408;R-HSA-912389;R-HSA-912470;R-HSA-912467;R-HSA-912450
R-HSA-5696398	Nucleotide Excision Repair	0.72199	6	119	0.00858029	0.72199	33	36	0.00309199	9606	Homo sapiens	RFC5;GPS1;POLE;POLR2K;CUL4B	R-HSA-5696670;R-HSA-6781867;R-HSA-5696664;R-HSA-6790454;R-HSA-6782069;R-HSA-6782004;R-HSA-5689861;R-HSA-6782131;R-HSA-5696655;R-HSA-6782141;R-HSA-6782204;R-HSA-6781818;R-HSA-6782138;R-HSA-5690996;R-HSA-5690997;R-HSA-6782211;R-HSA-6781824;R-HSA-6782208;R-HSA-5691006;R-HSA-6781833;R-HSA-5691000;R-HSA-5691001;R-HSA-6790487;R-HSA-5690213;R-HSA-5689317;R-HSA-6782227;R-HSA-6781840;R-HSA-6782224;R-HSA-5…
R-HSA-73854	RNA Polymerase I Promoter Clearance	0.727683	4	82	0.00591247	0.727683	6	9	0.000773	9606	Homo sapiens	KAT2A;H3F3B;H3F3C;H2AFX;POLR2K	R-HSA-73718;R-HSA-73865;R-HSA-73769;R-HSA-73736;R-HSA-73757;R-HSA-73758
R-HSA-428157	Sphingolipid metabolism	0.729022	8	157	0.0113202	0.729022	8	62	0.00532509	9606	Homo sapiens	GLTP;ALDH3B2;UGT8;CERK;BCL2;B4GALNT1;DEGS1;GLA	R-HSA-1605736;R-HSA-5340320;R-HSA-1638845;R-HSA-428259;R-HSA-6808464;R-HSA-8856223;R-HSA-6785933;R-HSA-428123
R-HSA-2672351	Stimuli-sensing channels	0.729259	6	120	0.00865239	0.729259	2	24	0.00206132	9606	Homo sapiens	GLTP;TSC22D3;WNK2;TRPV3;TRPM7;VPS25	R-HSA-2682349;R-HSA-3295579
R-HSA-73777	RNA Polymerase I Chain Elongation	0.731366	3	63	0.0045425	0.731366	1	1	8.59e-05	9606	Homo sapiens	H3F3B;H2AFX;POLR2K	R-HSA-74986
R-HSA-2980766	Nuclear Envelope Breakdown	0.731366	3	63	0.0045425	0.731366	4	13	0.00111655	9606	Homo sapiens	NUP85;LEMD3;TMPO	R-HSA-5229194;R-HSA-2993898;R-HSA-2990880;R-HSA-2990882
R-HSA-193648	NRAGE signals death through JNK	0.731366	3	63	0.0045425	0.731366	1	7	0.000601	9606	Homo sapiens	TIAM1;ARHGEF1;VAV1	R-HSA-205039
R-HSA-114604	GPVI-mediated activation cascade	0.73154	2	43	0.00310044	0.73154	11	25	0.00214721	9606	Homo sapiens	COL1A1;VAV1	R-HSA-139842;R-HSA-437936;R-HSA-453200;R-HSA-442273;R-HSA-430158;R-HSA-437118;R-HSA-114600;R-HSA-453183;R-HSA-437932;R-HSA-434637;R-HSA-434633
R-HSA-432720	Lysosome Vesicle Biogenesis	0.73154	2	43	0.00310044	0.73154	3	8	0.000687	9606	Homo sapiens	HGS;AP4E1	R-HSA-5671702;R-HSA-5229132;R-HSA-5229111
R-HSA-193775	Synthesis of bile acids and bile salts via 24-hydroxycholesterol	0.73154	2	43	0.00310044	0.73154	4	28	0.00240488	9606	Homo sapiens	SLC27A2	R-HSA-193766;R-HSA-193743;R-HSA-193727;R-HSA-193711
R-HSA-8941326	RUNX2 regulates bone development	0.73154	2	43	0.00310044	0.73154	2	32	0.00274843	9606	Homo sapiens	COL1A1	R-HSA-8985627;R-HSA-8985644
R-HSA-73780	RNA Polymerase III Chain Elongation	0.734775	1	22	0.00158627	0.734775	3	3	0.000258	9606	Homo sapiens	POLR2K	R-HSA-113446;R-HSA-113705;R-HSA-113451
R-HSA-442982	Ras activation upon Ca2+ influx through NMDA receptor	0.734775	1	22	0.00158627	0.734775	2	2	0.000172	9606	Homo sapiens	GRIN2D	R-HSA-442732;R-HSA-442760
R-HSA-438066	Unblocking of NMDA receptor, glutamate binding and activation	0.734775	1	22	0.00158627	0.734775	3	4	0.000344	9606	Homo sapiens	GRIN2D	R-HSA-432164;R-HSA-432162;R-HSA-432172
R-HSA-1963642	PI3K events in ERBB2 signaling	0.734775	1	22	0.00158627	0.734775	3	7	0.000601	9606	Homo sapiens	GRB2	R-HSA-1306963;R-HSA-1306965;R-HSA-1306957
R-HSA-1660517	Synthesis of PIPs at the late endosome membrane	0.734775	1	22	0.00158627	0.734775	2	7	0.000601	9606	Homo sapiens	MTMR4	R-HSA-1676065;R-HSA-1675795
R-HSA-113510	E2F mediated regulation of DNA replication	0.734775	1	22	0.00158627	0.734775	1	4	0.000344	9606	Homo sapiens	E2F1	R-HSA-113643
R-HSA-2142770	Synthesis of 15-eicosatetraenoic acid derivatives	0.734775	1	22	0.00158627	0.734775	1	4	0.000344	9606	Homo sapiens	ALOX15	R-HSA-2162002
R-HSA-1614517	Sulfide oxidation to sulfate	0.734775	1	22	0.00158627	0.734775	1	6	0.000515	9606	Homo sapiens	SLC25A10;MRPL12	R-HSA-1614546
R-HSA-5205685	Pink/Parkin Mediated Mitophagy	0.734775	1	22	0.00158627	0.734775	1	8	0.000687	9606	Homo sapiens	TOMM40	R-HSA-5205661
R-HSA-3229121	Glycogen storage diseases	0.734775	1	22	0.00158627	0.734775	1	10	0.000859	9606	Homo sapiens	G6PC3	R-HSA-3282876
R-HSA-1980143	Signaling by NOTCH1	0.736252	4	83	0.00598457	0.736252	14	37	0.00317788	9606	Homo sapiens	HDAC5;TLE3;KAT2A;NEURL1	R-HSA-4396371;R-HSA-1980078;R-HSA-1980047;R-HSA-1980074;R-HSA-1912393;R-HSA-1912394;R-HSA-4396347;R-HSA-4396379;R-HSA-1912388;R-HSA-1912391;R-HSA-1912359;R-HSA-1980067;R-HSA-4396382;R-HSA-1980065
R-HSA-1169408	ISG15 antiviral mechanism	0.736252	4	83	0.00598457	0.736252	2	16	0.00137422	9606	Homo sapiens	NUP85;EIF4A3;KPNA2;KPNB1	R-HSA-1678842;R-HSA-1176059
R-HSA-1169410	Antiviral mechanism by IFN-stimulated genes	0.736252	4	83	0.00598457	0.736252	2	16	0.00137422	9606	Homo sapiens	NUP85;EIF4A3;KPNA2;KPNB1	R-HSA-1678842;R-HSA-1176059
R-HSA-917937	Iron uptake and transport	0.736252	4	83	0.00598457	0.736252	3	34	0.00292021	9606	Homo sapiens	ATP6V0A2;HMOX1;ATP6V0E2;ATP6V1C1	R-HSA-189398;R-HSA-5252133;R-HSA-917841
R-HSA-5633008	TP53 Regulates Transcription of Cell Death Genes	0.736252	4	83	0.00598457	0.736252	4	68	0.00584042	9606	Homo sapiens	AIFM2;BIRC5	R-HSA-6797766;R-HSA-6791302;R-HSA-6797763;R-HSA-6791306
R-HSA-1296071	Potassium Channels	0.742929	5	103	0.00742664	0.742929	3	17	0.0014601	9606	Homo sapiens	KCNV1;KCNC3;KCNN4;KCNK2	R-HSA-1296035;R-HSA-1296127;R-HSA-1296348
R-HSA-212300	PRC2 methylates histones and DNA	0.743034	2	44	0.00317254	0.743034	4	4	0.000344	9606	Homo sapiens	H3F3B;H3F3C;H2AFX	R-HSA-212263;R-HSA-212222;R-HSA-212269;R-HSA-212252
R-HSA-159231	Transport of Mature mRNA Derived from an Intronless Transcript	0.743034	2	44	0.00317254	0.743034	3	3	0.000258	9606	Homo sapiens	NUP85;ALYREF	R-HSA-158441;R-HSA-77594;R-HSA-158447
R-HSA-177243	Interactions of Rev with host cellular proteins	0.743034	2	44	0.00317254	0.743034	8	16	0.00137422	9606	Homo sapiens	NUP85;KPNB1	R-HSA-165043;R-HSA-180736;R-HSA-180710;R-HSA-165047;R-HSA-180725;R-HSA-180709;R-HSA-180728;R-HSA-180732
R-HSA-74217	Purine salvage	0.743034	2	44	0.00317254	0.743034	2	11	0.000945	9606	Homo sapiens	HPRT1;ADA	R-HSA-74241;R-HSA-74215
R-HSA-8948216	Collagen chain trimerization	0.743034	2	44	0.00317254	0.743034	2	28	0.00240488	9606	Homo sapiens	COL1A1;COL4A5	R-HSA-8944265;R-HSA-8944214
R-HSA-427413	NoRC negatively regulates rRNA expression	0.744616	4	84	0.00605667	0.744616	5	7	0.000601	9606	Homo sapiens	H3F3B;H3F3C;H2AFX;SUDS3;POLR2K	R-HSA-427366;R-HSA-427409;R-HSA-5227490;R-HSA-433672;R-HSA-427337
R-HSA-5633007	Regulation of TP53 Activity	0.744794	9	178	0.0128344	0.744794	14	98	0.00841707	9606	Homo sapiens	RFC5;DYRK2;TP53RK;SETD8;AKT2;BRCA1;PIP4K2C;PRKAB1	R-HSA-6805479;R-HSA-6798374;R-HSA-6798373;R-HSA-6799332;R-HSA-6798372;R-HSA-198599;R-HSA-6811522;R-HSA-6805740;R-HSA-6805640;R-HSA-6805620;R-HSA-6805470;R-HSA-8877692;R-HSA-8877691;R-HSA-6805785
R-HSA-5688426	Deubiquitination	0.749679	15	288	0.0207657	0.749679	15	77	0.00661342	9606	Homo sapiens	PSMD10;BECN1;USP8;PSMD12;TGFB1;FOXK2;BRCA1;JOSD2;PSMD9;KAT2A;HGS;PSMC4;TRAF3;PSME3;SUDS3	R-HSA-5690196;R-HSA-6782628;R-HSA-6782820;R-HSA-5691411;R-HSA-5665854;R-HSA-5689630;R-HSA-5688797;R-HSA-5690843;R-HSA-5690790;R-HSA-936381;R-HSA-6781779;R-HSA-5689539;R-HSA-5690080;R-HSA-5665871;R-HSA-2179291
R-HSA-5610787	Hedgehog 'off' state	0.750258	6	123	0.0088687	0.750258	6	32	0.00274843	9606	Homo sapiens	PSMD10;PSMD9;PSMD12;PSMC4;PSME3;MKS1	R-HSA-5610757;R-HSA-5610758;R-HSA-5610754;R-HSA-5610767;R-HSA-5610766;R-HSA-5610760
R-HSA-73980	RNA Polymerase III Transcription Termination	0.750314	1	23	0.00165837	0.750314	2	2	0.000172	9606	Homo sapiens	POLR2K	R-HSA-113449;R-HSA-113454
R-HSA-181429	Serotonin Neurotransmitter Release Cycle	0.750314	1	23	0.00165837	0.750314	2	4	0.000344	9606	Homo sapiens	PPFIA4	R-HSA-380901;R-HSA-380905
R-HSA-432142	Platelet sensitization by LDL	0.750314	1	23	0.00165837	0.750314	3	9	0.000773	9606	Homo sapiens	LRP8	R-HSA-432129;R-HSA-8948034;R-HSA-432121
R-HSA-881907	Gastrin-CREB signalling pathway via PKC and MAPK	0.750314	1	23	0.00165837	0.750314	2	9	0.000773	9606	Homo sapiens	GRB2	R-HSA-2179415;R-HSA-2179407
R-HSA-3928664	Ephrin signaling	0.750314	1	23	0.00165837	0.750314	2	11	0.000945	9606	Homo sapiens	STK4	R-HSA-3928625;R-HSA-3928640
R-HSA-2979096	NOTCH2 Activation and Transmission of Signal to the Nucleus	0.750314	1	23	0.00165837	0.750314	1	11	0.000945	9606	Homo sapiens	NEURL1	R-HSA-2172172
R-HSA-6804760	Regulation of TP53 Activity through Methylation	0.750314	1	23	0.00165837	0.750314	1	12	0.00103066	9606	Homo sapiens	SETD8	R-HSA-6805740
R-HSA-844456	The NLRP3 inflammasome	0.750314	1	23	0.00165837	0.750314	1	18	0.00154599	9606	Homo sapiens	REL	R-HSA-9603905
R-HSA-3299685	Detoxification of Reactive Oxygen Species	0.750335	3	65	0.00468671	0.750335	3	34	0.00292021	9606	Homo sapiens	GPX3;P4HB	R-HSA-3341296;R-HSA-3341397;R-HSA-6799695
R-HSA-9020591	Interleukin-12 signaling	0.752776	4	85	0.00612878	0.752776	4	56	0.00480976	9606	Homo sapiens	HNRNPH2;P4HB;LCP1	R-HSA-8950456;R-HSA-8950426;R-HSA-8950415;R-HSA-8950113
R-HSA-159234	Transport of Mature mRNAs Derived from Intronless Transcripts	0.754104	2	45	0.00324465	0.754104	9	9	0.000773	9606	Homo sapiens	NUP85;ALYREF	R-HSA-77587;R-HSA-158481;R-HSA-159046;R-HSA-158484;R-HSA-159050;R-HSA-158441;R-HSA-77594;R-HSA-158447;R-HSA-111439
R-HSA-427359	SIRT1 negatively regulates rRNA expression	0.754104	2	45	0.00324465	0.754104	3	5	0.000429	9606	Homo sapiens	H3F3B;H3F3C;H2AFX	R-HSA-427527;R-HSA-427514;R-HSA-427528
R-HSA-176033	Interactions of Vpr with host cellular proteins	0.754104	2	45	0.00324465	0.754104	2	4	0.000344	9606	Homo sapiens	NUP85;SLC25A5	R-HSA-180905;R-HSA-180622
R-HSA-72306	tRNA processing	0.756153	9	180	0.0129786	0.756153	6	54	0.00463798	9606	Homo sapiens	CTU1;TP53RK;XPOT;NUP85;POP1;POP4;CSTF2;LAGE3;TSEN54	R-HSA-6785478;R-HSA-6784494;R-HSA-5696813;R-HSA-6783483;R-HSA-5696810;R-HSA-6782264
R-HSA-168271	Transport of Ribonucleoproteins into the Host Nucleus	0.76476	2	46	0.00331675	0.76476	3	4	0.000344	9606	Homo sapiens	NUP85;KPNB1	R-HSA-168337;R-HSA-168310;R-HSA-168317
R-HSA-6802948	Signaling by high-kinase activity BRAF mutants	0.76476	2	46	0.00331675	0.76476	4	6	0.000515	9606	Homo sapiens	KSR1;YWHAB	R-HSA-6802912;R-HSA-6802911;R-HSA-6802910;R-HSA-6803227
R-HSA-1566948	Elastic fibre formation	0.76476	2	46	0.00331675	0.76476	6	17	0.0014601	9606	Homo sapiens	EFEMP1;TGFB1	R-HSA-2395364;R-HSA-2161282;R-HSA-2328048;R-HSA-2395328;R-HSA-1592387;R-HSA-2395320
R-HSA-71336	Pentose phosphate pathway	0.76476	2	46	0.00331675	0.76476	2	20	0.00171777	9606	Homo sapiens	PRPS1	R-HSA-73580;R-HSA-111215
R-HSA-72689	Formation of a pool of free 40S subunits	0.764777	5	106	0.00764294	0.764777	2	2	0.000172	9606	Homo sapiens	RPL27;RPL38;EIF3C;RPL39	R-HSA-72673;R-HSA-72676
R-HSA-6811434	COPI-dependent Golgi-to-ER retrograde traffic	0.764777	5	106	0.00764294	0.764777	10	11	0.000945	9606	Homo sapiens	NAPA;ARF3;KIF18B;KIF13B;TMED2	R-HSA-6811414;R-HSA-6811412;R-HSA-6811427;R-HSA-6811411;R-HSA-6811426;R-HSA-6811425;R-HSA-6811423;R-HSA-6811422;R-HSA-6811418;R-HSA-6811417
R-HSA-5654710	PI-3K cascade:FGFR3	0.764944	1	24	0.00173048	0.764944	7	7	0.000601	9606	Homo sapiens	GRB2	R-HSA-5654709;R-HSA-5654643;R-HSA-5654640;R-HSA-5654641;R-HSA-5654705;R-HSA-177931;R-HSA-5654637
R-HSA-389977	Post-chaperonin tubulin folding pathway	0.764944	1	24	0.00173048	0.764944	5	9	0.000773	9606	Homo sapiens	TBCD	R-HSA-389974;R-HSA-389969;R-HSA-389955;R-HSA-389964;R-HSA-389976
R-HSA-392517	Rap1 signalling	0.764944	1	24	0.00173048	0.764944	2	7	0.000601	9606	Homo sapiens	YWHAB	R-HSA-392513;R-HSA-913993
R-HSA-5620922	BBSome-mediated cargo-targeting to cilium	0.764944	1	24	0.00173048	0.764944	1	5	0.000429	9606	Homo sapiens	RAB3IP	R-HSA-5617815
R-HSA-77111	Synthesis of Ketone Bodies	0.764944	1	24	0.00173048	0.764944	1	8	0.000687	9606	Homo sapiens	AACS	R-HSA-5694494
R-HSA-9018896	Biosynthesis of E-series 18(S)-resolvins	0.764944	1	24	0.00173048	0.764944	1	9	0.000773	9606	Homo sapiens	ALOX15	R-HSA-9020610
R-HSA-8964058	HDL remodeling	0.764944	1	24	0.00173048	0.764944	1	13	0.00111655	9606	Homo sapiens	ABCG1	R-HSA-266082
R-HSA-199977	ER to Golgi Anterograde Transport	0.765218	8	163	0.0117528	0.765218	26	39	0.00334965	9606	Homo sapiens	NAPA;ARF3;PPP6R1;GOSR2;COG1;TMED2;CSNK1D;DYNLL2	R-HSA-5694423;R-HSA-5694421;R-HSA-5694418;R-HSA-203973;R-HSA-5694417;R-HSA-6809006;R-HSA-6809003;R-HSA-5694425;R-HSA-6809015;R-HSA-6809014;R-HSA-6809011;R-HSA-6809010;R-HSA-5694413;R-HSA-6807868;R-HSA-5694410;R-HSA-6807866;R-HSA-5694409;R-HSA-6807877;R-HSA-6807875;R-HSA-6807872;R-HSA-5694527;R-HSA-204008;R-HSA-5694522;R-HSA-5694439;R-HSA-5694446;R-HSA-5694441
R-HSA-2022090	Assembly of collagen fibrils and other multimeric structures	0.768214	3	67	0.00483092	0.768214	18	26	0.0022331	9606	Homo sapiens	COL1A1;COL4A5;MMP9	R-HSA-2395302;R-HSA-2395340;R-HSA-1474266;R-HSA-2396234;R-HSA-2559639;R-HSA-2213201;R-HSA-2213200;R-HSA-2395223;R-HSA-2243926;R-HSA-2213205;R-HSA-2213207;R-HSA-2395314;R-HSA-2395324;R-HSA-2243931;R-HSA-2002466;R-HSA-2395257;R-HSA-2395322;R-HSA-2250301
R-HSA-1227986	Signaling by ERBB2	0.768214	3	67	0.00483092	0.768214	12	43	0.00369321	9606	Homo sapiens	USP8;AKT2;GRB2	R-HSA-1306963;R-HSA-1250498;R-HSA-1358791;R-HSA-1250486;R-HSA-1306965;R-HSA-1358797;R-HSA-1306969;R-HSA-1250488;R-HSA-1250463;R-HSA-1306957;R-HSA-1358795;R-HSA-1306972
R-HSA-70263	Gluconeogenesis	0.768214	3	67	0.00483092	0.768214	3	26	0.0022331	9606	Homo sapiens	GPI;G6PC3;SLC25A10;MRPL12	R-HSA-3262512;R-HSA-70475;R-HSA-372843
R-HSA-9033241	Peroxisomal protein import	0.768214	3	67	0.00483092	0.768214	3	26	0.0022331	9606	Homo sapiens	ACOT8;NUDT19;SLC27A2	R-HSA-9033233;R-HSA-9033235;R-HSA-9033236
R-HSA-186712	Regulation of beta-cell development	0.768214	3	67	0.00483092	0.768214	3	26	0.0022331	9606	Homo sapiens	KAT2A;AKT2;FOXA2	R-HSA-1980047;R-HSA-211272;R-HSA-211164
R-HSA-2151201	Transcriptional activation of mitochondrial biogenesis	0.768493	4	87	0.00627298	0.768493	16	32	0.00274843	9606	Homo sapiens	GABPB1	R-HSA-1592249;R-HSA-1592250;R-HSA-1592251;R-HSA-1592252;R-HSA-1592240;R-HSA-1592241;R-HSA-1592243;R-HSA-1592246;R-HSA-1592232;R-HSA-2466391;R-HSA-1592234;R-HSA-1592235;R-HSA-1592236;R-HSA-1592239;R-HSA-2466367;R-HSA-2466392
R-HSA-5674135	MAP2K and MAPK activation	0.775013	2	47	0.00338885	0.775013	4	8	0.000687	9606	Homo sapiens	KSR1;YWHAB	R-HSA-5672980;R-HSA-5672978;R-HSA-5672972;R-HSA-5672973
R-HSA-379726	Mitochondrial tRNA aminoacylation	0.775013	2	47	0.00338885	0.775013	2	21	0.00180366	9606	Homo sapiens	MARS2;YARS2	R-HSA-380157;R-HSA-380170
R-HSA-73864	RNA Polymerase I Transcription	0.776052	4	88	0.00634509	0.776052	10	14	0.00120244	9606	Homo sapiens	KAT2A;H3F3B;H3F3C;H2AFX;POLR2K	R-HSA-74993;R-HSA-74992;R-HSA-74994;R-HSA-73718;R-HSA-73865;R-HSA-73769;R-HSA-73736;R-HSA-74986;R-HSA-73757;R-HSA-73758
R-HSA-2644606	Constitutive Signaling by NOTCH1 PEST Domain Mutants	0.776755	3	68	0.00490302	0.776755	13	21	0.00180366	9606	Homo sapiens	HDAC5;KAT2A;NEURL1	R-HSA-2769007;R-HSA-2220964;R-HSA-2220966;R-HSA-2220971;R-HSA-4396393;R-HSA-4396392;R-HSA-4396402;R-HSA-4396401;R-HSA-2220979;R-HSA-2220981;R-HSA-2220982;R-HSA-2220985;R-HSA-2220957
R-HSA-2894858	Signaling by NOTCH1 HD+PEST Domain Mutants in Cancer	0.776755	3	68	0.00490302	0.776755	13	21	0.00180366	9606	Homo sapiens	HDAC5;KAT2A;NEURL1	R-HSA-2220964;R-HSA-2220966;R-HSA-2220971;R-HSA-4396393;R-HSA-4396392;R-HSA-2900765;R-HSA-4396402;R-HSA-4396401;R-HSA-2220979;R-HSA-2220981;R-HSA-2220982;R-HSA-2220985;R-HSA-2220957
R-HSA-2894862	Constitutive Signaling by NOTCH1 HD+PEST Domain Mutants	0.776755	3	68	0.00490302	0.776755	13	21	0.00180366	9606	Homo sapiens	HDAC5;KAT2A;NEURL1	R-HSA-2220964;R-HSA-2220966;R-HSA-2220971;R-HSA-4396393;R-HSA-4396392;R-HSA-2900765;R-HSA-4396402;R-HSA-4396401;R-HSA-2220979;R-HSA-2220981;R-HSA-2220982;R-HSA-2220985;R-HSA-2220957
R-HSA-2644602	Signaling by NOTCH1 PEST Domain Mutants in Cancer	0.776755	3	68	0.00490302	0.776755	13	21	0.00180366	9606	Homo sapiens	HDAC5;KAT2A;NEURL1	R-HSA-2769007;R-HSA-2220964;R-HSA-2220966;R-HSA-2220971;R-HSA-4396393;R-HSA-4396392;R-HSA-4396402;R-HSA-4396401;R-HSA-2220979;R-HSA-2220981;R-HSA-2220982;R-HSA-2220985;R-HSA-2220957
R-HSA-2644603	Signaling by NOTCH1 in Cancer	0.776755	3	68	0.00490302	0.776755	15	39	0.00334965	9606	Homo sapiens	HDAC5;KAT2A;NEURL1	R-HSA-2769007;R-HSA-2220964;R-HSA-2220966;R-HSA-2737728;R-HSA-2220971;R-HSA-4396393;R-HSA-4396392;R-HSA-2900765;R-HSA-4396402;R-HSA-4396401;R-HSA-2220979;R-HSA-2220981;R-HSA-2220982;R-HSA-2220985;R-HSA-2220957
R-HSA-8956321	Nucleotide salvage	0.776755	3	68	0.00490302	0.776755	3	21	0.00180366	9606	Homo sapiens	HPRT1;TK1;ADA	R-HSA-74241;R-HSA-73632;R-HSA-74215
R-HSA-352230	Amino acid transport across the plasma membrane	0.776755	3	68	0.00490302	0.776755	4	36	0.00309199	9606	Homo sapiens	SLC7A8;SLC6A14;SLC1A5	R-HSA-352385;R-HSA-375487;R-HSA-352191;R-HSA-352379
R-HSA-193704	p75 NTR receptor-mediated signalling	0.778543	5	108	0.00778715	0.778543	8	50	0.00429443	9606	Homo sapiens	TIAM1;NGFRAP1;ARHGDIA;ARHGEF1;VAV1	R-HSA-193650;R-HSA-9012761;R-HSA-193696;R-HSA-204981;R-HSA-193668;R-HSA-205039;R-HSA-193646;R-HSA-205117
R-HSA-5654720	PI-3K cascade:FGFR4	0.778718	1	25	0.00180258	0.778718	7	7	0.000601	9606	Homo sapiens	GRB2	R-HSA-5654662;R-HSA-5654659;R-HSA-177931;R-HSA-5654669;R-HSA-5654717;R-HSA-5654714;R-HSA-5654667
R-HSA-392170	ADP signalling through P2Y purinoceptor 12	0.778718	1	25	0.00180258	0.778718	3	4	0.000344	9606	Homo sapiens	GNAI1	R-HSA-392195;R-HSA-392187;R-HSA-392202
R-HSA-211979	Eicosanoids	0.778718	1	25	0.00180258	0.778718	3	6	0.000515	9606	Homo sapiens	CYP4F22	R-HSA-5602295;R-HSA-211873;R-HSA-215526
R-HSA-5654704	SHC-mediated cascade:FGFR3	0.778718	1	25	0.00180258	0.778718	2	4	0.000344	9606	Homo sapiens	GRB2	R-HSA-5654646;R-HSA-5654647
R-HSA-167044	Signalling to RAS	0.778718	1	25	0.00180258	0.778718	2	10	0.000859	9606	Homo sapiens	GRB2	R-HSA-5685366;R-HSA-5686071
R-HSA-389513	CTLA4 inhibitory signaling	0.778718	1	25	0.00180258	0.778718	1	5	0.000429	9606	Homo sapiens	AKT2	R-HSA-390329
R-HSA-73929	Base-Excision Repair, AP Site Formation	0.778718	1	25	0.00180258	0.778718	2	44	0.0037791	9606	Homo sapiens	SMUG1	R-HSA-110164;R-HSA-110221
R-HSA-6796648	TP53 Regulates Transcription of DNA Repair Genes	0.783416	4	89	0.00641719	0.783416	3	17	0.0014601	9606	Homo sapiens	BRCA1;POLR2K	R-HSA-6797606;R-HSA-6797616;R-HSA-6797712
R-HSA-69231	Cyclin D associated events in G1	0.784873	2	48	0.00346096	0.784873	9	14	0.00120244	9606	Homo sapiens	CCND3;E2F1	R-HSA-8941915;R-HSA-8942607;R-HSA-9018017;R-HSA-69227;R-HSA-8942803;R-HSA-1226094;R-HSA-8942836;R-HSA-1226095;R-HSA-8941895
R-HSA-69236	G1 Phase	0.784873	2	48	0.00346096	0.784873	9	14	0.00120244	9606	Homo sapiens	CCND3;E2F1	R-HSA-8941915;R-HSA-8942607;R-HSA-9018017;R-HSA-69227;R-HSA-8942803;R-HSA-1226094;R-HSA-8942836;R-HSA-1226095;R-HSA-8941895
R-HSA-427389	ERCC6 (CSB) and EHMT2 (G9a) positively regulate rRNA expression	0.784873	2	48	0.00346096	0.784873	2	4	0.000344	9606	Homo sapiens	H3F3B;H3F3C;H2AFX	R-HSA-427383;R-HSA-427336
R-HSA-4615885	SUMOylation of DNA replication proteins	0.784873	2	48	0.00346096	0.784873	2	8	0.000687	9606	Homo sapiens	NUP85;BIRC5	R-HSA-5228525;R-HSA-4655355
R-HSA-71240	Tryptophan catabolism	0.784873	2	48	0.00346096	0.784873	2	16	0.00137422	9606	Homo sapiens	KYNU;AFMID	R-HSA-71217;R-HSA-71189
R-HSA-1442490	Collagen degradation	0.785035	3	69	0.00497512	0.785035	13	34	0.00292021	9606	Homo sapiens	COL1A1;COL4A5;MMP9	R-HSA-1564117;R-HSA-1564179;R-HSA-1564112;R-HSA-1454822;R-HSA-1564164;R-HSA-1474213;R-HSA-1454757;R-HSA-2168982;R-HSA-1458433;R-HSA-1564142;R-HSA-2473596;R-HSA-2168923;R-HSA-2537499
R-HSA-1660499	Synthesis of PIPs at the plasma membrane	0.785035	3	69	0.00497512	0.785035	4	33	0.00283432	9606	Homo sapiens	OCRL;PLEKHA4;PIP4K2C	R-HSA-1675836;R-HSA-1675776;R-HSA-1675988;R-HSA-8870489
R-HSA-168643	Nucleotide-binding domain, leucine rich repeat containing receptor (NLR) signaling pathways	0.785035	3	69	0.00497512	0.785035	3	45	0.00386498	9606	Homo sapiens	CARD9;BCL2;REL	R-HSA-9603905;R-HSA-741395;R-HSA-879201
R-HSA-5693532	DNA Double-Strand Break Repair	0.787347	8	167	0.0120412	0.787347	64	107	0.00919007	9606	Homo sapiens	RFC5;PPP5C;EYA2;H2AFX;BRCA1;KPNA2;POLE	R-HSA-5684052;R-HSA-69891;R-HSA-5686483;R-HSA-5685341;R-HSA-5683930;R-HSA-5683801;R-HSA-5686469;R-HSA-5682629;R-HSA-5685838;R-HSA-5683405;R-HSA-5686900;R-HSA-5686642;R-HSA-5693566;R-HSA-5683967;R-HSA-5683964;R-HSA-5693564;R-HSA-5693561;R-HSA-5693542;R-HSA-5684071;R-HSA-5693539;R-HSA-5693536;R-HSA-5685985;R-HSA-5683425;R-HSA-5693551;R-HSA-5693549;R-HSA-5685994;R-HSA-5684887;R-HSA-5683735;R-HSA-568…
R-HSA-5358351	Signaling by Hedgehog	0.787347	8	167	0.0120412	0.787347	12	82	0.00704286	9606	Homo sapiens	PSMD10;PSMD9;PSMD12;PSMC4;PSME3;PTCH2;MKS1;P4HB	R-HSA-5610757;R-HSA-5362448;R-HSA-5358336;R-HSA-5610758;R-HSA-5358340;R-HSA-5610754;R-HSA-5635868;R-HSA-5610767;R-HSA-5635854;R-HSA-5610766;R-HSA-5610760;R-HSA-5635850
R-HSA-5693607	Processing of DNA double-strand break ends	0.790586	4	90	0.00648929	0.790586	12	17	0.0014601	9606	Homo sapiens	RFC5;H2AFX;BRCA1	R-HSA-5693542;R-HSA-5684887;R-HSA-5684071;R-HSA-5684052;R-HSA-5685156;R-HSA-5684882;R-HSA-5685011;R-HSA-5685985;R-HSA-5684108;R-HSA-5685994;R-HSA-5684875;R-HSA-5693608
R-HSA-187037	Signaling by NTRK1 (TRKA)	0.790586	4	90	0.00648929	0.790586	6	55	0.00472387	9606	Homo sapiens	DUSP4;YWHAB;STAT3;GRB2	R-HSA-5685366;R-HSA-5686071;R-HSA-203797;R-HSA-170965;R-HSA-169901;R-HSA-198732
R-HSA-5654719	SHC-mediated cascade:FGFR4	0.791686	1	26	0.00187469	0.791686	2	4	0.000344	9606	Homo sapiens	GRB2	R-HSA-5654423;R-HSA-5654426
R-HSA-5637812	Signaling by EGFRvIII in Cancer	0.791686	1	26	0.00187469	0.791686	7	18	0.00154599	9606	Homo sapiens	GRB2	R-HSA-5637798;R-HSA-5637764;R-HSA-5637765;R-HSA-5637808;R-HSA-5637806;R-HSA-5637770;R-HSA-5637801
R-HSA-5637810	Constitutive Signaling by EGFRvIII	0.791686	1	26	0.00187469	0.791686	7	18	0.00154599	9606	Homo sapiens	GRB2	R-HSA-5637798;R-HSA-5637764;R-HSA-5637765;R-HSA-5637808;R-HSA-5637806;R-HSA-5637770;R-HSA-5637801
R-HSA-264642	Acetylcholine Neurotransmitter Release Cycle	0.791686	1	26	0.00187469	0.791686	2	6	0.000515	9606	Homo sapiens	PPFIA4	R-HSA-372529;R-HSA-372505
R-HSA-5654706	FRS-mediated FGFR3 signaling	0.791686	1	26	0.00187469	0.791686	2	9	0.000773	9606	Homo sapiens	GRB2	R-HSA-5654416;R-HSA-5654413
R-HSA-977347	Serine biosynthesis	0.791686	1	26	0.00187469	0.791686	1	7	0.000601	9606	Homo sapiens	SERINC3	R-HSA-8932980
R-HSA-198753	ERK/MAPK targets	0.791686	1	26	0.00187469	0.791686	1	7	0.000601	9606	Homo sapiens	DUSP4	R-HSA-203797
R-HSA-9034015	Signaling by NTRK3 (TRKC)	0.791686	1	26	0.00187469	0.791686	2	19	0.00163188	9606	Homo sapiens	GRB2	R-HSA-9036970;R-HSA-9036949
R-HSA-1482925	Acyl chain remodelling of PG	0.791686	1	26	0.00187469	0.791686	1	10	0.000859	9606	Homo sapiens	PLA2G3	R-HSA-1602368
R-HSA-6782315	tRNA modification in the nucleus and cytosol	0.79306	3	70	0.00504723	0.79306	2	37	0.00317788	9606	Homo sapiens	CTU1;TP53RK;LAGE3	R-HSA-6784494;R-HSA-6782264
R-HSA-5689880	Ub-specific processing proteases	0.794171	10	206	0.0148533	0.794171	6	40	0.00343554	9606	Homo sapiens	PSMD10;BECN1;PSMD9;USP8;PSMD12;KAT2A;HGS;PSMC4;PSME3;SUDS3	R-HSA-5690196;R-HSA-6782628;R-HSA-6782820;R-HSA-6781779;R-HSA-5689539;R-HSA-5690080
R-HSA-5625886	Activated PKN1 stimulates transcription of AR (androgen receptor) regulated genes KLK2 and KLK3	0.794351	2	49	0.00353306	0.794351	8	11	0.000945	9606	Homo sapiens	H3F3B;H2AFX	R-HSA-5625797;R-HSA-5625796;R-HSA-5625870;R-HSA-5625774;R-HSA-5625849;R-HSA-5625784;R-HSA-5625848;R-HSA-5625883
R-HSA-8868773	rRNA processing in the nucleus and cytosol	0.798862	10	207	0.0149254	0.798862	7	15	0.00128833	9606	Homo sapiens	EXOSC5;RPL27;NOC4L;RPL38;CSNK1D;NOL11;UTP14A;RPL39;UTP18	R-HSA-6791223;R-HSA-6791222;R-HSA-6791221;R-HSA-6791218;R-HSA-6791228;R-HSA-6791227;R-HSA-6790906
R-HSA-199991	Membrane Trafficking	0.800297	35	659	0.047516	0.800297	104	218	0.0187237	9606	Homo sapiens	ARF3;NAPA;RAB5C;YWHAB;GOSR2;GPS1;AP4E1;ARPP19;RINL;GGA3;PPP6R1;AKT2;BLOC1S3;KIF13B;TMED2;TBC1D8B;EXOC7;RAB3IP;ASPSCR1;COG1;MYO5A;RAB27A;CSNK1D;OCRL;SNF8;PRKAB1;DYNLL2;EPN1;KIF18B;HGS;RAB35;GRB2;CHMP6;VPS25;RAB9B;MON1A	R-HSA-8868230;R-HSA-5229132;R-HSA-1458463;R-HSA-8868236;R-HSA-1445149;R-HSA-8877451;R-HSA-1445144;R-HSA-8876191;R-HSA-8876190;R-HSA-8854173;R-HSA-6807877;R-HSA-6807875;R-HSA-6807872;R-HSA-8867756;R-HSA-8867754;R-HSA-8847544;R-HSA-6811431;R-HSA-5671702;R-HSA-8849350;R-HSA-6811427;R-HSA-6811426;R-HSA-6811425;R-HSA-8854222;R-HSA-6811433;R-HSA-8849353;R-HSA-6807868;R-HSA-6807866;R-HSA-8868071;R-HSA-8…
R-HSA-72613	Eukaryotic Translation Initiation	0.800401	6	131	0.00944553	0.800401	14	21	0.00180366	9606	Homo sapiens	RPL27;RPL38;EIF2B1;EIF3C;RPL39	R-HSA-72673;R-HSA-72672;R-HSA-72676;R-HSA-72619;R-HSA-156808;R-HSA-72621;R-HSA-72691;R-HSA-72722;R-HSA-156823;R-HSA-72697;R-HSA-156826;R-HSA-157849;R-HSA-72671;R-HSA-72670
R-HSA-72737	Cap-dependent Translation Initiation	0.800401	6	131	0.00944553	0.800401	12	18	0.00154599	9606	Homo sapiens	RPL27;RPL38;EIF2B1;EIF3C;RPL39	R-HSA-72673;R-HSA-72672;R-HSA-72691;R-HSA-72722;R-HSA-72676;R-HSA-72697;R-HSA-72619;R-HSA-156808;R-HSA-157849;R-HSA-72621;R-HSA-72671;R-HSA-72670
R-HSA-936837	Ion transport by P-type ATPases	0.800834	3	71	0.00511933	0.800834	5	14	0.00120244	9606	Homo sapiens	ATP11C;ATP2A2;ATP2B1	R-HSA-427910;R-HSA-418309;R-HSA-947591;R-HSA-418365;R-HSA-939763
R-HSA-73762	RNA Polymerase I Transcription Initiation	0.803458	2	50	0.00360516	0.803458	4	6	0.000515	9606	Homo sapiens	KAT2A;POLR2K	R-HSA-73865;R-HSA-73736;R-HSA-73757;R-HSA-73758
R-HSA-379716	Cytosolic tRNA aminoacylation	0.803458	2	50	0.00360516	0.803458	10	21	0.00180366	9606	Homo sapiens	VARS;MARS	R-HSA-379893;R-HSA-379861;R-HSA-379974;R-HSA-379982;R-HSA-379865;R-HSA-379993;R-HSA-380008;R-HSA-379867;R-HSA-379994;R-HSA-380042
R-HSA-75893	TNF signaling	0.803458	2	50	0.00360516	0.803458	10	29	0.00249077	9606	Homo sapiens	SPPL2A;XIAP	R-HSA-5357776;R-HSA-5357904;R-HSA-5693108;R-HSA-5357845;R-HSA-5357860;R-HSA-5357780;R-HSA-5357928;R-HSA-5693055;R-HSA-8863101;R-HSA-5357757
R-HSA-2142691	Synthesis of Leukotrienes (LT) and Eoxins (EX)	0.803458	2	50	0.00360516	0.803458	4	19	0.00163188	9606	Homo sapiens	ALOX15;CYP4F22	R-HSA-2161792;R-HSA-2161745;R-HSA-211873;R-HSA-2162019
R-HSA-5576891	Cardiac conduction	0.803848	7	151	0.0108876	0.803848	7	26	0.0022331	9606	Homo sapiens	KCNK12;ITPR1;KCNK15;ORAI1;ATP2A2;ATP2B1;KCNK2	R-HSA-427910;R-HSA-169683;R-HSA-418309;R-HSA-5226904;R-HSA-434798;R-HSA-5578910;R-HSA-139854
R-HSA-167160	RNA Pol II CTD phosphorylation and interaction with CE during HIV infection	0.803894	1	27	0.00194679	0.803894	5	5	0.000429	9606	Homo sapiens	POLR2K	R-HSA-167153;R-HSA-167111;R-HSA-167098;R-HSA-167128;R-HSA-167133
R-HSA-77075	RNA Pol II CTD phosphorylation and interaction with CE	0.803894	1	27	0.00194679	0.803894	5	5	0.000429	9606	Homo sapiens	POLR2K	R-HSA-77073;R-HSA-113430;R-HSA-77069;R-HSA-77068;R-HSA-77071
R-HSA-167242	Abortive elongation of HIV-1 transcript in the absence of Tat	0.803894	1	27	0.00194679	0.803894	2	2	0.000172	9606	Homo sapiens	POLR2K	R-HSA-167147;R-HSA-167087
R-HSA-76066	RNA Polymerase III Transcription Initiation From Type 2 Promoter	0.803894	1	27	0.00194679	0.803894	2	4	0.000344	9606	Homo sapiens	POLR2K	R-HSA-112150;R-HSA-83805
R-HSA-5654712	FRS-mediated FGFR4 signaling	0.803894	1	27	0.00194679	0.803894	2	9	0.000773	9606	Homo sapiens	GRB2	R-HSA-5654663;R-HSA-5654664
R-HSA-5627123	RHO GTPases activate PAKs	0.803894	1	27	0.00194679	0.803894	2	15	0.00128833	9606	Homo sapiens	STK4	R-HSA-442832;R-HSA-5627775
R-HSA-175474	Assembly Of The HIV Virion	0.803894	1	27	0.00194679	0.803894	1	16	0.00137422	9606	Homo sapiens	NMT1	R-HSA-184392
R-HSA-1500620	Meiosis	0.804355	4	92	0.0066335	0.804355	10	15	0.00128833	9606	Homo sapiens	STAG2;H3F3B;H2AFX;BRCA1	R-HSA-912505;R-HSA-912408;R-HSA-912458;R-HSA-912389;R-HSA-912503;R-HSA-912470;R-HSA-912496;R-HSA-912467;R-HSA-1214188;R-HSA-912450
R-HSA-2565942	Regulation of PLK1 Activity at G2/M Transition	0.804355	4	92	0.0066335	0.804355	4	12	0.00103066	9606	Homo sapiens	CEP131;CSNK1D;HAUS5;TUBG1	R-HSA-3000319;R-HSA-2574845;R-HSA-3000310;R-HSA-2574840
R-HSA-5362517	Signaling by Retinoic Acid	0.808361	3	72	0.00519143	0.808361	5	21	0.00180366	9606	Homo sapiens	RARG;CRABP2;RDH13	R-HSA-5634103;R-HSA-5334854;R-HSA-5334827;R-HSA-5634104;R-HSA-5623643
R-HSA-5250941	Negative epigenetic regulation of rRNA expression	0.810959	4	93	0.0067056	0.810959	8	12	0.00103066	9606	Homo sapiens	H3F3B;H3F3C;H2AFX;SUDS3;POLR2K	R-HSA-427366;R-HSA-427527;R-HSA-427409;R-HSA-427514;R-HSA-5227490;R-HSA-433672;R-HSA-427528;R-HSA-427337
R-HSA-2500257	Resolution of Sister Chromatid Cohesion	0.81164	6	133	0.00958973	0.81164	8	8	0.000687	9606	Homo sapiens	STAG2;CENPI;NUP85;CDCA5;BIRC5;DYNLL2	R-HSA-2468293;R-HSA-2466068;R-HSA-2484822;R-HSA-2545253;R-HSA-2467794;R-HSA-1638803;R-HSA-2468287;R-HSA-1638821
R-HSA-75876	Synthesis of very long-chain fatty acyl-CoAs	0.812205	2	51	0.00367727	0.812205	2	12	0.00103066	9606	Homo sapiens	ELOVL4;ACSL4	R-HSA-548843;R-HSA-548830
R-HSA-375280	Amine ligand-binding receptors	0.812205	2	51	0.00367727	0.812205	2	15	0.00128833	9606	Homo sapiens	HTR2C;ADRA2C	R-HSA-390663;R-HSA-390930
R-HSA-5654689	PI-3K cascade:FGFR1	0.815388	1	28	0.00201889	0.815388	7	7	0.000601	9606	Homo sapiens	GRB2	R-HSA-5654692;R-HSA-5654596;R-HSA-5654594;R-HSA-5654690;R-HSA-5654592;R-HSA-5654591;R-HSA-177931
R-HSA-76071	RNA Polymerase III Transcription Initiation From Type 3 Promoter	0.815388	1	28	0.00201889	0.815388	2	4	0.000344	9606	Homo sapiens	POLR2K	R-HSA-112152;R-HSA-83803
R-HSA-76061	RNA Polymerase III Transcription Initiation From Type 1 Promoter	0.815388	1	28	0.00201889	0.815388	2	5	0.000429	9606	Homo sapiens	POLR2K	R-HSA-76056;R-HSA-76060
R-HSA-212676	Dopamine Neurotransmitter Release Cycle	0.815388	1	28	0.00201889	0.815388	2	5	0.000429	9606	Homo sapiens	PPFIA4	R-HSA-380869;R-HSA-380574
R-HSA-912694	Regulation of IFNA signaling	0.815388	1	28	0.00201889	0.815388	1	5	0.000429	9606	Homo sapiens	SOCS3	R-HSA-912680
R-HSA-3238698	WNT ligand biogenesis and trafficking	0.815388	1	28	0.00201889	0.815388	2	12	0.00103066	9606	Homo sapiens	ARF3	R-HSA-3238691;R-HSA-3238694
R-HSA-5218859	Regulated Necrosis	0.815388	1	28	0.00201889	0.815388	2	13	0.00111655	9606	Homo sapiens	XIAP	R-HSA-5675470;R-HSA-5213462
R-HSA-5213460	RIPK1-mediated regulated necrosis	0.815388	1	28	0.00201889	0.815388	2	13	0.00111655	9606	Homo sapiens	XIAP	R-HSA-5675470;R-HSA-5213462
R-HSA-71384	Ethanol oxidation	0.815388	1	28	0.00201889	0.815388	1	8	0.000687	9606	Homo sapiens	ACSS1	R-HSA-449911
R-HSA-879518	Transport of organic anions	0.815388	1	28	0.00201889	0.815388	1	8	0.000687	9606	Homo sapiens	SLCO4A1	R-HSA-879575
R-HSA-200425	Import of palmitoyl-CoA into the mitochondrial matrix	0.815388	1	28	0.00201889	0.815388	1	9	0.000773	9606	Homo sapiens	CPT2	R-HSA-200410
R-HSA-74182	Ketone body metabolism	0.815388	1	28	0.00201889	0.815388	1	11	0.000945	9606	Homo sapiens	AACS	R-HSA-5694494
R-HSA-9013507	NOTCH3 Activation and Transmission of Signal to the Nucleus	0.815388	1	28	0.00201889	0.815388	1	15	0.00128833	9606	Homo sapiens	NEURL1	R-HSA-9013069
R-HSA-1793185	Chondroitin sulfate/dermatan sulfate metabolism	0.815647	3	73	0.00526354	0.815647	5	24	0.00206132	9606	Homo sapiens	XYLT2;IDS;GPC4	R-HSA-1889981;R-HSA-1793182;R-HSA-1889978;R-HSA-1878002;R-HSA-1889955
R-HSA-141424	Amplification of signal from the kinetochores	0.81738	4	94	0.00677771	0.81738	4	4	0.000344	9606	Homo sapiens	CENPI;NUP85;BIRC5;DYNLL2	R-HSA-141409;R-HSA-141431;R-HSA-141422;R-HSA-141439
R-HSA-141444	Amplification of signal from unattached kinetochores via a MAD2 inhibitory signal	0.81738	4	94	0.00677771	0.81738	4	4	0.000344	9606	Homo sapiens	CENPI;NUP85;BIRC5;DYNLL2	R-HSA-141409;R-HSA-141431;R-HSA-141422;R-HSA-141439
R-HSA-446728	Cell junction organization	0.81738	4	94	0.00677771	0.81738	4	37	0.00317788	9606	Homo sapiens	KRT19;JUP;PVR;FERMT2	R-HSA-430341;R-HSA-420593;R-HSA-446077;R-HSA-419002
R-HSA-1638074	Keratan sulfate/keratin metabolism	0.820603	2	52	0.00374937	0.820603	1	15	0.00128833	9606	Homo sapiens	ST3GAL4;ST3GAL1	R-HSA-2046285
R-HSA-8864260	Transcriptional regulation by the AP-2 (TFAP2) family of transcription factors	0.820603	2	52	0.00374937	0.820603	2	44	0.0037791	9606	Homo sapiens	MYBL2	R-HSA-8869566;R-HSA-8869549
R-HSA-166520	Signaling by NTRKs	0.82186	5	115	0.00829187	0.82186	17	117	0.010049	9606	Homo sapiens	DUSP4;TIAM1;YWHAB;STAT3;GRB2	R-HSA-5685366;R-HSA-9032073;R-HSA-5686071;R-HSA-9028328;R-HSA-9026891;R-HSA-9036970;R-HSA-9033292;R-HSA-9032067;R-HSA-9033284;R-HSA-9028519;R-HSA-169901;R-HSA-198732;R-HSA-9028505;R-HSA-9033276;R-HSA-203797;R-HSA-170965;R-HSA-9036949
R-HSA-8950505	Gene and protein expression by JAK-STAT signaling after Interleukin-12 stimulation	0.822697	3	74	0.00533564	0.822697	2	36	0.00309199	9606	Homo sapiens	HNRNPH2;LCP1	R-HSA-8950426;R-HSA-8950415
R-HSA-8943723	Regulation of PTEN mRNA translation	0.826209	1	29	0.00209099	0.826209	24	24	0.00206132	9606	Homo sapiens	TNRC6C	R-HSA-8944650;R-HSA-8944522;R-HSA-2318752;R-HSA-8948651;R-HSA-8944684;R-HSA-8948524;R-HSA-8945709;R-HSA-8948621;R-HSA-8948623;R-HSA-8948641;R-HSA-8944706;R-HSA-8944483;R-HSA-8948612;R-HSA-8948582;R-HSA-8948583;R-HSA-8944632;R-HSA-8948536;R-HSA-8944569;R-HSA-8948569;R-HSA-8944538;R-HSA-8948602;R-HSA-8944497;R-HSA-8948594;R-HSA-8944599
R-HSA-912526	Interleukin receptor SHC signaling	0.826209	1	29	0.00209099	0.826209	5	6	0.000515	9606	Homo sapiens	GRB2	R-HSA-508247;R-HSA-453111;R-HSA-912527;R-HSA-453104;R-HSA-913424
R-HSA-211935	Fatty acids	0.826209	1	29	0.00209099	0.826209	2	4	0.000344	9606	Homo sapiens	CYP4F22	R-HSA-76466;R-HSA-211924
R-HSA-5654688	SHC-mediated cascade:FGFR1	0.826209	1	29	0.00209099	0.826209	2	4	0.000344	9606	Homo sapiens	GRB2	R-HSA-5654597;R-HSA-5654600
R-HSA-392451	G beta:gamma signalling through PI3Kgamma	0.826209	1	29	0.00209099	0.826209	1	4	0.000344	9606	Homo sapiens	AKT2	R-HSA-9603279
R-HSA-2024101	CS/DS degradation	0.826209	1	29	0.00209099	0.826209	1	9	0.000773	9606	Homo sapiens	IDS	R-HSA-1793182
R-HSA-1369062	ABC transporters in lipid homeostasis	0.826209	1	29	0.00209099	0.826209	1	11	0.000945	9606	Homo sapiens	ABCG1	R-HSA-266082
R-HSA-198725	Nuclear Events (kinase and transcription factor activation)	0.826209	1	29	0.00209099	0.826209	1	11	0.000945	9606	Homo sapiens	DUSP4	R-HSA-203797
R-HSA-5619507	Activation of HOX genes during differentiation	0.827452	5	116	0.00836398	0.827452	31	43	0.00369321	9606	Homo sapiens	RARG;H3F3B;H2AFX;ZNF335;POLR2K	R-HSA-5617877;R-HSA-5617492;R-HSA-5617431;R-HSA-5621010;R-HSA-5617874;R-HSA-6810159;R-HSA-6810158;R-HSA-5617887;R-HSA-5617862;R-HSA-5617859;R-HSA-6810161;R-HSA-5617484;R-HSA-5617676;R-HSA-5693644;R-HSA-5617486;R-HSA-5617672;R-HSA-5617483;R-HSA-5617867;R-HSA-5621002;R-HSA-5617866;R-HSA-5617462;R-HSA-5617650;R-HSA-5617661;R-HSA-5617471;R-HSA-5617445;R-HSA-5617452;R-HSA-5617454;R-HSA-5617641;R-HSA-6…
R-HSA-5617472	Activation of anterior HOX genes in hindbrain development during early embryogenesis	0.827452	5	116	0.00836398	0.827452	31	43	0.00369321	9606	Homo sapiens	RARG;H3F3B;H2AFX;ZNF335;POLR2K	R-HSA-5617877;R-HSA-5617492;R-HSA-5617431;R-HSA-5621010;R-HSA-5617874;R-HSA-6810159;R-HSA-6810158;R-HSA-5617887;R-HSA-5617862;R-HSA-5617859;R-HSA-6810161;R-HSA-5617484;R-HSA-5617676;R-HSA-5693644;R-HSA-5617486;R-HSA-5617672;R-HSA-5617483;R-HSA-5617867;R-HSA-5621002;R-HSA-5617866;R-HSA-5617462;R-HSA-5617650;R-HSA-5617661;R-HSA-5617471;R-HSA-5617445;R-HSA-5617452;R-HSA-5617454;R-HSA-5617641;R-HSA-6…
R-HSA-73887	Death Receptor Signalling	0.833783	7	157	0.0113202	0.833783	18	90	0.00772997	9606	Homo sapiens	TIAM1;NGFRAP1;ARHGDIA;SPPL2A;XIAP;ARHGEF1;VAV1	R-HSA-5357776;R-HSA-5357904;R-HSA-193696;R-HSA-5693108;R-HSA-5357845;R-HSA-5357780;R-HSA-193668;R-HSA-5693055;R-HSA-205039;R-HSA-193646;R-HSA-5357757;R-HSA-193650;R-HSA-9012761;R-HSA-5357860;R-HSA-204981;R-HSA-5357928;R-HSA-8863101;R-HSA-205117
R-HSA-388841	Costimulation by the CD28 family	0.835572	4	97	0.00699402	0.835572	12	34	0.00292021	9606	Homo sapiens	AKT2;GRB2;TRIB3;VAV1	R-HSA-389348;R-HSA-2317314;R-HSA-389350;R-HSA-198640;R-HSA-2317332;R-HSA-389756;R-HSA-389919;R-HSA-388814;R-HSA-390329;R-HSA-389352;R-HSA-198270;R-HSA-389354
R-HSA-1650814	Collagen biosynthesis and modifying enzymes	0.836108	3	76	0.00547985	0.836108	22	51	0.00438031	9606	Homo sapiens	COL1A1;COL4A5;P4HB	R-HSA-8948232;R-HSA-8944265;R-HSA-1650808;R-HSA-2002460;R-HSA-8948234;R-HSA-2002428;R-HSA-2022073;R-HSA-8948224;R-HSA-8948226;R-HSA-2089971;R-HSA-8948228;R-HSA-1981104;R-HSA-8948230;R-HSA-8948231;R-HSA-8948219;R-HSA-8948222;R-HSA-1981128;R-HSA-2002440;R-HSA-1980233;R-HSA-1981157;R-HSA-1981120;R-HSA-8944214
R-HSA-193368	Synthesis of bile acids and bile salts via 7alpha-hydroxycholesterol	0.836108	3	76	0.00547985	0.836108	5	39	0.00334965	9606	Homo sapiens	ACOT8;SLC27A2	R-HSA-193424;R-HSA-193401;R-HSA-192137;R-HSA-193385;R-HSA-193407
R-HSA-8963899	Plasma lipoprotein remodeling	0.836394	2	54	0.00389358	0.836394	3	30	0.00257666	9606	Homo sapiens	ANGPTL4;ABCG1	R-HSA-6784676;R-HSA-6784628;R-HSA-266082
R-HSA-75153	Apoptotic execution phase	0.836394	2	54	0.00389358	0.836394	4	57	0.00489564	9606	Homo sapiens	STK26;KPNB1	R-HSA-211191;R-HSA-211206;R-HSA-9029667;R-HSA-350651
R-HSA-2514859	Inactivation, recovery and regulation of the phototransduction cascade	0.836394	2	54	0.00389358	0.836394	1	19	0.00163188	9606	Homo sapiens	NMT1	R-HSA-2534087
R-HSA-211999	CYP2E1 reactions	0.836396	1	30	0.0021631	0.836396	6	6	0.000515	9606	Homo sapiens	CYP2S1	R-HSA-76416;R-HSA-76354;R-HSA-76434;R-HSA-76475;R-HSA-76397;R-HSA-143468
R-HSA-202040	G-protein activation	0.836396	1	30	0.0021631	0.836396	6	6	0.000515	9606	Homo sapiens	GNAI1	R-HSA-167408;R-HSA-167415;R-HSA-167429;R-HSA-167419;R-HSA-167433;R-HSA-112271
R-HSA-5357956	TNFR1-induced NFkappaB signaling pathway	0.836396	1	30	0.0021631	0.836396	5	5	0.000429	9606	Homo sapiens	XIAP	R-HSA-5357776;R-HSA-5357904;R-HSA-5357860;R-HSA-5357780;R-HSA-5357757
R-HSA-5693554	Resolution of D-loop Structures through Synthesis-Dependent Strand Annealing (SDSA)	0.836396	1	30	0.0021631	0.836396	1	1	8.59e-05	9606	Homo sapiens	BRCA1	R-HSA-5693589
R-HSA-73772	RNA Polymerase I Promoter Escape	0.836396	1	30	0.0021631	0.836396	1	1	8.59e-05	9606	Homo sapiens	POLR2K	R-HSA-73769
R-HSA-181430	Norepinephrine Neurotransmitter Release Cycle	0.836396	1	30	0.0021631	0.836396	2	6	0.000515	9606	Homo sapiens	PPFIA4	R-HSA-374899;R-HSA-374922
R-HSA-5654693	FRS-mediated FGFR1 signaling	0.836396	1	30	0.0021631	0.836396	2	9	0.000773	9606	Homo sapiens	GRB2	R-HSA-5654586;R-HSA-5654392
R-HSA-8963889	Assembly of active LPL and LIPC lipase complexes	0.836396	1	30	0.0021631	0.836396	2	12	0.00103066	9606	Homo sapiens	ANGPTL4	R-HSA-6784676;R-HSA-6784628
R-HSA-5218921	VEGFR2 mediated cell proliferation	0.836396	1	30	0.0021631	0.836396	2	12	0.00103066	9606	Homo sapiens	ITPR1	R-HSA-169683;R-HSA-169680
R-HSA-8963898	Plasma lipoprotein assembly	0.836396	1	30	0.0021631	0.836396	3	19	0.00163188	9606	Homo sapiens	P4HB	R-HSA-174786;R-HSA-174741;R-HSA-8866329
R-HSA-201451	Signaling by BMP	0.836396	1	30	0.0021631	0.836396	1	17	0.0014601	9606	Homo sapiens	AMH	R-HSA-8858346
R-HSA-156827	L13a-mediated translational silencing of Ceruloplasmin expression	0.83821	5	118	0.00850818	0.83821	2	3	0.000258	9606	Homo sapiens	RPL27;RPL38;EIF3C;RPL39	R-HSA-156823;R-HSA-156826
R-HSA-418346	Platelet homeostasis	0.83821	5	118	0.00850818	0.83821	9	30	0.00257666	9606	Homo sapiens	ITPR1;ORAI1;ATP2A2;ATP2B1;LRP8	R-HSA-418309;R-HSA-432129;R-HSA-434798;R-HSA-434700;R-HSA-8948034;R-HSA-418365;R-HSA-139854;R-HSA-418442;R-HSA-432121
R-HSA-168254	Influenza Infection	0.838488	9	197	0.0142043	0.838488	12	60	0.00515331	9606	Homo sapiens	TGFB1;NUP85;RPL27;RPL38;KPNA2;RPL39;POLR2K;KPNB1	R-HSA-192627;R-HSA-192704;R-HSA-168880;R-HSA-168337;R-HSA-168865;R-HSA-168326;R-HSA-168310;R-HSA-1176059;R-HSA-192841;R-HSA-6791035;R-HSA-192925;R-HSA-168317
R-HSA-70326	Glucose metabolism	0.842389	6	139	0.0100224	0.842389	8	50	0.00429443	9606	Homo sapiens	GPI;PFKFB4;G6PC3;NUP85;SLC25A10;MRPL12	R-HSA-3262512;R-HSA-163750;R-HSA-70471;R-HSA-70475;R-HSA-71802;R-HSA-372843;R-HSA-170796;R-HSA-163773
R-HSA-1834949	Cytosolic sensors of pathogen-associated DNA	0.842479	3	77	0.00555195	0.842479	3	48	0.00412265	9606	Homo sapiens	REL;POLR2K;NFKBIB	R-HSA-9604480;R-HSA-168140;R-HSA-1964482
R-HSA-3928665	EPH-ephrin mediated repulsion of cells	0.843809	2	55	0.00396568	0.843809	3	9	0.000773	9606	Homo sapiens	TIAM1;MMP9	R-HSA-4093327;R-HSA-3928642;R-HSA-3928657
R-HSA-5620920	Cargo trafficking to the periciliary membrane	0.843809	2	55	0.00396568	0.843809	6	27	0.00231899	9606	Homo sapiens	EXOC7;RAB3IP	R-HSA-5623525;R-HSA-5623524;R-HSA-5623527;R-HSA-5617815;R-HSA-5623521;R-HSA-5623519
R-HSA-1483191	Synthesis of PC	0.843809	2	55	0.00396568	0.843809	2	18	0.00154599	9606	Homo sapiens	CHKA;PCTP	R-HSA-8873794;R-HSA-1483004
R-HSA-389599	Alpha-oxidation of phytanate	0.845987	1	31	0.0022352	0.845987	2	8	0.000687	9606	Homo sapiens	SLC27A2	R-HSA-389622;R-HSA-389632
R-HSA-1660516	Synthesis of PIPs at the early endosome membrane	0.845987	1	31	0.0022352	0.845987	2	13	0.00111655	9606	Homo sapiens	MTMR4	R-HSA-1676105;R-HSA-1676141
R-HSA-389887	Beta-oxidation of pristanoyl-CoA	0.845987	1	31	0.0022352	0.845987	1	11	0.000945	9606	Homo sapiens	ACOT8	R-HSA-390304
R-HSA-5601884	PIWI-interacting RNA (piRNA) biogenesis	0.845987	1	31	0.0022352	0.845987	1	15	0.00128833	9606	Homo sapiens	POLR2K	R-HSA-5601926
R-HSA-9025094	Biosynthesis of DPAn-3 SPMs	0.845987	1	31	0.0022352	0.845987	1	18	0.00154599	9606	Homo sapiens	ALOX15	R-HSA-9026003
R-HSA-156902	Peptide chain elongation	0.84684	4	99	0.00713822	0.84684	4	5	0.000429	9606	Homo sapiens	RPL27;RPL38;RPL39	R-HSA-156915;R-HSA-156912;R-HSA-156923;R-HSA-156907
R-HSA-381119	Unfolded Protein Response (UPR)	0.847333	7	160	0.0115365	0.847333	4	95	0.00815941	9606	Homo sapiens	GSK3A;EXOSC5;GOSR2;DDX11	R-HSA-517731;R-HSA-1791054;R-HSA-1791116;R-HSA-1791154
R-HSA-1799339	SRP-dependent cotranslational protein targeting to membrane	0.853309	5	121	0.00872449	0.853309	5	5	0.000429	9606	Homo sapiens	RPL27;RPL38;SRP68;RPL39	R-HSA-1799326;R-HSA-1799330;R-HSA-1799329;R-HSA-1799335;R-HSA-1799332
R-HSA-1660661	Sphingolipid de novo biosynthesis	0.85458	3	79	0.00569616	0.85458	3	30	0.00257666	9606	Homo sapiens	ALDH3B2;BCL2;DEGS1	R-HSA-428259;R-HSA-6808464;R-HSA-428123
R-HSA-983169	Class I MHC mediated antigen processing & presentation	0.854701	23	464	0.0334559	0.854701	9	48	0.00412265	9606	Homo sapiens	PSMD10;PSMD12;NARF;UBE2C;FBXO27;FBXL19;KLHL11;UBE2A;KLHL13;UBE2Z;FBXO41;SOCS3;RNF144B;PSMD9;NPEPPS;RNF213;UBE2S;PSMC4;PSME3;CDC27;UBE2O;UBE2M	R-HSA-983150;R-HSA-983147;R-HSA-1236935;R-HSA-983162;R-HSA-1236970;R-HSA-983157;R-HSA-983156;R-HSA-983140;R-HSA-983152
R-HSA-375170	CDO in myogenesis	0.855016	1	32	0.0023073	0.855016	5	14	0.00120244	9606	Homo sapiens	SPAG9	R-HSA-376117;R-HSA-448951;R-HSA-449200;R-HSA-448958;R-HSA-448957
R-HSA-525793	Myogenesis	0.855016	1	32	0.0023073	0.855016	5	14	0.00120244	9606	Homo sapiens	SPAG9	R-HSA-376117;R-HSA-448951;R-HSA-449200;R-HSA-448958;R-HSA-448957
R-HSA-210500	Glutamate Neurotransmitter Release Cycle	0.855016	1	32	0.0023073	0.855016	2	8	0.000687	9606	Homo sapiens	PPFIA4	R-HSA-210426;R-HSA-210430
R-HSA-3214842	HDMs demethylate histones	0.855016	1	32	0.0023073	0.855016	4	17	0.0014601	9606	Homo sapiens	JMJD6	R-HSA-5661124;R-HSA-5661125;R-HSA-5661122;R-HSA-4754176
R-HSA-5689901	Metalloprotease DUBs	0.855016	1	32	0.0023073	0.855016	1	6	0.000515	9606	Homo sapiens	BRCA1	R-HSA-5691411
R-HSA-380994	ATF4 activates genes	0.855016	1	32	0.0023073	0.855016	1	7	0.000601	9606	Homo sapiens	EXOSC5	R-HSA-517731
R-HSA-69273	Cyclin A/B1/B2 associated events during G2/M transition	0.855016	1	32	0.0023073	0.855016	2	25	0.00214721	9606	Homo sapiens	MPP2	R-HSA-4088141;R-HSA-4088024
R-HSA-1855183	Synthesis of IP2, IP, and Ins in the cytosol	0.855016	1	32	0.0023073	0.855016	1	14	0.00120244	9606	Homo sapiens	OCRL	R-HSA-1855174
R-HSA-2122948	Activated NOTCH1 Transmits Signal to the Nucleus	0.855016	1	32	0.0023073	0.855016	1	21	0.00180366	9606	Homo sapiens	NEURL1	R-HSA-1980074
R-HSA-975956	Nonsense Mediated Decay (NMD) independent of the Exon Junction Complex (EJC)	0.857449	4	101	0.00728243	0.857449	1	1	8.59e-05	9606	Homo sapiens	RPL27;RPL38;RPL39	R-HSA-927789
R-HSA-6799198	Complex I biogenesis	0.85773	2	57	0.00410988	0.85773	6	13	0.00111655	9606	Homo sapiens	NDUFAF6;NDUFA1	R-HSA-6799191;R-HSA-6799202;R-HSA-6799197;R-HSA-6799196;R-HSA-6799179;R-HSA-6799178
R-HSA-5693571	Nonhomologous End-Joining (NHEJ)	0.85773	2	57	0.00410988	0.85773	4	13	0.00111655	9606	Homo sapiens	H2AFX;BRCA1	R-HSA-5686900;R-HSA-5686704;R-HSA-5693599;R-HSA-5686685
R-HSA-532668	N-glycan trimming in the ER and Calnexin/Calreticulin cycle	0.85773	2	57	0.00410988	0.85773	2	18	0.00154599	9606	Homo sapiens	DERL1;ENGASE	R-HSA-8853379;R-HSA-8850594
R-HSA-5621481	C-type lectin receptors (CLRs)	0.85807	9	202	0.0145649	0.85807	22	68	0.00584042	9606	Homo sapiens	PSMD10;PSMD9;PSMD12;PSMC4;PSME3;CARD9;ITPR1;REL;UBE2M	R-HSA-5607733;R-HSA-5607732;R-HSA-5607731;R-HSA-5607741;R-HSA-5607740;R-HSA-5607742;R-HSA-5607737;R-HSA-5607736;R-HSA-169683;R-HSA-5607751;R-HSA-169680;R-HSA-5660965;R-HSA-5607744;R-HSA-5607747;R-HSA-5607757;R-HSA-5607725;R-HSA-5607756;R-HSA-5607724;R-HSA-5607759;R-HSA-5607726;R-HSA-5607753;R-HSA-5607720
R-HSA-72706	GTP hydrolysis and joining of the 60S ribosomal subunit	0.858074	5	122	0.0087966	0.858074	3	3	0.000258	9606	Homo sapiens	RPL27;RPL38;EIF3C;RPL39	R-HSA-72672;R-HSA-72619;R-HSA-72671
R-HSA-162906	HIV Infection	0.858327	12	260	0.0187468	0.858327	60	156	0.0133986	9606	Homo sapiens	PSMD10;PSMD9;PSMD12;NUP85;PSMC4;PSME3;NMT1;SLC25A5;CHMP6;POLR2K;KPNB1	R-HSA-180736;R-HSA-3159227;R-HSA-180622;R-HSA-167181;R-HSA-167191;R-HSA-167192;R-HSA-167196;R-HSA-167197;R-HSA-167459;R-HSA-167072;R-HSA-167076;R-HSA-167077;R-HSA-167083;R-HSA-180905;R-HSA-167087;R-HSA-167084;R-HSA-167468;R-HSA-167085;R-HSA-167090;R-HSA-167474;R-HSA-165043;R-HSA-167089;R-HSA-167478;R-HSA-165047;R-HSA-167477;R-HSA-167098;R-HSA-167097;R-HSA-167481;R-HSA-167484;R-HSA-167111;R-HSA-16…
R-HSA-5625740	RHO GTPases activate PKNs	0.860321	3	80	0.00576826	0.860321	9	20	0.00171777	9606	Homo sapiens	H3F3B;YWHAB;H2AFX	R-HSA-5625797;R-HSA-5625796;R-HSA-75016;R-HSA-5625870;R-HSA-5625774;R-HSA-5625849;R-HSA-5625784;R-HSA-5625848;R-HSA-5625883
R-HSA-73863	RNA Polymerase I Transcription Termination	0.863517	1	33	0.00237941	0.863517	3	4	0.000344	9606	Homo sapiens	POLR2K	R-HSA-74993;R-HSA-74992;R-HSA-74994
R-HSA-9018679	Biosynthesis of EPA-derived SPMs	0.863517	1	33	0.00237941	0.863517	2	17	0.0014601	9606	Homo sapiens	ALOX15	R-HSA-9018907;R-HSA-9020610
R-HSA-1483213	Synthesis of PE	0.863517	1	33	0.00237941	0.863517	1	9	0.000773	9606	Homo sapiens	CHKA	R-HSA-1483222
R-HSA-2514856	The phototransduction cascade	0.864257	2	58	0.00418199	0.864257	1	27	0.00231899	9606	Homo sapiens	NMT1	R-HSA-2534087
R-HSA-5693567	HDR through Homologous Recombination (HRR) or Single Strand Annealing (SSA)	0.867218	5	124	0.0089408	0.867218	28	42	0.00360732	9606	Homo sapiens	RFC5;H2AFX;BRCA1;POLE	R-HSA-5684887;R-HSA-5684052;R-HSA-5693589;R-HSA-5684882;R-HSA-5685011;R-HSA-5686483;R-HSA-5693584;R-HSA-5685341;R-HSA-5693593;R-HSA-5686469;R-HSA-5686657;R-HSA-5685838;R-HSA-5684108;R-HSA-5693580;R-HSA-5686410;R-HSA-5684875;R-HSA-5693620;R-HSA-5686642;R-HSA-5693564;R-HSA-5693561;R-HSA-5693542;R-HSA-5684071;R-HSA-5685156;R-HSA-5693539;R-HSA-5685985;R-HSA-5685994;R-HSA-5693608;R-HSA-5686440
R-HSA-202424	Downstream TCR signaling	0.867218	5	124	0.0089408	0.867218	1	24	0.00206132	9606	Homo sapiens	PSMD10;PSMD9;PSMD12;PSMC4;PSME3	R-HSA-5607724
R-HSA-425393	Transport of inorganic cations/anions and amino acids/oligopeptides	0.867929	7	165	0.011897	0.867929	10	75	0.00644164	9606	Homo sapiens	SLC5A8;SLC9A6;SLC7A8;SLC6A14;SLC26A11;SLC25A10;SLC1A5;MRPL12	R-HSA-429767;R-HSA-429749;R-HSA-352385;R-HSA-8875871;R-HSA-425983;R-HSA-1614546;R-HSA-375487;R-HSA-352191;R-HSA-372843;R-HSA-352379
R-HSA-197264	Nicotinamide salvaging	0.870509	2	59	0.00425409	0.870509	2	12	0.00103066	9606	Homo sapiens	SLC5A8;NAPRT	R-HSA-197186;R-HSA-429749
R-HSA-373752	Netrin-1 signaling	0.870509	2	59	0.00425409	0.870509	5	37	0.00317788	9606	Homo sapiens	AGAP2;UNC5C	R-HSA-373751;R-HSA-373713;R-HSA-418863;R-HSA-622357;R-HSA-418859
R-HSA-171306	Packaging Of Telomere Ends	0.87152	1	34	0.00245151	0.87152	2	2	0.000172	9606	Homo sapiens	H2AFX	R-HSA-181450;R-HSA-176700
R-HSA-5654708	Downstream signaling of activated FGFR3	0.87152	1	34	0.00245151	0.87152	11	23	0.00197544	9606	Homo sapiens	GRB2	R-HSA-5654646;R-HSA-5654647;R-HSA-5654709;R-HSA-5654643;R-HSA-5654640;R-HSA-5654416;R-HSA-5654641;R-HSA-5654705;R-HSA-177931;R-HSA-5654637;R-HSA-5654413
R-HSA-5654732	Negative regulation of FGFR3 signaling	0.87152	1	34	0.00245151	0.87152	4	14	0.00120244	9606	Homo sapiens	GRB2	R-HSA-5654679;R-HSA-1549564;R-HSA-5654730;R-HSA-1295613
R-HSA-442742	CREB phosphorylation through the activation of Ras	0.87152	1	34	0.00245151	0.87152	2	8	0.000687	9606	Homo sapiens	GRIN2D	R-HSA-442732;R-HSA-442760
R-HSA-397795	G-protein beta:gamma signalling	0.87152	1	34	0.00245151	0.87152	1	6	0.000515	9606	Homo sapiens	AKT2	R-HSA-9603279
R-HSA-73614	Pyrimidine salvage	0.87152	1	34	0.00245151	0.87152	1	10	0.000859	9606	Homo sapiens	TK1	R-HSA-73632
R-HSA-140875	Common Pathway of Fibrin Clot Formation	0.87152	1	34	0.00245151	0.87152	2	29	0.00249077	9606	Homo sapiens	THBD	R-HSA-141040;R-HSA-141046
R-HSA-72312	rRNA processing	0.872046	11	245	0.0176653	0.872046	8	21	0.00180366	9606	Homo sapiens	EXOSC5;RPL27;NOC4L;RPL38;CSNK1D;NOL11;UTP14A;RPL39;MRM1;UTP18	R-HSA-6791223;R-HSA-6791222;R-HSA-6791221;R-HSA-6791218;R-HSA-6793122;R-HSA-6791228;R-HSA-6791227;R-HSA-6790906
R-HSA-1474290	Collagen formation	0.872186	4	104	0.00749874	0.872186	40	77	0.00661342	9606	Homo sapiens	COL1A1;COL4A5;P4HB;MMP9	R-HSA-8948232;R-HSA-8944265;R-HSA-2002460;R-HSA-8948234;R-HSA-2395302;R-HSA-8948224;R-HSA-8948226;R-HSA-8948228;R-HSA-1474266;R-HSA-8948230;R-HSA-8948231;R-HSA-1981128;R-HSA-2002440;R-HSA-2395314;R-HSA-1980233;R-HSA-2395324;R-HSA-2395257;R-HSA-1981120;R-HSA-2395322;R-HSA-8944214;R-HSA-2250301;R-HSA-1650808;R-HSA-2002428;R-HSA-2022073;R-HSA-2395340;R-HSA-2089971;R-HSA-2396234;R-HSA-1981104;R-HSA-2…
R-HSA-156842	Eukaryotic Translation Elongation	0.872186	4	104	0.00749874	0.872186	4	9	0.000773	9606	Homo sapiens	RPL27;RPL38;RPL39	R-HSA-156915;R-HSA-156912;R-HSA-156923;R-HSA-156907
R-HSA-422356	Regulation of insulin secretion	0.872186	4	104	0.00749874	0.872186	9	37	0.00317788	9606	Homo sapiens	ITPR1;ADRA2C;SLC25A5;GNAI1	R-HSA-169683;R-HSA-400071;R-HSA-169680;R-HSA-400037;R-HSA-400063;R-HSA-381644;R-HSA-265166;R-HSA-400092;R-HSA-163215
R-HSA-5617833	Cilium Assembly	0.875709	9	207	0.0149254	0.875709	21	50	0.00429443	9606	Homo sapiens	EXOC7;FBF1;CEP131;RAB3IP;MKS1;CSNK1D;HAUS5;TUBG1;DYNLL2	R-HSA-5624949;R-HSA-5626228;R-HSA-5617815;R-HSA-5625424;R-HSA-5626227;R-HSA-5625426;R-HSA-5638014;R-HSA-5623519;R-HSA-5626681;R-HSA-5617816;R-HSA-5624952;R-HSA-5638009;R-HSA-5623525;R-HSA-5623524;R-HSA-5623527;R-HSA-5623521;R-HSA-5625421;R-HSA-5626220;R-HSA-5626223;R-HSA-5625416;R-HSA-5626699
R-HSA-418597	G alpha (z) signalling events	0.876494	2	60	0.00432619	0.876494	4	10	0.000859	9606	Homo sapiens	ADRA2C;GNAI1	R-HSA-392129;R-HSA-749453;R-HSA-751024;R-HSA-749446
R-HSA-4085001	Sialic acid metabolism	0.876494	2	60	0.00432619	0.876494	1	20	0.00171777	9606	Homo sapiens	ST3GAL4;ST3GAL1	R-HSA-4084984
R-HSA-8856688	Golgi-to-ER retrograde transport	0.876923	6	147	0.0105992	0.876923	12	18	0.00154599	9606	Homo sapiens	NAPA;ARF3;KIF18B;KIF13B;TMED2;DYNLL2	R-HSA-8849350;R-HSA-6811414;R-HSA-6811412;R-HSA-6811427;R-HSA-6811411;R-HSA-6811426;R-HSA-6811425;R-HSA-6811423;R-HSA-6811422;R-HSA-6811418;R-HSA-8849353;R-HSA-6811417
R-HSA-72086	mRNA Capping	0.879054	1	35	0.00252361	0.879054	10	11	0.000945	9606	Homo sapiens	POLR2K	R-HSA-77073;R-HSA-77090;R-HSA-77077;R-HSA-77095;R-HSA-77078;R-HSA-77081;R-HSA-77083;R-HSA-77069;R-HSA-77085;R-HSA-77068
R-HSA-2424491	DAP12 signaling	0.879054	1	35	0.00252361	0.879054	11	17	0.0014601	9606	Homo sapiens	GRB2	R-HSA-2424484;R-HSA-2424485;R-HSA-2424486;R-HSA-2396599;R-HSA-2424487;R-HSA-2396561;R-HSA-2424481;R-HSA-2396594;R-HSA-2424476;R-HSA-2424477;R-HSA-2396606
R-HSA-5654716	Downstream signaling of activated FGFR4	0.879054	1	35	0.00252361	0.879054	11	23	0.00197544	9606	Homo sapiens	GRB2	R-HSA-5654662;R-HSA-5654423;R-HSA-5654663;R-HSA-5654659;R-HSA-177931;R-HSA-5654669;R-HSA-5654717;R-HSA-5654714;R-HSA-5654426;R-HSA-5654667;R-HSA-5654664
R-HSA-1250196	SHC1 events in ERBB2 signaling	0.879054	1	35	0.00252361	0.879054	2	6	0.000515	9606	Homo sapiens	GRB2	R-HSA-1250486;R-HSA-1250463
R-HSA-5654733	Negative regulation of FGFR4 signaling	0.879054	1	35	0.00252361	0.879054	4	14	0.00120244	9606	Homo sapiens	GRB2	R-HSA-5654734;R-HSA-5654684;R-HSA-1549564;R-HSA-1295613
R-HSA-1592389	Activation of Matrix Metalloproteinases	0.879054	1	35	0.00252361	0.879054	4	27	0.00231899	9606	Homo sapiens	MMP9	R-HSA-1604722;R-HSA-1604690;R-HSA-1592436;R-HSA-1602454
R-HSA-9018683	Biosynthesis of DPA-derived SPMs	0.879054	1	35	0.00252361	0.879054	2	21	0.00180366	9606	Homo sapiens	ALOX15	R-HSA-9025152;R-HSA-9026003
R-HSA-180024	DARPP-32 events	0.879054	1	35	0.00252361	0.879054	1	11	0.000945	9606	Homo sapiens	PDE4A	R-HSA-111962
R-HSA-450282	MAPK targets/ Nuclear events mediated by MAP kinases	0.879054	1	35	0.00252361	0.879054	1	16	0.00137422	9606	Homo sapiens	DUSP4	R-HSA-203797
R-HSA-1592230	Mitochondrial biogenesis	0.879998	5	127	0.00915711	0.879998	17	36	0.00309199	9606	Homo sapiens	GABPB1;PRKAB1	R-HSA-1592249;R-HSA-1592250;R-HSA-1592251;R-HSA-1592252;R-HSA-1592240;R-HSA-1592241;R-HSA-1592243;R-HSA-1592244;R-HSA-1592246;R-HSA-1592232;R-HSA-2466391;R-HSA-1592234;R-HSA-1592235;R-HSA-1592236;R-HSA-1592239;R-HSA-2466367;R-HSA-2466392
R-HSA-383280	Nuclear Receptor transcription pathway	0.881339	3	84	0.00605667	0.881339	1	1	8.59e-05	9606	Homo sapiens	RARG;VDR;NR1H2	R-HSA-376419
R-HSA-112382	Formation of RNA Pol II elongation complex	0.882224	2	61	0.0043983	0.882224	2	2	0.000172	9606	Homo sapiens	LEO1;POLR2K	R-HSA-112379;R-HSA-112381
R-HSA-1428517	The citric acid (TCA) cycle and respiratory electron transport	0.883	10	229	0.0165116	0.883	17	65	0.00558275	9606	Homo sapiens	NDUFAF6;TACO1;NDUFA1;UQCRFS1;COX14;ETFB;COX6C;SLC16A3;COQ10A;SLC25A14	R-HSA-166214;R-HSA-6799202;R-HSA-170026;R-HSA-164651;R-HSA-6799179;R-HSA-163214;R-HSA-6799178;R-HSA-166220;R-HSA-373867;R-HSA-169260;R-HSA-6799191;R-HSA-166387;R-HSA-163217;R-HSA-169270;R-HSA-373875;R-HSA-6799197;R-HSA-6799196
R-HSA-168164	Toll Like Receptor 3 (TLR3) Cascade	0.88559	4	107	0.00771505	0.88559	10	60	0.00515331	9606	Homo sapiens	DUSP4;TRAF3;REL;NFKBIB	R-HSA-9013992;R-HSA-9013979;R-HSA-9013978;R-HSA-168166;R-HSA-203797;R-HSA-9013985;R-HSA-9013986;R-HSA-168140;R-HSA-9013990;R-HSA-9013974
R-HSA-170834	Signaling by TGF-beta Receptor Complex	0.886133	3	85	0.00612878	0.886133	27	82	0.00704286	9606	Homo sapiens	TGFB1;MTMR4;UBE2M	R-HSA-178178;R-HSA-2128994;R-HSA-2160931;R-HSA-2160932;R-HSA-2160935;R-HSA-173512;R-HSA-4332236;R-HSA-178189;R-HSA-177107;R-HSA-170835;R-HSA-2134519;R-HSA-170843;R-HSA-170846;R-HSA-170844;R-HSA-170850;R-HSA-2134532;R-HSA-2187401;R-HSA-178218;R-HSA-173483;R-HSA-2127562;R-HSA-2187405;R-HSA-170861;R-HSA-170868;R-HSA-2169046;R-HSA-2179291;R-HSA-2169050;R-HSA-2179293
R-HSA-5693568	Resolution of D-loop Structures through Holliday Junction Intermediates	0.886146	1	36	0.00259572	0.886146	6	9	0.000773	9606	Homo sapiens	BRCA1	R-HSA-5686469;R-HSA-5686483;R-HSA-5693539;R-HSA-5693584;R-HSA-5686410;R-HSA-5686440
R-HSA-76046	RNA Polymerase III Transcription Initiation	0.886146	1	36	0.00259572	0.886146	6	13	0.00111655	9606	Homo sapiens	POLR2K	R-HSA-112150;R-HSA-76056;R-HSA-112152;R-HSA-83803;R-HSA-83805;R-HSA-76060
R-HSA-68962	Activation of the pre-replicative complex	0.886146	1	36	0.00259572	0.886146	2	9	0.000773	9606	Homo sapiens	POLE	R-HSA-68960;R-HSA-68914
R-HSA-936440	Negative regulators of DDX58/IFIH1 signaling	0.886146	1	36	0.00259572	0.886146	2	13	0.00111655	9606	Homo sapiens	TRAF3	R-HSA-936381;R-HSA-936475
R-HSA-392154	Nitric oxide stimulates guanylate cyclase	0.886146	1	36	0.00259572	0.886146	1	7	0.000601	9606	Homo sapiens	ITPR1	R-HSA-418442
R-HSA-9013508	NOTCH3 Intracellular Domain Regulates Transcription	0.886146	1	36	0.00259572	0.886146	3	22	0.00188955	9606	Homo sapiens	KAT2A	R-HSA-9021451;R-HSA-9021450;R-HSA-9016751
R-HSA-162710	Synthesis of glycosylphosphatidylinositol (GPI)	0.886146	1	36	0.00259572	0.886146	1	11	0.000945	9606	Homo sapiens	PIGL	R-HSA-162857
R-HSA-5223345	Miscellaneous transport and binding events	0.886146	1	36	0.00259572	0.886146	1	13	0.00111655	9606	Homo sapiens	MMGT1	R-HSA-5336454
R-HSA-9008059	Interleukin-37 signaling	0.886146	1	36	0.00259572	0.886146	1	14	0.00120244	9606	Homo sapiens	STAT3	R-HSA-9009072
R-HSA-112043	PLC beta mediated events	0.887707	2	62	0.0044704	0.887707	5	23	0.00197544	9606	Homo sapiens	ITPR1;GNAI1	R-HSA-169683;R-HSA-169680;R-HSA-112037;R-HSA-111879;R-HSA-111870
R-HSA-72764	Eukaryotic Translation Termination	0.889778	4	108	0.00778715	0.889778	3	5	0.000429	9606	Homo sapiens	RPL27;RPL38;RPL39	R-HSA-141671;R-HSA-141691;R-HSA-141673
R-HSA-983695	Antigen activates B Cell Receptor (BCR) leading to generation of second messengers	0.889778	4	108	0.00778715	0.889778	9	17	0.0014601	9606	Homo sapiens	ITPR1;ORAI1;GRB2;VAV1	R-HSA-169683;R-HSA-169680;R-HSA-2076220;R-HSA-983704;R-HSA-434798;R-HSA-983703;R-HSA-1168376;R-HSA-1112666;R-HSA-434700
R-HSA-70171	Glycolysis	0.889778	4	108	0.00778715	0.889778	5	24	0.00206132	9606	Homo sapiens	GPI;PFKFB4;NUP85	R-HSA-163750;R-HSA-70471;R-HSA-71802;R-HSA-170796;R-HSA-163773
R-HSA-937061	TRIF(TICAM1)-mediated TLR4 signaling	0.889778	4	108	0.00778715	0.889778	10	57	0.00489564	9606	Homo sapiens	DUSP4;TRAF3;REL;NFKBIB	R-HSA-936941;R-HSA-168166;R-HSA-5362500;R-HSA-203797;R-HSA-166245;R-HSA-5362486;R-HSA-2213017;R-HSA-2201338;R-HSA-166271;R-HSA-168140
R-HSA-166166	MyD88-independent TLR4 cascade	0.889778	4	108	0.00778715	0.889778	10	59	0.00506742	9606	Homo sapiens	DUSP4;TRAF3;REL;NFKBIB	R-HSA-936941;R-HSA-168166;R-HSA-5362500;R-HSA-203797;R-HSA-166245;R-HSA-5362486;R-HSA-2213017;R-HSA-2201338;R-HSA-166271;R-HSA-168140
R-HSA-6783783	Interleukin-10 signaling	0.890754	3	86	0.00620088	0.890754	7	15	0.00128833	9606	Homo sapiens	STAT3;ICAM1	R-HSA-8937656;R-HSA-6784791;R-HSA-6784006;R-HSA-6784323;R-HSA-6790029;R-HSA-6784765;R-HSA-6784763
R-HSA-216083	Integrin cell surface interactions	0.890754	3	86	0.00620088	0.890754	6	54	0.00463798	9606	Homo sapiens	COL1A1;COL4A5;ICAM1	R-HSA-114563;R-HSA-4539779;R-HSA-199050;R-HSA-216040;R-HSA-2327695;R-HSA-216045
R-HSA-1655829	Regulation of cholesterol biosynthesis by SREBP (SREBF)	0.890754	3	86	0.00620088	0.890754	5	52	0.0044662	9606	Homo sapiens	FASN;KPNB1	R-HSA-2065550;R-HSA-2426148;R-HSA-1655843;R-HSA-2065539;R-HSA-1655831
R-HSA-6798695	Neutrophil degranulation	0.891517	23	480	0.0346096	0.891517	10	10	0.000859	9606	Homo sapiens	GPI;PSMD12;CANT1;RAB5C;JUP;CRISP3;NME2;RAB27A;TMC6;MMP9;RAP2C;ALDH3B2;ACLY;PGRMC1;MAP2;NAPRT;LAMP2;DEGS1;KCNK2;GLA;SLC27A2;RAB9B;KPNB1	R-HSA-6798743;R-HSA-6799350;R-HSA-6798739;R-HSA-6800434;R-HSA-6798751;R-HSA-6798749;R-HSA-6798748;R-HSA-6798747;R-HSA-6800426;R-HSA-6798745
R-HSA-5693538	Homology Directed Repair	0.891715	5	130	0.00937342	0.891715	28	50	0.00429443	9606	Homo sapiens	RFC5;H2AFX;BRCA1;POLE	R-HSA-5684887;R-HSA-5684052;R-HSA-5693589;R-HSA-5684882;R-HSA-5685011;R-HSA-5686483;R-HSA-5693584;R-HSA-5685341;R-HSA-5693593;R-HSA-5686469;R-HSA-5686657;R-HSA-5685838;R-HSA-5684108;R-HSA-5693580;R-HSA-5686410;R-HSA-5684875;R-HSA-5693620;R-HSA-5686642;R-HSA-5693564;R-HSA-5693561;R-HSA-5693542;R-HSA-5684071;R-HSA-5685156;R-HSA-5693539;R-HSA-5685985;R-HSA-5685994;R-HSA-5693608;R-HSA-5686440
R-HSA-167158	Formation of the HIV-1 Early Elongation Complex	0.892823	1	37	0.00266782	0.892823	5	5	0.000429	9606	Homo sapiens	POLR2K	R-HSA-167072;R-HSA-167089;R-HSA-167478;R-HSA-167083;R-HSA-167085
R-HSA-113418	Formation of the Early Elongation Complex	0.892823	1	37	0.00266782	0.892823	3	3	0.000258	9606	Homo sapiens	POLR2K	R-HSA-113402;R-HSA-113407;R-HSA-112383
R-HSA-5693537	Resolution of D-Loop Structures	0.892823	1	37	0.00266782	0.892823	7	10	0.000859	9606	Homo sapiens	BRCA1	R-HSA-5693589;R-HSA-5686469;R-HSA-5686483;R-HSA-5693539;R-HSA-5693584;R-HSA-5686410;R-HSA-5686440
R-HSA-162588	Budding and maturation of HIV virion	0.892823	1	37	0.00266782	0.892823	2	3	0.000258	9606	Homo sapiens	CHMP6	R-HSA-3159232;R-HSA-3159227
R-HSA-4085377	SUMOylation of SUMOylation proteins	0.892823	1	37	0.00266782	0.892823	2	5	0.000429	9606	Homo sapiens	NUP85	R-HSA-4551649;R-HSA-4551679
R-HSA-392518	Signal amplification	0.892823	1	37	0.00266782	0.892823	3	18	0.00154599	9606	Homo sapiens	GNAI1	R-HSA-392195;R-HSA-392187;R-HSA-392202
R-HSA-159418	Recycling of bile acids and salts	0.892823	1	37	0.00266782	0.892823	1	12	0.00103066	9606	Homo sapiens	SLC27A2	R-HSA-159425
R-HSA-112040	G-protein mediated events	0.892952	2	63	0.0045425	0.892952	10	32	0.00274843	9606	Homo sapiens	ITPR1;GNAI1	R-HSA-170674;R-HSA-169683;R-HSA-169680;R-HSA-112037;R-HSA-111879;R-HSA-170666;R-HSA-392206;R-HSA-170686;R-HSA-170671;R-HSA-111870
R-HSA-9012852	Signaling by NOTCH3	0.892952	2	63	0.0045425	0.892952	4	37	0.00317788	9606	Homo sapiens	KAT2A;NEURL1	R-HSA-9021451;R-HSA-9021450;R-HSA-9013069;R-HSA-9016751
R-HSA-8957275	Post-translational protein phosphorylation	0.893831	4	109	0.00785925	0.893831	1	1	8.59e-05	9606	Homo sapiens	GOLM1;STC2;LAMC1;P4HB	R-HSA-8952289
R-HSA-8856825	Cargo recognition for clathrin-mediated endocytosis	0.893831	4	109	0.00785925	0.893831	5	14	0.00120244	9606	Homo sapiens	HGS;GPS1;GRB2;EPN1	R-HSA-8866279;R-HSA-8866275;R-HSA-8866283;R-HSA-8863723;R-HSA-8863721
R-HSA-6802957	Oncogenic MAPK signaling	0.895206	3	87	0.00627298	0.895206	29	34	0.00292021	9606	Homo sapiens	KSR1;YWHAB;PHB	R-HSA-6802919;R-HSA-6802918;R-HSA-6802916;R-HSA-6802915;R-HSA-6802914;R-HSA-6803234;R-HSA-6803233;R-HSA-6802912;R-HSA-6802926;R-HSA-6802925;R-HSA-6802924;R-HSA-6802922;R-HSA-6802921;R-HSA-6803240;R-HSA-6802935;R-HSA-6802934;R-HSA-6802933;R-HSA-8936731;R-HSA-6802932;R-HSA-6802943;R-HSA-6802942;R-HSA-6802941;R-HSA-6802937;R-HSA-8936676;R-HSA-6802911;R-HSA-6802910;R-HSA-6803230;R-HSA-6802908;R-HSA-6…
R-HSA-1643713	Signaling by EGFR in Cancer	0.89911	1	38	0.00273992	0.89911	14	42	0.00360732	9606	Homo sapiens	GRB2	R-HSA-5637808;R-HSA-1226014;R-HSA-1225950;R-HSA-1225951;R-HSA-1226012;R-HSA-5637798;R-HSA-1226016;R-HSA-5637764;R-HSA-5637765;R-HSA-1225957;R-HSA-5637806;R-HSA-1225961;R-HSA-5637770;R-HSA-5637801
R-HSA-5637815	Signaling by Ligand-Responsive EGFR Variants in Cancer	0.89911	1	38	0.00273992	0.89911	7	23	0.00197544	9606	Homo sapiens	GRB2	R-HSA-1226016;R-HSA-1225957;R-HSA-1225961;R-HSA-1226014;R-HSA-1225950;R-HSA-1225951;R-HSA-1226012
R-HSA-1236382	Constitutive Signaling by Ligand-Responsive EGFR Cancer Variants	0.89911	1	38	0.00273992	0.89911	7	23	0.00197544	9606	Homo sapiens	GRB2	R-HSA-1226016;R-HSA-1225957;R-HSA-1225961;R-HSA-1226014;R-HSA-1225950;R-HSA-1225951;R-HSA-1226012
R-HSA-170822	Regulation of Glucokinase by Glucokinase Regulatory Protein	0.89911	1	38	0.00273992	0.89911	1	5	0.000429	9606	Homo sapiens	NUP85	R-HSA-170796
R-HSA-381042	PERK regulates gene expression	0.89911	1	38	0.00273992	0.89911	1	11	0.000945	9606	Homo sapiens	EXOSC5	R-HSA-517731
R-HSA-390247	Beta-oxidation of very long chain fatty acids	0.89911	1	38	0.00273992	0.89911	1	12	0.00103066	9606	Homo sapiens	ACOT8	R-HSA-5690042
R-HSA-1980145	Signaling by NOTCH2	0.89911	1	38	0.00273992	0.89911	1	20	0.00171777	9606	Homo sapiens	NEURL1	R-HSA-2172172
R-HSA-111465	Apoptotic cleavage of cellular proteins	0.89911	1	38	0.00273992	0.89911	1	38	0.00326376	9606	Homo sapiens	STK26	R-HSA-350651
R-HSA-192105	Synthesis of bile acids and bile salts	0.901546	4	111	0.00800346	0.901546	10	83	0.00712875	9606	Homo sapiens	ACOT8;OSBPL7;SLC27A2	R-HSA-193424;R-HSA-193766;R-HSA-8867667;R-HSA-193401;R-HSA-192137;R-HSA-193385;R-HSA-193743;R-HSA-193727;R-HSA-193407;R-HSA-193711
R-HSA-3371556	Cellular response to heat stress	0.902433	5	133	0.00958973	0.902433	9	29	0.00249077	9606	Homo sapiens	RPTOR;RPS19BP1;NUP85;AKT1S1;DEDD2	R-HSA-3371554;R-HSA-4793819;R-HSA-5082405;R-HSA-3371467;R-HSA-5252041;R-HSA-5082356;R-HSA-5082369;R-HSA-3371518;R-HSA-5082384
R-HSA-5173105	O-linked glycosylation	0.902433	5	133	0.00958973	0.902433	5	26	0.0022331	9606	Homo sapiens	GALNT6;C1GALT1C1;ADAMTS19;ST3GAL4;ST3GAL1	R-HSA-5173005;R-HSA-1964505;R-HSA-913675;R-HSA-5173192;R-HSA-981497
R-HSA-1500931	Cell-Cell communication	0.902433	5	133	0.00958973	0.902433	5	60	0.00515331	9606	Homo sapiens	KRT19;JUP;GRB2;PVR;FERMT2	R-HSA-430341;R-HSA-391153;R-HSA-420593;R-HSA-446077;R-HSA-419002
R-HSA-75955	RNA Polymerase II Transcription Elongation	0.902766	2	65	0.00468671	0.902766	8	8	0.000687	9606	Homo sapiens	LEO1;POLR2K	R-HSA-112385;R-HSA-113412;R-HSA-112379;R-HSA-113402;R-HSA-112381;R-HSA-112396;R-HSA-113407;R-HSA-112383
R-HSA-397014	Muscle contraction	0.902938	9	216	0.0155743	0.902938	11	39	0.00334965	9606	Homo sapiens	KCNK12;TMOD3;TMOD2;ITPR1;KCNK15;ORAI1;ATP2A2;ATP2B1;KCNK2	R-HSA-390597;R-HSA-427910;R-HSA-169683;R-HSA-390598;R-HSA-418309;R-HSA-390593;R-HSA-390595;R-HSA-5226904;R-HSA-434798;R-HSA-5578910;R-HSA-139854
R-HSA-8856828	Clathrin-mediated endocytosis	0.904878	6	155	0.011176	0.904878	20	34	0.00292021	9606	Homo sapiens	RAB5C;HGS;GPS1;GRB2;OCRL;EPN1	R-HSA-8868071;R-HSA-8866279;R-HSA-8868230;R-HSA-8866275;R-HSA-8867756;R-HSA-8868236;R-HSA-8868651;R-HSA-8866283;R-HSA-8863723;R-HSA-8867754;R-HSA-8863721;R-HSA-8868648;R-HSA-8868072;R-HSA-8868661;R-HSA-8868660;R-HSA-8868659;R-HSA-8868658;R-HSA-8869438;R-HSA-8871194;R-HSA-8871193
R-HSA-167243	Tat-mediated HIV elongation arrest and recovery	0.905027	1	39	0.00281203	0.905027	3	3	0.000258	9606	Homo sapiens	POLR2K	R-HSA-167090;R-HSA-167459;R-HSA-167148
R-HSA-167238	Pausing and recovery of Tat-mediated HIV elongation	0.905027	1	39	0.00281203	0.905027	2	2	0.000172	9606	Homo sapiens	POLR2K	R-HSA-167076;R-HSA-167150
R-HSA-5083635	Defective B3GALTL causes Peters-plus syndrome (PpS)	0.905027	1	39	0.00281203	0.905027	1	1	8.59e-05	9606	Homo sapiens	ADAMTS19	R-HSA-6785565
R-HSA-5655332	Signaling by FGFR3 in disease	0.905027	1	39	0.00281203	0.905027	10	28	0.00240488	9606	Homo sapiens	GRB2	R-HSA-8853316;R-HSA-5655285;R-HSA-8853314;R-HSA-5655315;R-HSA-5655295;R-HSA-8853308;R-HSA-5655277;R-HSA-8853323;R-HSA-8853307;R-HSA-5655289
R-HSA-5654726	Negative regulation of FGFR1 signaling	0.905027	1	39	0.00281203	0.905027	4	15	0.00128833	9606	Homo sapiens	GRB2	R-HSA-5654672;R-HSA-5654673;R-HSA-1549564;R-HSA-1295613
R-HSA-8853338	Signaling by FGFR3 point mutants in cancer	0.905027	1	39	0.00281203	0.905027	5	19	0.00163188	9606	Homo sapiens	GRB2	R-HSA-5655285;R-HSA-5655315;R-HSA-5655295;R-HSA-5655277;R-HSA-5655289
R-HSA-5365859	RA biosynthesis pathway	0.905027	1	39	0.00281203	0.905027	1	11	0.000945	9606	Homo sapiens	RDH13	R-HSA-5623643
R-HSA-354192	Integrin alphaIIb beta3 signaling	0.905027	1	39	0.00281203	0.905027	2	24	0.00206132	9606	Homo sapiens	GRB2	R-HSA-354165;R-HSA-354087
R-HSA-9006921	Integrin signaling	0.905027	1	39	0.00281203	0.905027	2	24	0.00206132	9606	Homo sapiens	GRB2	R-HSA-354165;R-HSA-354087
R-HSA-168638	NOD1/2 Signaling Pathway	0.905027	1	39	0.00281203	0.905027	1	17	0.0014601	9606	Homo sapiens	CARD9	R-HSA-741395
R-HSA-3781860	Diseases associated with N-glycosylation of proteins	0.905027	1	39	0.00281203	0.905027	1	23	0.00197544	9606	Homo sapiens	ALG13	R-HSA-5633241
R-HSA-6811442	Intra-Golgi and retrograde Golgi-to-ER traffic	0.90563	9	217	0.0156464	0.90563	28	48	0.00412265	9606	Homo sapiens	NAPA;ARF3;KIF18B;GOSR2;KIF13B;COG1;TMED2;DYNLL2;RAB9B	R-HSA-6811431;R-HSA-8849350;R-HSA-6811427;R-HSA-6811426;R-HSA-6811425;R-HSA-6811433;R-HSA-8849353;R-HSA-8847638;R-HSA-8847637;R-HSA-8849748;R-HSA-8847635;R-HSA-6814671;R-HSA-6814670;R-HSA-6814678;R-HSA-6811414;R-HSA-6814676;R-HSA-6811412;R-HSA-6814675;R-HSA-6811411;R-HSA-6814674;R-HSA-6811423;R-HSA-6811422;R-HSA-6814684;R-HSA-6814683;R-HSA-6814682;R-HSA-6811418;R-HSA-6811417;R-HSA-8847544
R-HSA-390918	Peroxisomal lipid metabolism	0.9076	3	90	0.00648929	0.9076	5	35	0.0030061	9606	Homo sapiens	ACOT8;NUDT19;SLC27A2	R-HSA-389622;R-HSA-389632;R-HSA-390304;R-HSA-5690042;R-HSA-6810474
R-HSA-948021	Transport to the Golgi and subsequent modification	0.908258	9	218	0.0157185	0.908258	27	60	0.00515331	9606	Homo sapiens	NAPA;ARF3;PPP6R1;GOSR2;ST3GAL4;COG1;TMED2;CSNK1D;DYNLL2	R-HSA-5694423;R-HSA-5694421;R-HSA-5694418;R-HSA-203973;R-HSA-5694417;R-HSA-6809006;R-HSA-6809003;R-HSA-5694425;R-HSA-6809015;R-HSA-6809014;R-HSA-6809011;R-HSA-6809010;R-HSA-5694413;R-HSA-6807868;R-HSA-5694410;R-HSA-6807866;R-HSA-5694409;R-HSA-6807877;R-HSA-6807875;R-HSA-6807872;R-HSA-5694527;R-HSA-204008;R-HSA-5694522;R-HSA-5694439;R-HSA-5694446;R-HSA-1022129;R-HSA-5694441
R-HSA-167287	HIV elongation arrest and recovery	0.910598	1	40	0.00288413	0.910598	3	3	0.000258	9606	Homo sapiens	POLR2K	R-HSA-167284;R-HSA-167288;R-HSA-167481
R-HSA-3301854	Nuclear Pore Complex (NPC) Disassembly	0.910598	1	40	0.00288413	0.910598	2	2	0.000172	9606	Homo sapiens	NUP85	R-HSA-2990880;R-HSA-2990882
R-HSA-167290	Pausing and recovery of HIV elongation	0.910598	1	40	0.00288413	0.910598	2	2	0.000172	9606	Homo sapiens	POLR2K	R-HSA-167282;R-HSA-167292
R-HSA-390471	Association of TriC/CCT with target proteins during biosynthesis	0.910598	1	40	0.00288413	0.910598	1	2	0.000172	9606	Homo sapiens	STAT3	R-HSA-390470
R-HSA-114508	Effects of PIP2 hydrolysis	0.910598	1	40	0.00288413	0.910598	2	9	0.000773	9606	Homo sapiens	ITPR1	R-HSA-139941;R-HSA-139854
R-HSA-8868766	rRNA processing in the mitochondrion	0.910598	1	40	0.00288413	0.910598	1	6	0.000515	9606	Homo sapiens	MRM1	R-HSA-6793122
R-HSA-1482788	Acyl chain remodelling of PC	0.910598	1	40	0.00288413	0.910598	1	9	0.000773	9606	Homo sapiens	PLA2G3	R-HSA-1602417
R-HSA-983189	Kinesins	0.911735	2	67	0.00483092	0.911735	2	14	0.00120244	9606	Homo sapiens	KIF18B;KIF13B	R-HSA-983259;R-HSA-983266
R-HSA-421270	Cell-cell junction organization	0.911735	2	67	0.00483092	0.911735	2	21	0.00180366	9606	Homo sapiens	JUP;PVR	R-HSA-420593;R-HSA-419002
R-HSA-192823	Viral mRNA Translation	0.912191	4	114	0.00821977	0.912191	2	2	0.000172	9606	Homo sapiens	RPL27;RPL38;RPL39	R-HSA-192704;R-HSA-192841
R-HSA-9006936	Signaling by TGF-beta family members	0.912191	4	114	0.00821977	0.912191	28	107	0.00919007	9606	Homo sapiens	TGFB1;AMH;MTMR4;UBE2M	R-HSA-178178;R-HSA-2128994;R-HSA-2160931;R-HSA-2160932;R-HSA-2160935;R-HSA-173512;R-HSA-4332236;R-HSA-178189;R-HSA-177107;R-HSA-170835;R-HSA-2134519;R-HSA-170843;R-HSA-170846;R-HSA-170844;R-HSA-170850;R-HSA-2134532;R-HSA-2187401;R-HSA-178218;R-HSA-173483;R-HSA-2127562;R-HSA-2187405;R-HSA-8858346;R-HSA-170861;R-HSA-170868;R-HSA-2169046;R-HSA-2179291;R-HSA-2169050;R-HSA-2179293
R-HSA-416482	G alpha (12/13) signalling events	0.915109	3	92	0.0066335	0.915109	3	12	0.00103066	9606	Homo sapiens	TIAM1;ARHGEF1;VAV1	R-HSA-114544;R-HSA-114548;R-HSA-419166
R-HSA-5173214	O-glycosylation of TSR domain-containing proteins	0.915843	1	41	0.00295623	0.915843	2	2	0.000172	9606	Homo sapiens	ADAMTS19	R-HSA-5173005;R-HSA-5173192
R-HSA-5654687	Downstream signaling of activated FGFR1	0.915843	1	41	0.00295623	0.915843	11	24	0.00206132	9606	Homo sapiens	GRB2	R-HSA-5654692;R-HSA-5654596;R-HSA-5654597;R-HSA-5654594;R-HSA-5654690;R-HSA-5654592;R-HSA-5654591;R-HSA-177931;R-HSA-5654586;R-HSA-5654392;R-HSA-5654600
R-HSA-3232142	SUMOylation of ubiquitinylation proteins	0.915843	1	41	0.00295623	0.915843	1	3	0.000258	9606	Homo sapiens	NUP85	R-HSA-5228523
R-HSA-202131	Metabolism of nitric oxide	0.915843	1	41	0.00295623	0.915843	2	26	0.0022331	9606	Homo sapiens	NOSIP	R-HSA-203553;R-HSA-203680
R-HSA-203765	eNOS activation and regulation	0.915843	1	41	0.00295623	0.915843	2	26	0.0022331	9606	Homo sapiens	NOSIP	R-HSA-203553;R-HSA-203680
R-HSA-6802952	Signaling by BRAF and RAF fusions	0.915923	2	68	0.00490302	0.915923	4	5	0.000429	9606	Homo sapiens	KSR1;YWHAB	R-HSA-6802935;R-HSA-6802934;R-HSA-6802933;R-HSA-6802932
R-HSA-6809371	Formation of the cornified envelope	0.91825	5	138	0.00995025	0.91825	12	27	0.00231899	9606	Homo sapiens	KRT19;CSTA;JUP;EVPL	R-HSA-6814695;R-HSA-6810357;R-HSA-6814387;R-HSA-6811539;R-HSA-8942224;R-HSA-6814734;R-HSA-6810894;R-HSA-6814764;R-HSA-6814187;R-HSA-6810843;R-HSA-6814298;R-HSA-6810937
R-HSA-2408557	Selenocysteine synthesis	0.918707	4	116	0.00836398	0.918707	2	7	0.000601	9606	Homo sapiens	RPL27;RPL38;RPL39	R-HSA-2408529;R-HSA-5333615
R-HSA-1268020	Mitochondrial protein import	0.919924	2	69	0.00497512	0.919924	4	14	0.00120244	9606	Homo sapiens	TIMM8A;TOMM40	R-HSA-1268022;R-HSA-1307802;R-HSA-1268025;R-HSA-1299484
R-HSA-375165	NCAM signaling for neurite out-growth	0.919924	2	69	0.00497512	0.919924	4	23	0.00197544	9606	Homo sapiens	COL4A5;GRB2	R-HSA-392053;R-HSA-392054;R-HSA-392051;R-HSA-375151
R-HSA-163841	Gamma carboxylation, hypusine formation and arylsulfatase activation	0.919924	2	69	0.00497512	0.919924	2	39	0.00334965	9606	Homo sapiens	FN3KRP;DOHH	R-HSA-6788855;R-HSA-204662
R-HSA-180910	Vpr-mediated nuclear import of PICs	0.92078	1	42	0.00302834	0.92078	1	2	0.000172	9606	Homo sapiens	NUP85	R-HSA-180622
R-HSA-165054	Rev-mediated nuclear export of HIV RNA	0.92078	1	42	0.00302834	0.92078	2	10	0.000859	9606	Homo sapiens	NUP85	R-HSA-165043;R-HSA-165047
R-HSA-1482839	Acyl chain remodelling of PE	0.92078	1	42	0.00302834	0.92078	1	9	0.000773	9606	Homo sapiens	PLA2G3	R-HSA-1602398
R-HSA-1630316	Glycosaminoglycan metabolism	0.921532	7	182	0.0131228	0.921532	25	82	0.00704286	9606	Homo sapiens	ST3GAL4;XYLT2;IDS;GPC4;ST3GAL1;HS6ST2;SGSH	R-HSA-2076383;R-HSA-2076508;R-HSA-1793182;R-HSA-2024084;R-HSA-2076371;R-HSA-2022860;R-HSA-2046285;R-HSA-2022856;R-HSA-2022919;R-HSA-2076419;R-HSA-2076611;R-HSA-2022851;R-HSA-1889981;R-HSA-1678650;R-HSA-1667005;R-HSA-2090043;R-HSA-1889978;R-HSA-1678708;R-HSA-1878002;R-HSA-2024108;R-HSA-2076392;R-HSA-2022887;R-HSA-2024100;R-HSA-1678694;R-HSA-1889955
R-HSA-975871	MyD88 cascade initiated on plasma membrane	0.922058	3	94	0.00677771	0.922058	3	57	0.00489564	9606	Homo sapiens	DUSP4;REL;NFKBIB	R-HSA-168166;R-HSA-203797;R-HSA-168140
R-HSA-168142	Toll Like Receptor 10 (TLR10) Cascade	0.922058	3	94	0.00677771	0.922058	3	58	0.00498153	9606	Homo sapiens	DUSP4;REL;NFKBIB	R-HSA-168166;R-HSA-203797;R-HSA-168140
R-HSA-168176	Toll Like Receptor 5 (TLR5) Cascade	0.922058	3	94	0.00677771	0.922058	3	58	0.00498153	9606	Homo sapiens	DUSP4;REL;NFKBIB	R-HSA-168166;R-HSA-203797;R-HSA-168140
R-HSA-168325	Viral Messenger RNA Synthesis	0.923745	2	70	0.00504723	0.923745	3	7	0.000601	9606	Homo sapiens	NUP85;POLR2K	R-HSA-192627;R-HSA-168326;R-HSA-192925
R-HSA-2426168	Activation of gene expression by SREBF (SREBP)	0.923745	2	70	0.00504723	0.923745	2	42	0.00360732	9606	Homo sapiens	FASN	R-HSA-2426148;R-HSA-1655843
R-HSA-8853659	RET signaling	0.925428	1	43	0.00310044	0.925428	7	24	0.00206132	9606	Homo sapiens	GRB2	R-HSA-8853734;R-HSA-8855508;R-HSA-8854899;R-HSA-8854897;R-HSA-8853793;R-HSA-8853774;R-HSA-8854905
R-HSA-5689896	Ovarian tumor domain proteases	0.925428	1	43	0.00310044	0.925428	2	14	0.00120244	9606	Homo sapiens	TRAF3	R-HSA-936381;R-HSA-5690843
R-HSA-3371511	HSF1 activation	0.925428	1	43	0.00310044	0.925428	1	7	0.000601	9606	Homo sapiens	DEDD2	R-HSA-4793819
R-HSA-6804757	Regulation of TP53 Degradation	0.925428	1	43	0.00310044	0.925428	1	30	0.00257666	9606	Homo sapiens	AKT2	R-HSA-198599
R-HSA-2559586	DNA Damage/Telomere Stress Induced Senescence	0.927394	2	71	0.00511933	0.927394	4	18	0.00154599	9606	Homo sapiens	H2AFX;EP400	R-HSA-3785711;R-HSA-4647613;R-HSA-4647594;R-HSA-4647593
R-HSA-168928	DDX58/IFIH1-mediated induction of interferon-alpha/beta	0.928483	3	96	0.00692191	0.928483	8	46	0.00395087	9606	Homo sapiens	TRAF3;REL;NFKBIB	R-HSA-936381;R-HSA-168166;R-HSA-936475;R-HSA-918232;R-HSA-918229;R-HSA-918227;R-HSA-168140;R-HSA-918225
R-HSA-438064	Post NMDA receptor activation events	0.929804	1	44	0.00317254	0.929804	3	19	0.00163188	9606	Homo sapiens	GRIN2D	R-HSA-445367;R-HSA-442732;R-HSA-442760
R-HSA-1489509	DAG and IP3 signaling	0.929804	1	44	0.00317254	0.929804	2	19	0.00163188	9606	Homo sapiens	ITPR1	R-HSA-169683;R-HSA-169680
R-HSA-419037	NCAM1 interactions	0.929804	1	44	0.00317254	0.929804	1	10	0.000859	9606	Homo sapiens	COL4A5	R-HSA-375151
R-HSA-168255	Influenza Life Cycle	0.930984	7	186	0.0134112	0.930984	9	52	0.0044662	9606	Homo sapiens	NUP85;RPL27;RPL38;RPL39;POLR2K;KPNB1	R-HSA-192627;R-HSA-192704;R-HSA-168880;R-HSA-168337;R-HSA-168326;R-HSA-168310;R-HSA-192841;R-HSA-192925;R-HSA-168317
R-HSA-212165	Epigenetic regulation of gene expression	0.931762	5	143	0.0103108	0.931762	24	34	0.00292021	9606	Homo sapiens	KAT2A;H3F3B;H3F3C;H2AFX;SUDS3;POLR2K	R-HSA-427366;R-HSA-5334097;R-HSA-5334160;R-HSA-427527;R-HSA-5250930;R-HSA-5334099;R-HSA-212263;R-HSA-5334164;R-HSA-5250938;R-HSA-5227490;R-HSA-212269;R-HSA-433672;R-HSA-427336;R-HSA-427528;R-HSA-427337;R-HSA-427383;R-HSA-5334179;R-HSA-5250947;R-HSA-5334151;R-HSA-427409;R-HSA-5334152;R-HSA-427514;R-HSA-212222;R-HSA-212252
R-HSA-73894	DNA Repair	0.931942	15	349	0.025164	0.931942	146	309	0.0265396	9606	Homo sapiens	RFC5;EYA2;GPS1;H2AFX;BRCA1;SMUG1;PPP5C;NPLOC4;STRA13;KPNA2;POLE;POLR2K;CUL4B;FAAP100	R-HSA-6785126;R-HSA-5684052;R-HSA-69891;R-HSA-5655892;R-HSA-5656148;R-HSA-5653840;R-HSA-5656158;R-HSA-5685341;R-HSA-5651805;R-HSA-6786155;R-HSA-110351;R-HSA-5683801;R-HSA-6786166;R-HSA-6782069;R-HSA-5685838;R-HSA-5653838;R-HSA-110363;R-HSA-6786171;R-HSA-6781818;R-HSA-110364;R-HSA-110368;R-HSA-5690996;R-HSA-110371;R-HSA-5686900;R-HSA-5690997;R-HSA-5686642;R-HSA-5691006;R-HSA-5693566;R-HSA-5693564;…
R-HSA-194068	Bile acid and bile salt metabolism	0.93314	4	121	0.00872449	0.93314	11	94	0.00807352	9606	Homo sapiens	ACOT8;OSBPL7;SLC27A2	R-HSA-193424;R-HSA-159425;R-HSA-193766;R-HSA-8867667;R-HSA-193401;R-HSA-192137;R-HSA-193385;R-HSA-193743;R-HSA-193727;R-HSA-193407;R-HSA-193711
R-HSA-991365	Activation of GABAB receptors	0.933923	1	45	0.00324465	0.933923	5	6	0.000515	9606	Homo sapiens	GNAI1	R-HSA-170674;R-HSA-170666;R-HSA-392206;R-HSA-170686;R-HSA-170671
R-HSA-977444	GABA B receptor activation	0.933923	1	45	0.00324465	0.933923	5	7	0.000601	9606	Homo sapiens	GNAI1	R-HSA-170674;R-HSA-170666;R-HSA-392206;R-HSA-170686;R-HSA-170671
R-HSA-6814122	Cooperation of PDCL (PhLP1) and TRiC/CCT in G-protein beta folding	0.933923	1	45	0.00324465	0.933923	1	11	0.000945	9606	Homo sapiens	GNAI1	R-HSA-8850560
R-HSA-2046106	alpha-linolenic acid (ALA) metabolism	0.933923	1	45	0.00324465	0.933923	1	15	0.00128833	9606	Homo sapiens	ACOT8	R-HSA-2066779
R-HSA-194840	Rho GTPase cycle	0.934212	5	144	0.0103829	0.934212	4	5	0.000429	9606	Homo sapiens	TIAM1;ARHGDIA;OCRL;ARHGEF1;VAV1	R-HSA-194913;R-HSA-194854;R-HSA-194922;R-HSA-195146
R-HSA-351202	Metabolism of polyamines	0.934212	5	144	0.0103829	0.934212	1	38	0.00326376	9606	Homo sapiens	PSMD10;PSMD9;PSMD12;PSMC4;PSME3	R-HSA-353125
R-HSA-400253	Circadian Clock	0.937213	3	99	0.00713822	0.937213	6	59	0.00506742	9606	Homo sapiens	STRA13;CSNK1D	R-HSA-549385;R-HSA-5663170;R-HSA-400256;R-HSA-1856948;R-HSA-400382;R-HSA-879798
R-HSA-211981	Xenobiotics	0.937376	2	74	0.00533564	0.937376	13	22	0.00188955	9606	Homo sapiens	CYP2S1;AHR	R-HSA-76416;R-HSA-76354;R-HSA-211910;R-HSA-212005;R-HSA-212004;R-HSA-76397;R-HSA-143468;R-HSA-76434;R-HSA-211991;R-HSA-211988;R-HSA-76472;R-HSA-76475;R-HSA-211929
R-HSA-749476	RNA Polymerase III Abortive And Retractive Initiation	0.937801	1	46	0.00331675	0.937801	13	13	0.00111655	9606	Homo sapiens	POLR2K	R-HSA-113442;R-HSA-113449;R-HSA-113705;R-HSA-113454;R-HSA-112149;R-HSA-112055;R-HSA-112150;R-HSA-112054;R-HSA-112153;R-HSA-112152;R-HSA-112155;R-HSA-112156;R-HSA-76060
R-HSA-74158	RNA Polymerase III Transcription	0.937801	1	46	0.00331675	0.937801	18	25	0.00214721	9606	Homo sapiens	POLR2K	R-HSA-113442;R-HSA-113446;R-HSA-113449;R-HSA-113705;R-HSA-113451;R-HSA-113454;R-HSA-112149;R-HSA-112055;R-HSA-112150;R-HSA-112054;R-HSA-112153;R-HSA-76056;R-HSA-112152;R-HSA-83803;R-HSA-112155;R-HSA-83805;R-HSA-76060;R-HSA-112156
R-HSA-975576	N-glycan antennae elongation in the medial/trans-Golgi	0.937801	1	46	0.00331675	0.937801	1	14	0.00120244	9606	Homo sapiens	ST3GAL4	R-HSA-1022129
R-HSA-6806003	Regulation of TP53 Expression and Degradation	0.937801	1	46	0.00331675	0.937801	1	35	0.0030061	9606	Homo sapiens	AKT2	R-HSA-198599
R-HSA-1474165	Reproduction	0.938234	4	123	0.0088687	0.938234	10	24	0.00206132	9606	Homo sapiens	STAG2;H3F3B;H2AFX;BRCA1	R-HSA-912505;R-HSA-912408;R-HSA-912458;R-HSA-912389;R-HSA-912503;R-HSA-912470;R-HSA-912496;R-HSA-912467;R-HSA-1214188;R-HSA-912450
R-HSA-202403	TCR signaling	0.938878	5	146	0.0105271	0.938878	1	52	0.0044662	9606	Homo sapiens	PSMD10;PSMD9;PSMD12;PSMC4;PSME3	R-HSA-5607724
R-HSA-1852241	Organelle biogenesis and maintenance	0.939621	14	334	0.0240825	0.939621	38	86	0.00738641	9606	Homo sapiens	EXOC7;FBF1;CEP131;RAB3IP;MKS1;CSNK1D;HAUS5;TUBG1;GABPB1;PRKAB1;DYNLL2	R-HSA-5617815;R-HSA-5625424;R-HSA-5625426;R-HSA-5623519;R-HSA-5617816;R-HSA-5625421;R-HSA-2466367;R-HSA-5625416;R-HSA-5626699;R-HSA-5624949;R-HSA-1592249;R-HSA-5626228;R-HSA-1592250;R-HSA-1592251;R-HSA-1592252;R-HSA-5626227;R-HSA-1592240;R-HSA-5638014;R-HSA-1592241;R-HSA-1592243;R-HSA-1592244;R-HSA-5626681;R-HSA-5624952;R-HSA-1592246;R-HSA-5638009;R-HSA-1592232;R-HSA-5623525;R-HSA-5623524;R-HSA-2…
R-HSA-195258	RHO GTPase Effectors	0.941185	13	315	0.0227125	0.941185	36	107	0.00919007	9606	Homo sapiens	H3F3B;CENPI;YWHAB;NUP85;H2AFX;BIRC5;GRB2;STK4;BAIAP2;DYNLL2;PFN2;CIT	R-HSA-5665751;R-HSA-2029469;R-HSA-2029466;R-HSA-5666129;R-HSA-2029465;R-HSA-5665809;R-HSA-5666001;R-HSA-75016;R-HSA-8981443;R-HSA-5625883;R-HSA-5625797;R-HSA-5625796;R-HSA-442832;R-HSA-2197691;R-HSA-2197690;R-HSA-5625870;R-HSA-5665802;R-HSA-2197698;R-HSA-5666160;R-HSA-442592;R-HSA-5665982;R-HSA-5627775;R-HSA-5625849;R-HSA-5665659;R-HSA-5625784;R-HSA-5625848;R-HSA-5666169;R-HSA-5671993;R-HSA-56657…
R-HSA-5696395	Formation of Incision Complex in GG-NER	0.941451	1	47	0.00338885	0.941451	8	10	0.000859	9606	Homo sapiens	CUL4B	R-HSA-6790487;R-HSA-6790454;R-HSA-5690996;R-HSA-5689861;R-HSA-5689317;R-HSA-5696670;R-HSA-5690991;R-HSA-5691000
R-HSA-73779	RNA Polymerase II Transcription Pre-Initiation And Promoter Opening	0.941451	1	47	0.00338885	0.941451	3	5	0.000429	9606	Homo sapiens	POLR2K	R-HSA-109639;R-HSA-75095;R-HSA-109638
R-HSA-3371568	Attenuation phase	0.941451	1	47	0.00338885	0.941451	3	5	0.000429	9606	Homo sapiens	DEDD2	R-HSA-3371554;R-HSA-5082369;R-HSA-5082384
R-HSA-2682334	EPH-Ephrin signaling	0.942475	3	101	0.00728243	0.942475	8	56	0.00480976	9606	Homo sapiens	TIAM1;STK4;MMP9	R-HSA-4093327;R-HSA-4093336;R-HSA-3928627;R-HSA-3928642;R-HSA-3928657;R-HSA-3928625;R-HSA-3928640;R-HSA-3928645
R-HSA-5663220	RHO GTPases Activate Formins	0.943244	5	148	0.0106713	0.943244	11	27	0.00231899	9606	Homo sapiens	CENPI;NUP85;BIRC5;DYNLL2;PFN2	R-HSA-5665751;R-HSA-5665767;R-HSA-5666160;R-HSA-5666129;R-HSA-5665809;R-HSA-5666001;R-HSA-5665982;R-HSA-5665802;R-HSA-5665659;R-HSA-203070;R-HSA-5666169
R-HSA-3906995	Diseases associated with O-glycosylation of proteins	0.943292	2	76	0.00547985	0.943292	2	9	0.000773	9606	Homo sapiens	C1GALT1C1;ADAMTS19	R-HSA-6785524;R-HSA-6785565
R-HSA-167152	Formation of HIV elongation complex in the absence of HIV Tat	0.944887	1	48	0.00346096	0.944887	2	2	0.000172	9606	Homo sapiens	POLR2K	R-HSA-167077;R-HSA-167084
R-HSA-3000480	Scavenging by Class A Receptors	0.944887	1	48	0.00346096	0.944887	1	10	0.000859	9606	Homo sapiens	COL1A1	R-HSA-3221843
R-HSA-983231	Factors involved in megakaryocyte development and platelet production	0.945141	7	193	0.0139159	0.945141	10	43	0.00369321	9606	Homo sapiens	EHD3;KIF18B;H3F3B;H3F3C;DOCK8;MAFG;KIF13B;AKAP1	R-HSA-997263;R-HSA-1011598;R-HSA-1008220;R-HSA-983259;R-HSA-994106;R-HSA-1008200;R-HSA-1011576;R-HSA-992708;R-HSA-983266;R-HSA-1008240
R-HSA-111885	Opioid Signalling	0.947325	3	103	0.00742664	0.947325	17	49	0.00420854	9606	Homo sapiens	ITPR1;PDE4A;GNAI1	R-HSA-112037;R-HSA-111879;R-HSA-167429;R-HSA-170666;R-HSA-167433;R-HSA-392206;R-HSA-170671;R-HSA-112271;R-HSA-170674;R-HSA-169683;R-HSA-167408;R-HSA-169680;R-HSA-167415;R-HSA-167419;R-HSA-111962;R-HSA-170686;R-HSA-111870
R-HSA-975138	TRAF6 mediated induction of NFkB and MAP kinases upon TLR7/8 or 9 activation	0.947325	3	103	0.00742664	0.947325	3	47	0.00403676	9606	Homo sapiens	DUSP4;REL;NFKBIB	R-HSA-168166;R-HSA-203797;R-HSA-168140
R-HSA-381426	Regulation of Insulin-like Growth Factor (IGF) transport and uptake by Insulin-like Growth Factor Binding Proteins (IGFBPs)	0.947376	4	127	0.00915711	0.947376	1	14	0.00120244	9606	Homo sapiens	GOLM1;STC2;LAMC1;P4HB	R-HSA-8952289
R-HSA-167200	Formation of HIV-1 elongation complex containing HIV-1 Tat	0.948122	1	49	0.00353306	0.948122	4	5	0.000429	9606	Homo sapiens	POLR2K	R-HSA-170706;R-HSA-170704;R-HSA-167191;R-HSA-167196
R-HSA-381676	Glucagon-like Peptide-1 (GLP1) regulates insulin secretion	0.948122	1	49	0.00353306	0.948122	1	11	0.000945	9606	Homo sapiens	ITPR1	R-HSA-381644
R-HSA-168273	Influenza Viral RNA Transcription and Replication	0.948504	6	173	0.0124739	0.948504	5	15	0.00128833	9606	Homo sapiens	NUP85;RPL27;RPL38;RPL39;POLR2K	R-HSA-192627;R-HSA-192704;R-HSA-168326;R-HSA-192841;R-HSA-192925
R-HSA-975155	MyD88 dependent cascade initiated on endosome	0.949605	3	104	0.00749874	0.949605	3	62	0.00532509	9606	Homo sapiens	DUSP4;REL;NFKBIB	R-HSA-168166;R-HSA-203797;R-HSA-168140
R-HSA-168181	Toll Like Receptor 7/8 (TLR7/8) Cascade	0.949605	3	104	0.00749874	0.949605	3	63	0.00541098	9606	Homo sapiens	DUSP4;REL;NFKBIB	R-HSA-168166;R-HSA-203797;R-HSA-168140
R-HSA-5654743	Signaling by FGFR4	0.951168	1	50	0.00360516	0.951168	15	41	0.00352143	9606	Homo sapiens	GRB2	R-HSA-5654423;R-HSA-177931;R-HSA-5654684;R-HSA-5654717;R-HSA-1549564;R-HSA-5654714;R-HSA-5654426;R-HSA-1295613;R-HSA-5654662;R-HSA-5654663;R-HSA-5654659;R-HSA-5654734;R-HSA-5654669;R-HSA-5654667;R-HSA-5654664
R-HSA-442755	Activation of NMDA receptor and postsynaptic events	0.951168	1	50	0.00360516	0.951168	6	23	0.00197544	9606	Homo sapiens	GRIN2D	R-HSA-445367;R-HSA-432164;R-HSA-432162;R-HSA-442732;R-HSA-432172;R-HSA-442760
R-HSA-442660	Na+/Cl- dependent neurotransmitter transporters	0.951168	1	50	0.00360516	0.951168	1	15	0.00128833	9606	Homo sapiens	SLC6A14	R-HSA-375487
R-HSA-975634	Retinoid metabolism and transport	0.951179	2	79	0.00569616	0.951179	3	28	0.00240488	9606	Homo sapiens	GPC4;LRP8	R-HSA-2404131;R-HSA-2423785;R-HSA-2429643
R-HSA-391251	Protein folding	0.951793	3	105	0.00757084	0.951793	7	28	0.00240488	9606	Homo sapiens	STAT3;TBCD;GNAI1	R-HSA-389974;R-HSA-390470;R-HSA-389969;R-HSA-389955;R-HSA-8850560;R-HSA-389964;R-HSA-389976
R-HSA-73857	RNA Polymerase II Transcription	0.952577	77	1515	0.109236	0.952577	174	708	0.0608091	9606	Homo sapiens	ZNF331;GPI;BTG2;RARG;DYRK2;SETD8;TP53RK;YWHAB;TACO1;EIF4A3;BRCA1;RPTOR;PSMD9;CCND3;TRIM28;AIFM2;AKT2;MYBL2;PIP4K2C;TEAD1;RFC5;PRMT1;H2AFX;ZNF75D;PRKAB1;MED25;KAT2A;PSME3;BIRC5;PSMD10;ZNF473;PSMD12;ZNF324B;SMARCD2;CSTF2;KMT2B;U2AF1L4;RNU11;SOCS3;RNU12;U2AF2;E2F1;LEO1;COX14;POLR2K;CBX8;ZNF460;TGFB1;CBX4;H3F3B;H3F3C;VDR;PLK2;NR1H2;CBX2;SETD1B;ALYREF;UPF3B;COX6C;COL1A1;TNRC6C;PSMC4;CNOT3;RBM42;ZNF611	R-HSA-113409;R-HSA-112385;R-HSA-8936584;R-HSA-8937097;R-HSA-3215152;R-HSA-9007496;R-HSA-113411;R-HSA-113413;R-HSA-113412;R-HSA-113414;R-HSA-8951695;R-HSA-112392;R-HSA-112395;R-HSA-8878220;R-HSA-77069;R-HSA-8936068;R-HSA-77068;R-HSA-112396;R-HSA-77071;R-HSA-77073;R-HSA-8937113;R-HSA-77586;R-HSA-9007514;R-HSA-6805620;R-HSA-113429;R-HSA-8937118;R-HSA-8951966;R-HSA-113430;R-HSA-6810239;R-HSA-77592;R-…
R-HSA-4086398	Ca2+ pathway	0.953567	2	80	0.00576826	0.953567	4	27	0.00231899	9606	Homo sapiens	TNRC6C;ITPR1	R-HSA-169680;R-HSA-4420052;R-HSA-4518575;R-HSA-4518585
R-HSA-168333	NEP/NS2 Interacts with the Cellular Export Machinery	0.954034	1	51	0.00367727	0.954034	1	2	0.000172	9606	Homo sapiens	NUP85	R-HSA-168880
R-HSA-3928662	EPHB-mediated forward signaling	0.954034	1	51	0.00367727	0.954034	3	26	0.0022331	9606	Homo sapiens	TIAM1	R-HSA-4093336;R-HSA-3928627;R-HSA-3928645
R-HSA-73621	Pyrimidine catabolism	0.954034	1	51	0.00367727	0.954034	1	17	0.0014601	9606	Homo sapiens	NT5C	R-HSA-109480
R-HSA-167162	RNA Polymerase II HIV Promoter Escape	0.956733	1	52	0.00374937	0.956733	7	7	0.000601	9606	Homo sapiens	POLR2K	R-HSA-167474;R-HSA-167136;R-HSA-167121;R-HSA-167115;R-HSA-167113;R-HSA-167468;R-HSA-167117
R-HSA-73776	RNA Polymerase II Promoter Escape	0.956733	1	52	0.00374937	0.956733	5	5	0.000429	9606	Homo sapiens	POLR2K	R-HSA-75873;R-HSA-111264;R-HSA-76576;R-HSA-75850;R-HSA-75869
R-HSA-167161	HIV Transcription Initiation	0.956733	1	52	0.00374937	0.956733	4	4	0.000344	9606	Homo sapiens	POLR2K	R-HSA-167477;R-HSA-167130;R-HSA-167134;R-HSA-167118
R-HSA-75953	RNA Polymerase II Transcription Initiation	0.956733	1	52	0.00374937	0.956733	3	3	0.000258	9606	Homo sapiens	POLR2K	R-HSA-75861;R-HSA-75864;R-HSA-75866
R-HSA-167169	HIV Transcription Elongation	0.956733	1	52	0.00374937	0.956733	14	15	0.00128833	9606	Homo sapiens	POLR2K	R-HSA-167072;R-HSA-167147;R-HSA-167083;R-HSA-167087;R-HSA-167181;R-HSA-167085;R-HSA-170706;R-HSA-170704;R-HSA-167089;R-HSA-167478;R-HSA-167191;R-HSA-167192;R-HSA-167196;R-HSA-167197
R-HSA-167246	Tat-mediated elongation of the HIV-1 transcript	0.956733	1	52	0.00374937	0.956733	7	8	0.000687	9606	Homo sapiens	POLR2K	R-HSA-170706;R-HSA-170704;R-HSA-167191;R-HSA-167192;R-HSA-167196;R-HSA-167197;R-HSA-167181
R-HSA-5654741	Signaling by FGFR3	0.956733	1	52	0.00374937	0.956733	15	43	0.00369321	9606	Homo sapiens	GRB2	R-HSA-5654646;R-HSA-5654679;R-HSA-5654647;R-HSA-5654709;R-HSA-5654643;R-HSA-5654640;R-HSA-5654416;R-HSA-5654641;R-HSA-5654705;R-HSA-177931;R-HSA-1549564;R-HSA-1295613;R-HSA-5654637;R-HSA-5654413;R-HSA-5654730
R-HSA-2172127	DAP12 interactions	0.956733	1	52	0.00374937	0.956733	11	33	0.00283432	9606	Homo sapiens	GRB2	R-HSA-2424484;R-HSA-2424485;R-HSA-2424486;R-HSA-2396599;R-HSA-2424487;R-HSA-2396561;R-HSA-2424481;R-HSA-2396594;R-HSA-2424476;R-HSA-2424477;R-HSA-2396606
R-HSA-168274	Export of Viral Ribonucleoproteins from Nucleus	0.956733	1	52	0.00374937	0.956733	1	5	0.000429	9606	Homo sapiens	NUP85	R-HSA-168880
R-HSA-140877	Formation of Fibrin Clot (Clotting Cascade)	0.956733	1	52	0.00374937	0.956733	2	57	0.00489564	9606	Homo sapiens	THBD	R-HSA-141040;R-HSA-141046
R-HSA-168138	Toll Like Receptor 9 (TLR9) Cascade	0.957836	3	108	0.00778715	0.957836	3	66	0.00566864	9606	Homo sapiens	DUSP4;REL;NFKBIB	R-HSA-168166;R-HSA-203797;R-HSA-168140
R-HSA-70614	Amino acid synthesis and interconversion (transamination)	0.958012	2	82	0.00591247	0.958012	2	35	0.0030061	9606	Homo sapiens	PYCR2;SERINC3	R-HSA-6783939;R-HSA-8932980
R-HSA-5579029	Metabolic disorders of biological oxidation enzymes	0.958012	2	82	0.00591247	0.958012	2	39	0.00334965	9606	Homo sapiens	CYP27B1;CYP4F22	R-HSA-5602272;R-HSA-5602186
R-HSA-2029482	Regulation of actin dynamics for phagocytic cup formation	0.961129	5	158	0.0113923	0.961129	14	24	0.00206132	9606	Homo sapiens	MYO5A;ELMO2;GRB2;BAIAP2;VAV1	R-HSA-2197697;R-HSA-2029469;R-HSA-2197698;R-HSA-2029466;R-HSA-2029467;R-HSA-442592;R-HSA-2029465;R-HSA-2029458;R-HSA-2130194;R-HSA-2029453;R-HSA-2029451;R-HSA-2029476;R-HSA-2197691;R-HSA-2197690
R-HSA-166058	MyD88:Mal cascade initiated on plasma membrane	0.961462	3	110	0.00793136	0.961462	3	63	0.00541098	9606	Homo sapiens	DUSP4;REL;NFKBIB	R-HSA-168166;R-HSA-203797;R-HSA-168140
R-HSA-168188	Toll Like Receptor TLR6:TLR2 Cascade	0.961462	3	110	0.00793136	0.961462	3	65	0.00558275	9606	Homo sapiens	DUSP4;REL;NFKBIB	R-HSA-168166;R-HSA-203797;R-HSA-168140
R-HSA-76042	RNA Polymerase II Transcription Initiation And Promoter Clearance	0.961665	1	54	0.00389358	0.961665	9	9	0.000773	9606	Homo sapiens	POLR2K	R-HSA-75873;R-HSA-111264;R-HSA-76576;R-HSA-75861;R-HSA-75864;R-HSA-75866;R-HSA-75850;R-HSA-75949;R-HSA-75869
R-HSA-3560782	Diseases associated with glycosaminoglycan metabolism	0.961665	1	54	0.00389358	0.961665	11	29	0.00249077	9606	Homo sapiens	GPC4	R-HSA-3560804;R-HSA-9036283;R-HSA-3656261;R-HSA-3560802;R-HSA-9036285;R-HSA-3656257;R-HSA-9036289;R-HSA-3656254;R-HSA-9036290;R-HSA-3656267;R-HSA-4420365
R-HSA-72695	Formation of the ternary complex, and subsequently, the 43S complex	0.961665	1	54	0.00389358	0.961665	1	3	0.000258	9606	Homo sapiens	EIF3C	R-HSA-72691
R-HSA-189445	Metabolism of porphyrins	0.961665	1	54	0.00389358	0.961665	1	21	0.00180366	9606	Homo sapiens	HMOX1	R-HSA-189398
R-HSA-1614558	Degradation of cysteine and homocysteine	0.961665	1	54	0.00389358	0.961665	1	23	0.00197544	9606	Homo sapiens	SLC25A10;MRPL12	R-HSA-1614546
R-HSA-3371453	Regulation of HSF1-mediated heat shock response	0.963163	3	111	0.00800346	0.963163	3	14	0.00120244	9606	Homo sapiens	RPS19BP1;NUP85;DEDD2	R-HSA-3371467;R-HSA-5252041;R-HSA-3371518
R-HSA-5620924	Intraflagellar transport	0.963916	1	55	0.00396568	0.963916	6	12	0.00103066	9606	Homo sapiens	DYNLL2	R-HSA-5624949;R-HSA-5625424;R-HSA-5625426;R-HSA-5625421;R-HSA-5624952;R-HSA-5625416
R-HSA-2046104	alpha-linolenic (omega3) and linoleic (omega6) acid metabolism	0.963916	1	55	0.00396568	0.963916	1	25	0.00214721	9606	Homo sapiens	ACOT8	R-HSA-2066779
R-HSA-114608	Platelet degranulation	0.965071	4	137	0.00987815	0.965071	4	11	0.000945	9606	Homo sapiens	CANT1;TGFB1;PCDH7;LAMP2	R-HSA-481044;R-HSA-481010;R-HSA-481009;R-HSA-481007
R-HSA-162599	Late Phase of HIV Life Cycle	0.965387	5	161	0.0116086	0.965387	50	75	0.00644164	9606	Homo sapiens	NUP85;NMT1;CHMP6;POLR2K	R-HSA-3159227;R-HSA-167181;R-HSA-167191;R-HSA-167192;R-HSA-167196;R-HSA-167197;R-HSA-167459;R-HSA-167072;R-HSA-167076;R-HSA-167077;R-HSA-167083;R-HSA-167087;R-HSA-167084;R-HSA-167468;R-HSA-167085;R-HSA-167090;R-HSA-167474;R-HSA-165043;R-HSA-167089;R-HSA-167478;R-HSA-165047;R-HSA-167477;R-HSA-167098;R-HSA-167097;R-HSA-167481;R-HSA-167484;R-HSA-167111;R-HSA-167115;R-HSA-184392;R-HSA-167113;R-HSA-16…
R-HSA-196807	Nicotinate metabolism	0.96571	2	86	0.00620088	0.96571	2	29	0.00249077	9606	Homo sapiens	SLC5A8;NAPRT	R-HSA-197186;R-HSA-429749
R-HSA-2453902	The canonical retinoid cycle in rods (twilight vision)	0.966035	1	56	0.00403778	0.966035	1	25	0.00214721	9606	Homo sapiens	HSD17B1	R-HSA-2464803
R-HSA-168179	Toll Like Receptor TLR1:TLR2 Cascade	0.966356	3	113	0.00814767	0.966356	3	65	0.00558275	9606	Homo sapiens	DUSP4;REL;NFKBIB	R-HSA-168166;R-HSA-203797;R-HSA-168140
R-HSA-181438	Toll Like Receptor 2 (TLR2) Cascade	0.966356	3	113	0.00814767	0.966356	3	67	0.00575453	9606	Homo sapiens	DUSP4;REL;NFKBIB	R-HSA-168166;R-HSA-203797;R-HSA-168140
R-HSA-70268	Pyruvate metabolism	0.96803	1	57	0.00410988	0.96803	2	15	0.00128833	9606	Homo sapiens	SLC16A3	R-HSA-373875;R-HSA-373867
R-HSA-674695	RNA Polymerase II Pre-transcription Events	0.969031	2	88	0.00634509	0.969031	11	17	0.0014601	9606	Homo sapiens	LEO1;POLR2K	R-HSA-113409;R-HSA-75856;R-HSA-75891;R-HSA-113411;R-HSA-113429;R-HSA-113413;R-HSA-75862;R-HSA-113414;R-HSA-112392;R-HSA-112395;R-HSA-73946
R-HSA-1236974	ER-Phagosome pathway	0.969212	5	164	0.0118249	0.969212	1	10	0.000859	9606	Homo sapiens	PSMD10;PSMD9;PSMD12;PSMC4;PSME3	R-HSA-1236935
R-HSA-425366	Transport of bile salts and organic acids, metal ions and amine compounds	0.970397	5	165	0.011897	0.970397	4	66	0.00566864	9606	Homo sapiens	SLC6A14;SLC39A6;SLC16A3;SLC39A3	R-HSA-442422;R-HSA-433698;R-HSA-375487;R-HSA-442317
R-HSA-2454202	Fc epsilon receptor (FCERI) signaling	0.971147	8	234	0.0168722	0.971147	24	63	0.00541098	9606	Homo sapiens	PSMD10;PSMD9;PSMD12;PSMC4;PSME3;ITPR1;GRB2;VAV1	R-HSA-2730889;R-HSA-2730888;R-HSA-2730856;R-HSA-2730858;R-HSA-2730892;R-HSA-2730860;R-HSA-2730848;R-HSA-2730851;R-HSA-2730885;R-HSA-2730841;R-HSA-2730840;R-HSA-169683;R-HSA-169680;R-HSA-2730842;R-HSA-2396599;R-HSA-2730844;R-HSA-2396561;R-HSA-2730847;R-HSA-2730833;R-HSA-5607724;R-HSA-2424477;R-HSA-2396606;R-HSA-2730837;R-HSA-2730870
R-HSA-1483249	Inositol phosphate metabolism	0.972041	2	90	0.00648929	0.972041	4	71	0.00609808	9606	Homo sapiens	OCRL;PLCD3	R-HSA-1855213;R-HSA-1855221;R-HSA-1855174;R-HSA-1855218
R-HSA-194315	Signaling by Rho GTPases	0.973138	18	446	0.0321581	0.973138	40	112	0.00961951	9606	Homo sapiens	H3F3B;YWHAB;H2AFX;OCRL;STK4;BAIAP2;DYNLL2;VAV1;CIT;TIAM1;CENPI;NUP85;ARHGDIA;BIRC5;GRB2;ARHGEF1;PFN2	R-HSA-5665751;R-HSA-2029469;R-HSA-2029466;R-HSA-5666129;R-HSA-2029465;R-HSA-5665809;R-HSA-5666001;R-HSA-195146;R-HSA-75016;R-HSA-8981443;R-HSA-5625883;R-HSA-5625797;R-HSA-5625796;R-HSA-442832;R-HSA-2197691;R-HSA-2197690;R-HSA-5625870;R-HSA-5665802;R-HSA-194913;R-HSA-2197698;R-HSA-194854;R-HSA-5666160;R-HSA-442592;R-HSA-194922;R-HSA-5665982;R-HSA-5627775;R-HSA-5625849;R-HSA-5665659;R-HSA-5625784;R…
R-HSA-1236394	Signaling by ERBB4	0.973339	1	60	0.00432619	0.973339	2	37	0.00317788	9606	Homo sapiens	GRB2	R-HSA-1250383;R-HSA-1250380
R-HSA-2187338	Visual phototransduction	0.973704	5	168	0.0121133	0.973704	5	90	0.00772997	9606	Homo sapiens	HSD17B1;NMT1;GPC4;LRP8	R-HSA-2534087;R-HSA-2464803;R-HSA-2404131;R-HSA-2423785;R-HSA-2429643
R-HSA-76005	Response to elevated platelet cytosolic Ca2+	0.973975	4	144	0.0103829	0.973975	4	14	0.00120244	9606	Homo sapiens	CANT1;TGFB1;PCDH7;LAMP2	R-HSA-481044;R-HSA-481010;R-HSA-481009;R-HSA-481007
R-HSA-166016	Toll Like Receptor 4 (TLR4) Cascade	0.973975	4	144	0.0103829	0.973975	10	94	0.00807352	9606	Homo sapiens	DUSP4;TRAF3;REL;NFKBIB	R-HSA-936941;R-HSA-168166;R-HSA-5362500;R-HSA-203797;R-HSA-166245;R-HSA-5362486;R-HSA-2213017;R-HSA-2201338;R-HSA-166271;R-HSA-168140
R-HSA-5654736	Signaling by FGFR1	0.974905	1	61	0.0043983	0.974905	15	48	0.00412265	9606	Homo sapiens	GRB2	R-HSA-5654672;R-HSA-5654673;R-HSA-5654591;R-HSA-177931;R-HSA-1549564;R-HSA-5654586;R-HSA-5654392;R-HSA-1295613;R-HSA-5654692;R-HSA-5654596;R-HSA-5654597;R-HSA-5654594;R-HSA-5654690;R-HSA-5654592;R-HSA-5654600
R-HSA-2029480	Fcgamma receptor (FCGR) dependent phagocytosis	0.975184	6	193	0.0139159	0.975184	16	42	0.00360732	9606	Homo sapiens	ITPR1;MYO5A;ELMO2;GRB2;BAIAP2;VAV1	R-HSA-2197697;R-HSA-2029469;R-HSA-2197698;R-HSA-2029466;R-HSA-2029467;R-HSA-442592;R-HSA-2029465;R-HSA-2029458;R-HSA-169683;R-HSA-2130194;R-HSA-169680;R-HSA-2029453;R-HSA-2029451;R-HSA-2029476;R-HSA-2197691;R-HSA-2197690
R-HSA-977443	GABA receptor activation	0.976379	1	62	0.0044704	0.976379	5	9	0.000773	9606	Homo sapiens	GNAI1	R-HSA-170674;R-HSA-170666;R-HSA-392206;R-HSA-170686;R-HSA-170671
R-HSA-6811436	COPI-independent Golgi-to-ER retrograde traffic	0.976379	1	62	0.0044704	0.976379	2	7	0.000601	9606	Homo sapiens	DYNLL2	R-HSA-8849350;R-HSA-8849353
R-HSA-6806667	Metabolism of fat-soluble vitamins	0.977237	2	94	0.00677771	0.977237	3	34	0.00292021	9606	Homo sapiens	GPC4;LRP8	R-HSA-2404131;R-HSA-2423785;R-HSA-2429643
R-HSA-72649	Translation initiation complex formation	0.977767	1	63	0.0045425	0.977767	2	2	0.000172	9606	Homo sapiens	EIF3C	R-HSA-156808;R-HSA-157849
R-HSA-3214815	HDACs deacetylate histones	0.977767	1	63	0.0045425	0.977767	1	4	0.000344	9606	Homo sapiens	SUDS3	R-HSA-3769447
R-HSA-1474228	Degradation of the extracellular matrix	0.978058	4	148	0.0106713	0.978058	26	105	0.00901829	9606	Homo sapiens	COL1A1;COL4A5;LAMC1;MMP9	R-HSA-1564117;R-HSA-1564179;R-HSA-3791295;R-HSA-1564112;R-HSA-1604690;R-HSA-3827958;R-HSA-1602454;R-HSA-1454791;R-HSA-1564164;R-HSA-2533874;R-HSA-1592270;R-HSA-1458433;R-HSA-2473596;R-HSA-8943959;R-HSA-1566962;R-HSA-1604722;R-HSA-1454781;R-HSA-1592436;R-HSA-1454822;R-HSA-1474213;R-HSA-1454757;R-HSA-2168982;R-HSA-2485148;R-HSA-1564142;R-HSA-2168923;R-HSA-2537499
R-HSA-71387	Metabolism of carbohydrates	0.978152	16	413	0.0297786	0.978152	36	213	0.0182943	9606	Homo sapiens	GPI;PRPS1;PFKFB4;DCXR;XYLT2;MRPL12;HS6ST2;SGSH;G6PC3;NUP85;ST3GAL4;IDS;SLC25A10;GPC4;ST3GAL1	R-HSA-2076383;R-HSA-3262512;R-HSA-2076508;R-HSA-1793182;R-HSA-70471;R-HSA-2024084;R-HSA-70475;R-HSA-2076371;R-HSA-2022860;R-HSA-2046285;R-HSA-2022856;R-HSA-2022919;R-HSA-2076419;R-HSA-2076611;R-HSA-2022851;R-HSA-1889981;R-HSA-1678650;R-HSA-1667005;R-HSA-163750;R-HSA-2090043;R-HSA-1889978;R-HSA-73580;R-HSA-1678708;R-HSA-1878002;R-HSA-372843;R-HSA-111215;R-HSA-170796;R-HSA-5661240;R-HSA-2024108;R-H…
R-HSA-5619115	Disorders of transmembrane transporters	0.978813	8	243	0.0175211	0.978813	6	88	0.00755819	9606	Homo sapiens	PSMD10;PSMD9;PSMD12;SLC9A6;PSMC4;PSME3;SLC6A14;DERL1	R-HSA-8866854;R-HSA-5661039;R-HSA-5659674;R-HSA-8866858;R-HSA-8866857;R-HSA-8866856
R-HSA-194441	Metabolism of non-coding RNA	0.979074	1	64	0.00461461	0.979074	2	6	0.000515	9606	Homo sapiens	NUP85	R-HSA-191825;R-HSA-191830
R-HSA-191859	snRNP Assembly	0.979074	1	64	0.00461461	0.979074	2	6	0.000515	9606	Homo sapiens	NUP85	R-HSA-191825;R-HSA-191830
R-HSA-76002	Platelet activation, signaling and aggregation	0.979337	10	288	0.0207657	0.979337	29	114	0.00979129	9606	Homo sapiens	COL1A1;CANT1;TGFB1;PCDH7;LAMP2;ITPR1;GRB2;ADRA2C;VAV1;GNAI1	R-HSA-139842;R-HSA-390663;R-HSA-392195;R-HSA-430158;R-HSA-434637;R-HSA-139854;R-HSA-443402;R-HSA-392202;R-HSA-434633;R-HSA-481044;R-HSA-430096;R-HSA-453200;R-HSA-443418;R-HSA-429529;R-HSA-354087;R-HSA-442273;R-HSA-139941;R-HSA-481007;R-HSA-114600;R-HSA-437932;R-HSA-354165;R-HSA-481010;R-HSA-437936;R-HSA-481009;R-HSA-437118;R-HSA-453183;R-HSA-430076;R-HSA-392187;R-HSA-430073
R-HSA-162587	HIV Life Cycle	0.980132	5	175	0.0126181	0.980132	50	113	0.0097054	9606	Homo sapiens	NUP85;NMT1;CHMP6;POLR2K	R-HSA-3159227;R-HSA-167181;R-HSA-167191;R-HSA-167192;R-HSA-167196;R-HSA-167197;R-HSA-167459;R-HSA-167072;R-HSA-167076;R-HSA-167077;R-HSA-167083;R-HSA-167087;R-HSA-167084;R-HSA-167468;R-HSA-167085;R-HSA-167090;R-HSA-167474;R-HSA-165043;R-HSA-167089;R-HSA-167478;R-HSA-165047;R-HSA-167477;R-HSA-167098;R-HSA-167097;R-HSA-167481;R-HSA-167484;R-HSA-167111;R-HSA-167115;R-HSA-184392;R-HSA-167113;R-HSA-16…
R-HSA-2871837	FCERI mediated NF-kB activation	0.980132	5	175	0.0126181	0.980132	1	19	0.00163188	9606	Homo sapiens	PSMD10;PSMD9;PSMD12;PSMC4;PSME3	R-HSA-5607724
R-HSA-2980736	Peptide hormone metabolism	0.980655	3	125	0.00901291	0.980655	2	60	0.00515331	9606	Homo sapiens	EXOC7;MYO5A;RAB27A	R-HSA-9023171;R-HSA-265177
R-HSA-72702	Ribosomal scanning and start codon recognition	0.981461	1	66	0.00475881	0.981461	2	2	0.000172	9606	Homo sapiens	EIF3C	R-HSA-72697;R-HSA-72621
R-HSA-5653656	Vesicle-mediated transport	0.982366	36	818	0.0589805	0.982366	105	251	0.021558	9606	Homo sapiens	ARF3;NAPA;RAB5C;YWHAB;GOSR2;GPS1;AP4E1;ARPP19;RINL;GGA3;PPP6R1;AKT2;BLOC1S3;KIF13B;TMED2;TBC1D8B;EXOC7;RAB3IP;ASPSCR1;COG1;MYO5A;RAB27A;CSNK1D;OCRL;SNF8;PRKAB1;DYNLL2;EPN1;COL1A1;KIF18B;HGS;RAB35;GRB2;CHMP6;VPS25;RAB9B;MON1A	R-HSA-8868230;R-HSA-5229132;R-HSA-1458463;R-HSA-8868236;R-HSA-1445149;R-HSA-8877451;R-HSA-1445144;R-HSA-8876191;R-HSA-8876190;R-HSA-8854173;R-HSA-6807877;R-HSA-6807875;R-HSA-6807872;R-HSA-8867756;R-HSA-8867754;R-HSA-8847544;R-HSA-6811431;R-HSA-5671702;R-HSA-8849350;R-HSA-6811427;R-HSA-6811426;R-HSA-6811425;R-HSA-8854222;R-HSA-6811433;R-HSA-8849353;R-HSA-6807868;R-HSA-6807866;R-HSA-8868071;R-HSA-8…
R-HSA-390466	Chaperonin-mediated protein folding	0.98243	2	99	0.00713822	0.98243	2	19	0.00163188	9606	Homo sapiens	STAT3;GNAI1	R-HSA-390470;R-HSA-8850560
R-HSA-373080	Class B/2 (Secretin family receptors)	0.98243	2	99	0.00713822	0.98243	2	20	0.00171777	9606	Homo sapiens	PTCH2;FZD8	R-HSA-445124;R-HSA-201708
R-HSA-72662	Activation of the mRNA upon binding of the cap-binding complex and eIFs, and subsequent binding to 43S	0.98255	1	67	0.00483092	0.98255	2	6	0.000515	9606	Homo sapiens	EIF3C	R-HSA-156808;R-HSA-157849
R-HSA-2871809	FCERI mediated Ca+2 mobilization	0.983967	3	129	0.00930132	0.983967	7	11	0.000945	9606	Homo sapiens	ITPR1;GRB2;VAV1	R-HSA-2730888;R-HSA-169683;R-HSA-169680;R-HSA-2730858;R-HSA-2730847;R-HSA-2730833;R-HSA-2730885
R-HSA-3371497	HSP90 chaperone cycle for steroid hormone receptors (SHR)	0.984541	1	69	0.00497512	0.984541	1	12	0.00103066	9606	Homo sapiens	DYNLL2	R-HSA-5618080
R-HSA-70895	Branched-chain amino acid catabolism	0.984541	1	69	0.00497512	0.984541	1	28	0.00240488	9606	Homo sapiens	EHD3	R-HSA-70881
R-HSA-450294	MAP kinase activation	0.984541	1	69	0.00497512	0.984541	1	32	0.00274843	9606	Homo sapiens	DUSP4	R-HSA-203797
R-HSA-196071	Metabolism of steroid hormones	0.984541	1	69	0.00497512	0.984541	1	37	0.00317788	9606	Homo sapiens	HSD17B1	R-HSA-804969
R-HSA-196849	Metabolism of water-soluble vitamins and cofactors	0.984564	8	252	0.01817	0.984564	9	140	0.0120244	9606	Homo sapiens	SLC5A8;CCDC57;SLC25A19;NAPRT;FASN;PNPO;MOCS1;COASY	R-HSA-196754;R-HSA-199202;R-HSA-197186;R-HSA-947535;R-HSA-429749;R-HSA-965019;R-HSA-196773;R-HSA-8875838;R-HSA-965079
R-HSA-373755	Semaphorin interactions	0.98545	1	70	0.00504723	0.98545	2	40	0.00343554	9606	Homo sapiens	STK4	R-HSA-399939;R-HSA-399952
R-HSA-212436	Generic Transcription Pathway	0.985936	65	1376	0.0992141	0.985936	123	649	0.0557416	9606	Homo sapiens	ZNF331;GPI;BTG2;RARG;DYRK2;SETD8;TP53RK;YWHAB;TACO1;BRCA1;RPTOR;PSMD9;CCND3;TRIM28;AIFM2;AKT2;MYBL2;PIP4K2C;TEAD1;RFC5;PRMT1;H2AFX;ZNF75D;PRKAB1;MED25;KAT2A;PSME3;BIRC5;PSMD10;ZNF473;PSMD12;ZNF324B;SMARCD2;KMT2B;SOCS3;E2F1;COX14;POLR2K;CBX8;ZNF460;TGFB1;CBX4;H3F3B;H3F3C;VDR;PLK2;NR1H2;CBX2;SETD1B;COX6C;COL1A1;TNRC6C;PSMC4;CNOT3;RBM42;ZNF611	R-HSA-8936584;R-HSA-8937097;R-HSA-3215152;R-HSA-9007496;R-HSA-8951695;R-HSA-8878220;R-HSA-8936068;R-HSA-8937113;R-HSA-9007514;R-HSA-6805620;R-HSA-8937118;R-HSA-8951966;R-HSA-3215144;R-HSA-8878237;R-HSA-8936599;R-HSA-8936616;R-HSA-8878243;R-HSA-8936621;R-HSA-8937134;R-HSA-8936608;R-HSA-8869549;R-HSA-8935864;R-HSA-8939963;R-HSA-380979;R-HSA-8961982;R-HSA-8869566;R-HSA-8936628;R-HSA-8938440;R-HSA-90…
R-HSA-2408522	Selenoamino acid metabolism	0.986248	5	184	0.013267	0.986248	3	33	0.00283432	9606	Homo sapiens	MARS;RPL27;RPL38;RPL39	R-HSA-2408529;R-HSA-2408546;R-HSA-5333615
R-HSA-211976	Endogenous sterols	0.986305	1	71	0.00511933	0.986305	1	19	0.00163188	9606	Homo sapiens	AHR	R-HSA-211951
R-HSA-156584	Cytosolic sulfonation of small molecules	0.987111	1	72	0.00519143	0.987111	1	24	0.00206132	9606	Homo sapiens	PODXL2	R-HSA-8954262
R-HSA-1236975	Antigen processing-Cross presentation	0.987341	5	186	0.0134112	0.987341	2	23	0.00197544	9606	Homo sapiens	PSMD10;PSMD9;PSMD12;PSMC4;PSME3	R-HSA-1236935;R-HSA-1236970
R-HSA-74259	Purine catabolism	0.988582	1	74	0.00533564	0.988582	1	28	0.00240488	9606	Homo sapiens	NT5C	R-HSA-109470
R-HSA-382551	Transport of small molecules	0.989845	42	960	0.0692191	0.989845	45	430	0.0369321	9606	Homo sapiens	PSMD10;GLTP;PSMD12;DERL1;ATP2A2;ABCB9;SLC1A5;PHB;MRPL12;AKAP1;PSMD9;ATP6V0A2;SLC39A6;HMOX1;TRPM7;SLC26A11;ATP6V0E2;SLC16A3;ATP6V1C1;SLC39A3;MMGT1;TSC22D3;NR1H2;SLC6A14;ATP11C;TRPV3;LSR;ATP2B1;SLC5A8;NCEH1;SLC9A6;SLC7A8;SLCO4A1;PSMC4;WNK2;PSME3;SLC25A10;P4HB;ANGPTL4;CES3;VPS25;ABCG1	R-HSA-174786;R-HSA-427910;R-HSA-429767;R-HSA-8933258;R-HSA-6784676;R-HSA-418309;R-HSA-352385;R-HSA-2682349;R-HSA-947591;R-HSA-1614546;R-HSA-442317;R-HSA-8949703;R-HSA-6784628;R-HSA-8949659;R-HSA-189398;R-HSA-8949661;R-HSA-5336454;R-HSA-174741;R-HSA-8875871;R-HSA-8949649;R-HSA-5223317;R-HSA-879575;R-HSA-8866329;R-HSA-917841;R-HSA-8854628;R-HSA-433698;R-HSA-8933292;R-HSA-266082;R-HSA-3295579;R-HSA-…
R-HSA-74160	Gene expression (Transcription)	0.990229	80	1674	0.120701	0.990229	238	819	0.0703427	9606	Homo sapiens	ZNF331;GPI;BTG2;RARG;DYRK2;SETD8;TP53RK;YWHAB;TACO1;EIF4A3;BRCA1;RPTOR;PSMD9;CCND3;TRIM28;AIFM2;AKT2;MYBL2;PIP4K2C;TEAD1;RFC5;PRMT1;H2AFX;ZNF75D;PRKAB1;MED25;KAT2A;PSME3;BIRC5;PSMD10;ZNF473;PSMD12;ZNF324B;SMARCD2;CSTF2;KMT2B;U2AF1L4;RNU11;SOCS3;RNU12;NUP85;U2AF2;E2F1;LEO1;COX14;SUDS3;POLR2K;CBX8;ZNF460;TGFB1;CBX4;H3F3B;H3F3C;VDR;PLK2;NR1H2;CBX2;SETD1B;ALYREF;UPF3B;COX6C;TARBP2;COL1A1;TNRC6C;PSMC4…	R-HSA-5334097;R-HSA-8936584;R-HSA-8937097;R-HSA-427527;R-HSA-5334099;R-HSA-73736;R-HSA-8878220;R-HSA-8936068;R-HSA-433672;R-HSA-427528;R-HSA-8937113;R-HSA-6805620;R-HSA-112149;R-HSA-8937118;R-HSA-8951966;R-HSA-112150;R-HSA-112153;R-HSA-6810239;R-HSA-112152;R-HSA-6810238;R-HSA-8878237;R-HSA-112155;R-HSA-73757;R-HSA-6810235;R-HSA-426522;R-HSA-112156;R-HSA-6810234;R-HSA-6810233;R-HSA-73758;R-HSA-893…
R-HSA-5668914	Diseases of metabolism	0.990232	6	217	0.0156464	0.990232	8	114	0.00979129	9606	Homo sapiens	CYP27B1;G6PC3;DCXR;IDS;CYP4F22;SGSH	R-HSA-5602272;R-HSA-2262743;R-HSA-5662851;R-HSA-2263444;R-HSA-9036046;R-HSA-9036050;R-HSA-3282876;R-HSA-5602186
R-HSA-448424	Interleukin-17 signaling	0.99048	1	77	0.00555195	0.99048	1	35	0.0030061	9606	Homo sapiens	DUSP4	R-HSA-203797
R-HSA-1483257	Phospholipid metabolism	0.991644	10	315	0.0227125	0.991644	20	218	0.0187237	9606	Homo sapiens	ARF3;PGS1;CHKA;PLA2G3;PCTP;OCRL;PLEKHA4;PIP4K2C;GDPD5;MTMR4	R-HSA-1483222;R-HSA-1676152;R-HSA-1675836;R-HSA-8873794;R-HSA-6811522;R-HSA-1602398;R-HSA-1602417;R-HSA-1675824;R-HSA-1675795;R-HSA-1483004;R-HSA-1675988;R-HSA-1482939;R-HSA-1676105;R-HSA-1675883;R-HSA-6814132;R-HSA-1676141;R-HSA-1602368;R-HSA-1676065;R-HSA-1675776;R-HSA-8870489
R-HSA-167172	Transcription of the HIV genome	0.99253	1	81	0.00584036	0.99253	44	45	0.00386498	9606	Homo sapiens	POLR2K	R-HSA-167111;R-HSA-167115;R-HSA-167113;R-HSA-167118;R-HSA-167181;R-HSA-167117;R-HSA-170706;R-HSA-170704;R-HSA-167121;R-HSA-167191;R-HSA-167130;R-HSA-167192;R-HSA-167128;R-HSA-167134;R-HSA-167196;R-HSA-167197;R-HSA-167133;R-HSA-167459;R-HSA-167072;R-HSA-167136;R-HSA-167076;R-HSA-167077;R-HSA-167147;R-HSA-167083;R-HSA-167150;R-HSA-167087;R-HSA-167148;R-HSA-167084;R-HSA-167468;R-HSA-167085;R-HSA-167…
R-HSA-499943	Interconversion of nucleotide di- and triphosphates	0.99253	1	81	0.00584036	0.99253	2	33	0.00283432	9606	Homo sapiens	NME2	R-HSA-482621;R-HSA-482619
R-HSA-5663205	Infectious disease	0.992966	20	537	0.0387194	0.992966	77	328	0.0281714	9606	Homo sapiens	PSMD10;PSMD12;TGFB1;PSMD9;NUP85;HGS;PSMC4;PSME3;NMT1;GRB2;RPL27;RPL38;SLC25A5;CHMP6;KPNA2;RPL39;POLR2K;KPNB1	R-HSA-180736;R-HSA-168326;R-HSA-3159227;R-HSA-180622;R-HSA-167181;R-HSA-168337;R-HSA-167191;R-HSA-167192;R-HSA-6791035;R-HSA-167196;R-HSA-167197;R-HSA-192925;R-HSA-167459;R-HSA-167072;R-HSA-168865;R-HSA-167076;R-HSA-167077;R-HSA-167083;R-HSA-180905;R-HSA-167087;R-HSA-167084;R-HSA-167468;R-HSA-167085;R-HSA-167090;R-HSA-167474;R-HSA-165043;R-HSA-168880;R-HSA-167089;R-HSA-167478;R-HSA-165047;R-HSA-1…
R-HSA-8957322	Metabolism of steroids	0.993221	10	321	0.0231451	0.993221	20	234	0.0200979	9606	Homo sapiens	CYP27B1;ACOT8;OSBPL7;VDR;HSD17B1;FASN;SLC27A2;KPNB1	R-HSA-2426148;R-HSA-8963915;R-HSA-159425;R-HSA-193766;R-HSA-804969;R-HSA-192137;R-HSA-193385;R-HSA-193743;R-HSA-193711;R-HSA-1655831;R-HSA-209868;R-HSA-2065550;R-HSA-193424;R-HSA-8867667;R-HSA-4546387;R-HSA-1655843;R-HSA-193401;R-HSA-2065539;R-HSA-193727;R-HSA-193407
R-HSA-1266738	Developmental Biology	0.993826	52	1176	0.0847934	0.993826	118	484	0.04157	9606	Homo sapiens	PSMD10;CSTA;PSMD12;CEBPB;RARG;EPAS1;EIF4A3;AGAP2;LAMC1;STK4;EVPL;PSMD9;CCND3;ZIC3;AKT2;RPL38;RPL39;POLR2K;PAK4;SPAG9;TGFB1;H3F3B;JUP;H2AFX;STAT3;ADAM11;UPF3B;UNC5C;DKK1;MMP9;MED13L;TIAM1;KRT19;MED25;KAT2A;PSMC4;PSME3;COL4A5;GRB2;RPL27;ANGPTL4;ZNF335;FOXA2;PFN2	R-HSA-5617492;R-HSA-6806629;R-HSA-3928627;R-HSA-1183003;R-HSA-3928625;R-HSA-480520;R-HSA-8942224;R-HSA-452894;R-HSA-5617484;R-HSA-5617486;R-HSA-622357;R-HSA-2972977;R-HSA-5617483;R-HSA-2972978;R-HSA-6805573;R-HSA-418863;R-HSA-480301;R-HSA-418859;R-HSA-452392;R-HSA-376117;R-HSA-2972956;R-HSA-6806613;R-HSA-6806610;R-HSA-6814298;R-HSA-1183058;R-HSA-5617431;R-HSA-5682709;R-HSA-399939;R-HSA-5621010;R-…
R-HSA-202733	Cell surface interactions at the vascular wall	0.994525	7	256	0.0184584	0.994525	17	64	0.00549687	9606	Homo sapiens	COL1A1;THBD;TGFB1;ANGPT1;SLC7A8;GRB2;SLC16A3	R-HSA-210977;R-HSA-210881;R-HSA-204871;R-HSA-204773;R-HSA-204779;R-HSA-204873;R-HSA-204392;R-HSA-8870732;R-HSA-204813;R-HSA-114577;R-HSA-204850;R-HSA-141040;R-HSA-210872;R-HSA-210974;R-HSA-204798;R-HSA-204861;R-HSA-375131
R-HSA-2871796	FCERI mediated MAPK activation	0.995056	2	123	0.0088687	0.995056	11	20	0.00171777	9606	Homo sapiens	GRB2;VAV1	R-HSA-2730841;R-HSA-2730889;R-HSA-2730856;R-HSA-2730840;R-HSA-2396599;R-HSA-2730892;R-HSA-2730844;R-HSA-2396561;R-HSA-2424477;R-HSA-2730851;R-HSA-2396606
R-HSA-6803157	Antimicrobial peptides	0.995314	2	124	0.0089408	0.995314	3	58	0.00498153	9606	Homo sapiens	CHGA;PGLYRP2	R-HSA-6808566;R-HSA-6799981;R-HSA-6799977
R-HSA-168898	Toll-Like Receptors Cascades	0.995387	4	183	0.0131949	0.995387	17	180	0.0154599	9606	Homo sapiens	DUSP4;TRAF3;REL;NFKBIB	R-HSA-9013992;R-HSA-936941;R-HSA-168166;R-HSA-166245;R-HSA-5362486;R-HSA-9013985;R-HSA-9013986;R-HSA-168140;R-HSA-9013990;R-HSA-9013979;R-HSA-9013978;R-HSA-5362500;R-HSA-203797;R-HSA-2213017;R-HSA-2201338;R-HSA-166271;R-HSA-9013974
R-HSA-9018677	Biosynthesis of DHA-derived SPMs	0.995402	1	89	0.00641719	0.995402	4	58	0.00498153	9606	Homo sapiens	ALOX15	R-HSA-9024872;R-HSA-9024881;R-HSA-9020275;R-HSA-9020262
R-HSA-211897	Cytochrome P450 - arranged by substrate type	0.995984	4	186	0.0134112	0.995984	22	62	0.00532509	9606	Homo sapiens	CYP27B1;CYP2S1;AHR;CYP4F22	R-HSA-211874;R-HSA-76416;R-HSA-5602295;R-HSA-211873;R-HSA-76354;R-HSA-215526;R-HSA-211910;R-HSA-212005;R-HSA-212004;R-HSA-76397;R-HSA-211951;R-HSA-143468;R-HSA-209868;R-HSA-76466;R-HSA-76434;R-HSA-211991;R-HSA-211924;R-HSA-211988;R-HSA-211962;R-HSA-76472;R-HSA-76475;R-HSA-211929
R-HSA-446193	Biosynthesis of the N-glycan precursor (dolichol lipid-linked oligosaccharide, LLO) and transfer to a nascent protein	0.996248	3	159	0.0114644	0.996248	2	62	0.00532509	9606	Homo sapiens	ST3GAL4;ALG13;ST3GAL1	R-HSA-4084984;R-HSA-446207
R-HSA-422475	Axon guidance	0.996442	21	582	0.0419641	0.996442	33	297	0.0255089	9606	Homo sapiens	PSMD10;PSMD12;EIF4A3;AGAP2;UPF3B;UNC5C;LAMC1;STK4;MMP9;PSMD9;TIAM1;PSMC4;PSME3;COL4A5;GRB2;RPL27;RPL38;RPL39;PFN2;PAK4	R-HSA-443778;R-HSA-399939;R-HSA-3928627;R-HSA-8853774;R-HSA-3928625;R-HSA-8855508;R-HSA-373713;R-HSA-9010396;R-HSA-399952;R-HSA-9014610;R-HSA-622357;R-HSA-8853734;R-HSA-4093336;R-HSA-8853793;R-HSA-418863;R-HSA-3928657;R-HSA-375151;R-HSA-418859;R-HSA-392053;R-HSA-428534;R-HSA-4093327;R-HSA-373751;R-HSA-392054;R-HSA-8854899;R-HSA-9014652;R-HSA-428531;R-HSA-8854897;R-HSA-392051;R-HSA-9011313;R-HSA-3…
R-HSA-1614635	Sulfur amino acid metabolism	0.996605	1	94	0.00677771	0.996605	1	37	0.00317788	9606	Homo sapiens	SLC25A10;MRPL12	R-HSA-1614546
R-HSA-446219	Synthesis of substrates in N-glycan biosythesis	0.996785	2	131	0.00944553	0.996785	1	48	0.00412265	9606	Homo sapiens	ST3GAL4;ST3GAL1	R-HSA-4084984
R-HSA-3781865	Diseases of glycosylation	0.997233	4	194	0.013988	0.997233	14	77	0.00661342	9606	Homo sapiens	C1GALT1C1;ADAMTS19;ALG13;GPC4	R-HSA-9036289;R-HSA-3656254;R-HSA-9036290;R-HSA-5633241;R-HSA-4420365;R-HSA-3560804;R-HSA-9036283;R-HSA-3656261;R-HSA-6785524;R-HSA-3560802;R-HSA-9036285;R-HSA-3656257;R-HSA-6785565;R-HSA-3656267
R-HSA-71406	Pyruvate metabolism and Citric Acid (TCA) cycle	0.997337	1	98	0.00706612	0.997337	2	36	0.00309199	9606	Homo sapiens	SLC16A3	R-HSA-373875;R-HSA-373867
R-HSA-112310	Neurotransmitter release cycle	0.997494	1	99	0.00713822	0.997494	10	36	0.00309199	9606	Homo sapiens	PPFIA4	R-HSA-380869;R-HSA-380901;R-HSA-372529;R-HSA-374899;R-HSA-210426;R-HSA-380574;R-HSA-372505;R-HSA-380905;R-HSA-210430;R-HSA-374922
R-HSA-392499	Metabolism of proteins	0.997512	117	2432	0.175355	0.997512	202	916	0.0786739	9606	Homo sapiens	VARS;FBXO27;UBE2Z;YARS2;PDCD2L;PSMD9;C1GALT1C1;TRIM28;NUDT19;RPL38;RPL39;USP8;ACOT8;WSB2;DDX11;ALG13;COG1;CSNK1D;HGS;PSME3;RAB35;RPL27;AURKAIP1;SLC27A2;PSMD10;PSMD12;RAB5C;EPAS1;KLHL11;KLHL13;MRPL12;MRPL10;FBXO41;SOCS3;NUP85;ADAMTS19;STC2;ST3GAL4;SUDS3;ST3GAL1;CBX8;TGFB1;H3F3B;CBX4;UBE2C;H3F3C;VDR;CBX2;MRPL27;TBCD;MYO5A;RAB27A;UBE2A;STAG2;UBE2S;REL;UBE2M;ARF3;GSK3A;MRPS12;MRPL38;LAMC1;BRCA1;ETFB;…	R-HSA-8956040;R-HSA-8956045;R-HSA-8850560;R-HSA-1299484;R-HSA-72722;R-HSA-8852127;R-HSA-5665871;R-HSA-5693001;R-HSA-8852130;R-HSA-8850594;R-HSA-8852129;R-HSA-5684862;R-HSA-162857;R-HSA-3000348;R-HSA-5389842;R-HSA-8956106;R-HSA-379974;R-HSA-2993769;R-HSA-5691411;R-HSA-5389848;R-HSA-9023171;R-HSA-5389849;R-HSA-379982;R-HSA-8956103;R-HSA-5692934;R-HSA-2993790;R-HSA-2993784;R-HSA-1791054;R-HSA-299378…
R-HSA-425397	Transport of vitamins, nucleosides, and related molecules	0.997641	1	100	0.00721033	0.997641	1	33	0.00283432	9606	Homo sapiens	SLCO4A1	R-HSA-879575
R-HSA-446203	Asparagine N-linked glycosylation	0.997646	13	420	0.0302834	0.997646	31	143	0.0122821	9606	Homo sapiens	ARF3;NAPA;GOSR2;DERL1;COG1;ALG13;CSNK1D;DYNLL2;PPP6R1;ST3GAL4;TMED2;ST3GAL1;ENGASE	R-HSA-5694423;R-HSA-5694421;R-HSA-8853379;R-HSA-5694418;R-HSA-4084984;R-HSA-203973;R-HSA-5694417;R-HSA-6809006;R-HSA-6809003;R-HSA-5694425;R-HSA-6809015;R-HSA-6809014;R-HSA-6809011;R-HSA-6809010;R-HSA-5694413;R-HSA-6807868;R-HSA-5694410;R-HSA-6807866;R-HSA-5694409;R-HSA-6807877;R-HSA-6807875;R-HSA-8850594;R-HSA-6807872;R-HSA-5694527;R-HSA-204008;R-HSA-5694522;R-HSA-5694439;R-HSA-5694446;R-HSA-446…
R-HSA-6788656	Histidine, lysine, phenylalanine, tyrosine, proline and tryptophan catabolism	0.997677	2	137	0.00987815	0.997677	2	53	0.00455209	9606	Homo sapiens	KYNU;AFMID	R-HSA-71217;R-HSA-71189
R-HSA-6805567	Keratinization	0.997753	5	226	0.0162953	0.997753	19	34	0.00292021	9606	Homo sapiens	KRT19;CSTA;JUP;EVPL	R-HSA-6814695;R-HSA-6806629;R-HSA-6805573;R-HSA-6814734;R-HSA-6810894;R-HSA-6814764;R-HSA-6814187;R-HSA-6805546;R-HSA-6806613;R-HSA-6810357;R-HSA-6814387;R-HSA-6811539;R-HSA-6806610;R-HSA-6809393;R-HSA-6809663;R-HSA-8942224;R-HSA-6810843;R-HSA-6814298;R-HSA-6810937
R-HSA-597592	Post-translational protein modification	0.997813	71	1589	0.114572	0.997813	121	521	0.0447479	9606	Homo sapiens	ARF3;FBXO27;LAMC1;BRCA1;ETFB;UBE2Z;PDCD2L;PSMD9;C1GALT1C1;TRIM28;PPP6R1;TMED2;USP8;WSB2;FN3KRP;COG1;ALG13;CSNK1D;JOSD2;DYNLL2;KAT2A;TRAF3;HGS;PSME3;RAB35;BIRC5;PIGL;NAPA;PSMD10;BECN1;PSMD12;RAB5C;EPAS1;GPS1;GOSR2;DERL1;KLHL11;FOXK2;KLHL13;FBXO41;SOCS3;NUP85;ADAMTS19;STC2;LEO1;ST3GAL4;SUDS3;ST3GAL1;CBX8;GALNT6;TGFB1;CBX4;UBE2C;GOLM1;VDR;FBXL19;NR1H2;CBX2;RAB27A;DOHH;UBE2A;STAG2;UBE2S;PSMC4;REL;P4H…	R-HSA-8956040;R-HSA-5690196;R-HSA-6782820;R-HSA-8853379;R-HSA-8956045;R-HSA-913675;R-HSA-8955289;R-HSA-4546387;R-HSA-4655440;R-HSA-8852127;R-HSA-5665871;R-HSA-4570463;R-HSA-8955285;R-HSA-6807877;R-HSA-6807875;R-HSA-8852130;R-HSA-8850594;R-HSA-8852129;R-HSA-6807872;R-HSA-3927824;R-HSA-162857;R-HSA-3000348;R-HSA-6781779;R-HSA-4570493;R-HSA-8956106;R-HSA-5173005;R-HSA-3108203;R-HSA-2993769;R-HSA-569…
R-HSA-1280215	Cytokine Signaling in Immune system	0.997923	43	1051	0.0757805	0.997923	171	624	0.0535944	9606	Homo sapiens	PSMD10;PSMD12;ALOX15;EIF4A3;ICAM1;PSMD9;SOCS3;NUP85;HMOX1;KPNA2;IL13RA1;DUSP4;STAT5B;MAP3K3;TGFB1;STAT3;MMP9;VAV1;TRAF3;PSMC4;PSME3;REL;BCL2;BIRC5;GRB2;HNRNPH2;LCP1;P4HB;KPNB1;NFKBIB;UBE2M	R-HSA-452102;R-HSA-452097;R-HSA-8950415;R-HSA-8983425;R-HSA-8983424;R-HSA-1112602;R-HSA-452108;R-HSA-8987266;R-HSA-1112604;R-HSA-8985988;R-HSA-8987014;R-HSA-8987270;R-HSA-8987033;R-HSA-8950426;R-HSA-1671691;R-HSA-203797;R-HSA-5668417;R-HSA-1168393;R-HSA-8865693;R-HSA-8982163;R-HSA-1168394;R-HSA-8982162;R-HSA-1112587;R-HSA-8982165;R-HSA-913424;R-HSA-879917;R-HSA-6786118;R-HSA-8950441;R-HSA-6784323…
R-HSA-77289	Mitochondrial Fatty Acid Beta-Oxidation	0.998259	1	105	0.00757084	0.998259	1	47	0.00403676	9606	Homo sapiens	PCTP	R-HSA-5690043
R-HSA-2730905	Role of LAT2/NTAL/LAB on calcium mobilization	0.998458	1	107	0.00771505	0.998458	5	7	0.000601	9606	Homo sapiens	GRB2	R-HSA-2730842;R-HSA-2730860;R-HSA-2730848;R-HSA-2730837;R-HSA-2730870
R-HSA-425407	SLC-mediated transmembrane transport	0.998621	12	412	0.0297065	0.998621	14	184	0.0158035	9606	Homo sapiens	SLC5A8;SLC9A6;SLC7A8;SLCO4A1;SLC6A14;SLC39A6;SLC26A11;SLC25A10;SLC1A5;MRPL12;SLC16A3;SLC39A3	R-HSA-429767;R-HSA-433698;R-HSA-352385;R-HSA-1614546;R-HSA-442317;R-HSA-372843;R-HSA-442422;R-HSA-429749;R-HSA-8875871;R-HSA-425983;R-HSA-375487;R-HSA-352191;R-HSA-879575;R-HSA-352379
R-HSA-5619102	SLC transporter disorders	0.998918	2	151	0.0108876	0.998918	2	66	0.00566864	9606	Homo sapiens	SLC9A6;SLC6A14	R-HSA-5661039;R-HSA-5659674
R-HSA-163125	Post-translational modification: synthesis of GPI-anchored proteins	0.999052	1	115	0.00829187	0.999052	1	16	0.00137422	9606	Homo sapiens	PIGL	R-HSA-162857
R-HSA-211945	Phase I - Functionalization of compounds	0.999101	7	300	0.021631	0.999101	30	99	0.00850296	9606	Homo sapiens	CYP27B1;CYP2S1;AHR;ACSS1;CYP4F22;CES3	R-HSA-76416;R-HSA-76354;R-HSA-211910;R-HSA-209868;R-HSA-8937177;R-HSA-76434;R-HSA-211991;R-HSA-211924;R-HSA-211988;R-HSA-8937169;R-HSA-8936849;R-HSA-211929;R-HSA-211874;R-HSA-5602295;R-HSA-211873;R-HSA-215526;R-HSA-212005;R-HSA-212004;R-HSA-8937442;R-HSA-76397;R-HSA-211951;R-HSA-5693691;R-HSA-5692283;R-HSA-143468;R-HSA-8937191;R-HSA-449911;R-HSA-76466;R-HSA-211962;R-HSA-76472;R-HSA-76475
R-HSA-1474244	Extracellular matrix organization	0.999214	8	329	0.023722	0.999214	106	318	0.0273125	9606	Homo sapiens	COL1A1;EFEMP1;TGFB1;COL4A5;LAMC1;P4HB;MMP9;ICAM1	R-HSA-8944265;R-HSA-2002460;R-HSA-1564179;R-HSA-2426676;R-HSA-1564164;R-HSA-2002440;R-HSA-1458433;R-HSA-2250301;R-HSA-2466106;R-HSA-4084507;R-HSA-4084505;R-HSA-4084501;R-HSA-2002466;R-HSA-2537499;R-HSA-2327909;R-HSA-2465890;R-HSA-1604690;R-HSA-1980233;R-HSA-2473596;R-HSA-1592387;R-HSA-2395257;R-HSA-1650808;R-HSA-2328129;R-HSA-1604722;R-HSA-2731075;R-HSA-1592436;R-HSA-2327886;R-HSA-2396234;R-HSA-2…
R-HSA-196854	Metabolism of vitamins and cofactors	0.999272	10	381	0.0274713	0.999272	12	201	0.0172636	9606	Homo sapiens	SLC5A8;CCDC57;SLC25A19;NAPRT;FASN;PNPO;GPC4;LRP8;MOCS1;COASY	R-HSA-196754;R-HSA-199202;R-HSA-197186;R-HSA-947535;R-HSA-429749;R-HSA-965019;R-HSA-196773;R-HSA-2404131;R-HSA-8875838;R-HSA-965079;R-HSA-2423785;R-HSA-2429643
R-HSA-1483206	Glycerophospholipid biosynthesis	0.999274	4	222	0.0160069	0.999274	7	133	0.0114232	9606	Homo sapiens	PGS1;CHKA;PLA2G3;PCTP	R-HSA-1483222;R-HSA-8873794;R-HSA-1602398;R-HSA-1602368;R-HSA-1602417;R-HSA-1483004;R-HSA-1482939
R-HSA-15869	Metabolism of nucleotides	0.999374	5	254	0.0183142	0.999374	7	135	0.0115949	9606	Homo sapiens	NT5C;NME2;HPRT1;TK1;ADA	R-HSA-74241;R-HSA-73632;R-HSA-74215;R-HSA-109480;R-HSA-482621;R-HSA-482619;R-HSA-109470
R-HSA-112316	Neuronal System	0.999409	12	435	0.0313649	0.999409	45	161	0.0138281	9606	Homo sapiens	LRFN3;KCNV1;SYT12;KCNC3;NRXN2;KCNN4;PPFIA4;KCNK2;GNAI1;GRIN2D	R-HSA-380869;R-HSA-6794338;R-HSA-6794336;R-HSA-6794349;R-HSA-392206;R-HSA-6794348;R-HSA-6794346;R-HSA-442760;R-HSA-6794345;R-HSA-374922;R-HSA-1296348;R-HSA-6794344;R-HSA-8849878;R-HSA-6794357;R-HSA-6794356;R-HSA-6794354;R-HSA-6797554;R-HSA-6794353;R-HSA-6794352;R-HSA-380574;R-HSA-372505;R-HSA-388824;R-HSA-8849882;R-HSA-8849881;R-HSA-380901;R-HSA-432164;R-HSA-432162;R-HSA-6797568;R-HSA-170666;R-HS…
R-HSA-2142753	Arachidonic acid metabolism	0.999472	2	164	0.0118249	0.999472	6	77	0.00661342	9606	Homo sapiens	ALOX15;CYP4F22	R-HSA-2161792;R-HSA-2161745;R-HSA-211873;R-HSA-2162002;R-HSA-2162019;R-HSA-2161964
R-HSA-2029485	Role of phospholipids in phagocytosis	0.999595	1	129	0.00930132	0.999595	2	12	0.00103066	9606	Homo sapiens	ITPR1	R-HSA-169683;R-HSA-169680
R-HSA-373760	L1CAM interactions	0.999595	1	129	0.00930132	0.999595	1	54	0.00463798	9606	Homo sapiens	LAMC1	R-HSA-443778
R-HSA-112314	Neurotransmitter receptors and postsynaptic signal transmission	0.999642	2	171	0.0123297	0.999642	11	56	0.00480976	9606	Homo sapiens	GNAI1;GRIN2D	R-HSA-170674;R-HSA-445367;R-HSA-432164;R-HSA-432162;R-HSA-170666;R-HSA-442732;R-HSA-432172;R-HSA-392206;R-HSA-170686;R-HSA-170671;R-HSA-442760
R-HSA-8978868	Fatty acid metabolism	0.999709	11	429	0.0309323	0.999709	20	217	0.0186378	9606	Homo sapiens	ACLY;ACOT8;CPT2;ELOVL4;CCDC57;FASN;ALOX15;NUDT19;PCTP;ACSL4;CYP4F22;SLC27A2	R-HSA-2161792;R-HSA-75872;R-HSA-211873;R-HSA-548843;R-HSA-2162019;R-HSA-2066779;R-HSA-5655955;R-HSA-389632;R-HSA-390304;R-HSA-75848;R-HSA-5690042;R-HSA-2161964;R-HSA-5690043;R-HSA-6810474;R-HSA-163756;R-HSA-2161745;R-HSA-2162002;R-HSA-389622;R-HSA-548830;R-HSA-200410
R-HSA-416476	G alpha (q) signalling events	0.999756	5	274	0.0197563	0.999756	7	29	0.00249077	9606	Homo sapiens	P2RY2;ITPR1;HTR2C;GRB2;GRPR	R-HSA-749448;R-HSA-2179415;R-HSA-749452;R-HSA-139941;R-HSA-139854;R-HSA-379048;R-HSA-2179407
R-HSA-8956319	Nucleobase catabolism	0.99978	1	139	0.0100224	0.99978	2	58	0.00498153	9606	Homo sapiens	NT5C	R-HSA-109480;R-HSA-109470
R-HSA-1280218	Adaptive Immune System	0.999802	36	999	0.0720311	0.999802	44	253	0.0217298	9606	Homo sapiens	PSMD10;PSMD12;NARF;YWHAB;FBXO27;ITPR1;KLHL11;KLHL13;UBE2Z;PVR;FBXO41;ICAM1;PSMD9;SOCS3;NPEPPS;RNF213;AKT2;CDC27;UBE2C;FBXL19;UBE2A;DYNLL2;VAV1;COL1A1;RNF144B;UBE2S;PSMC4;PSME3;REL;UBE2O;ORAI1;GRB2;TRIB3;NFKBIB;UBE2M	R-HSA-392513;R-HSA-913993;R-HSA-199050;R-HSA-1112666;R-HSA-434700;R-HSA-388814;R-HSA-1168640;R-HSA-169683;R-HSA-1168643;R-HSA-169680;R-HSA-1168642;R-HSA-1236935;R-HSA-983704;R-HSA-199131;R-HSA-983703;R-HSA-389919;R-HSA-389348;R-HSA-983150;R-HSA-2213248;R-HSA-2317314;R-HSA-2076220;R-HSA-389350;R-HSA-983147;R-HSA-199014;R-HSA-434798;R-HSA-1168633;R-HSA-1168376;R-HSA-983140;R-HSA-389352;R-HSA-389354…
R-HSA-2132295	MHC class II antigen presentation	0.999865	1	147	0.0105992	0.999865	1	26	0.0022331	9606	Homo sapiens	DYNLL2	R-HSA-2213248
R-HSA-375276	Peptide ligand-binding receptors	0.999901	2	194	0.013988	0.999901	2	73	0.00626986	9606	Homo sapiens	XK;GRPR	R-HSA-5694082;R-HSA-375384
R-HSA-9018678	Biosynthesis of specialized proresolving mediators (SPMs)	0.999935	1	159	0.0114644	0.999935	8	124	0.0106502	9606	Homo sapiens	ALOX15	R-HSA-9024872;R-HSA-9018907;R-HSA-9024881;R-HSA-9025152;R-HSA-9026003;R-HSA-9020275;R-HSA-9020610;R-HSA-9020262
R-HSA-109582	Hemostasis	0.999951	25	806	0.0581152	0.999951	68	327	0.0280855	9606	Homo sapiens	CANT1;DOCK8;ITPR1;ATP2A2;LRP8;GNAI1;AKAP1;THBD;LAMP2;KIF13B;SLC16A3;TGFB1;ANGPT1;H3F3B;H3F3C;PCDH7;ATP2B1;ADRA2C;VAV1;COL1A1;EHD3;KIF18B;SLC7A8;MAFG;ORAI1;GRB2	R-HSA-997263;R-HSA-1011598;R-HSA-390663;R-HSA-114563;R-HSA-418309;R-HSA-392195;R-HSA-432129;R-HSA-434700;R-HSA-418442;R-HSA-443402;R-HSA-204813;R-HSA-392202;R-HSA-114577;R-HSA-481044;R-HSA-430096;R-HSA-443418;R-HSA-210974;R-HSA-210977;R-HSA-354087;R-HSA-442273;R-HSA-139941;R-HSA-114600;R-HSA-437932;R-HSA-204850;R-HSA-994106;R-HSA-437936;R-HSA-453183;R-HSA-210872;R-HSA-418365;R-HSA-204861;R-HSA-13…
R-HSA-2173782	Binding and Uptake of Ligands by Scavenger Receptors	0.99996	1	167	0.0120412	0.99996	1	33	0.00283432	9606	Homo sapiens	COL1A1	R-HSA-3221843
R-HSA-877300	Interferon gamma signaling	0.999967	3	250	0.0180258	0.999967	4	15	0.00128833	9606	Homo sapiens	SOCS3;ICAM1	R-HSA-873918;R-HSA-877269;R-HSA-1031716;R-HSA-1031713
R-HSA-1643685	Disease	0.999978	57	1512	0.10902	0.999978	239	944	0.0810788	9606	Homo sapiens	GSK3A;YWHAB;SGSH;PSMD9;C1GALT1C1;AKT2;IDS;RPL38;KPNA2;RPL39;RNF43;KSR1;DCXR;SLC6A14;ALG13;DKK1;VAV1;KAT2A;SLC9A6;TRAF3;HGS;PSME3;AKT1S1;RPL27;CHMP6;SLC25A5;KPNB1;PSMD10;HDAC5;PSMD12;DERL1;PHB;CYP4F22;CYP27B1;NUP85;ADAMTS19;GPC4;POLR2K;STAT5B;TGFB1;STAT3;FZD8;G6PC3;PSMC4;NEURL1;REL;NMT1;GRB2;FGFR2	R-HSA-180736;R-HSA-3656254;R-HSA-1839112;R-HSA-1839114;R-HSA-1839110;R-HSA-1839107;R-HSA-3713560;R-HSA-167459;R-HSA-167468;R-HSA-167474;R-HSA-167478;R-HSA-167477;R-HSA-167481;R-HSA-167484;R-HSA-2769007;R-HSA-184392;R-HSA-5659674;R-HSA-8876246;R-HSA-8876240;R-HSA-8876255;R-HSA-162914;R-HSA-8876262;R-HSA-8876258;R-HSA-2737728;R-HSA-8936676;R-HSA-5339711;R-HSA-192627;R-HSA-3656261;R-HSA-3656257;R-HS…
R-HSA-913531	Interferon Signaling	0.999983	7	388	0.0279761	0.999983	8	51	0.00438031	9606	Homo sapiens	SOCS3;NUP85;EIF4A3;KPNA2;KPNB1;ICAM1	R-HSA-873918;R-HSA-1678842;R-HSA-912680;R-HSA-877269;R-HSA-1176059;R-HSA-1031716;R-HSA-909729;R-HSA-1031713
R-HSA-909733	Interferon alpha/beta signaling	0.999986	1	184	0.013267	0.999986	2	20	0.00171777	9606	Homo sapiens	SOCS3	R-HSA-912680;R-HSA-909729
R-HSA-168249	Innate Immune System	0.999987	46	1302	0.0938784	0.999987	106	651	0.0559134	9606	Homo sapiens	PSMD10;GPI;PSMD12;CANT1;PGLYRP2;RAB5C;CRISP3;ITPR1;ALDH3B2;PSMD9;PGRMC1;MAP2;NAPRT;LAMP2;ATP6V0A2;ATP6V0E2;POLR2K;ATP6V1C1;CHGA;DUSP4;JUP;CARD9;NME2;MYO5A;RAB27A;TMC6;BAIAP2;MMP9;VAV1;RAP2C;ACLY;TRAF3;PSMC4;PSME3;REL;BCL2;ELMO2;GRB2;DEGS1;KCNK2;GLA;SLC27A2;RAB9B;KPNB1;NFKBIB;UBE2M	R-HSA-6799981;R-HSA-6799977;R-HSA-5607751;R-HSA-9604480;R-HSA-5607744;R-HSA-936475;R-HSA-5362500;R-HSA-203797;R-HSA-5607747;R-HSA-5607757;R-HSA-741395;R-HSA-5607756;R-HSA-5607759;R-HSA-5607753;R-HSA-2130194;R-HSA-2730856;R-HSA-2730858;R-HSA-2730860;R-HSA-2730848;R-HSA-2730851;R-HSA-6800426;R-HSA-9013979;R-HSA-9013978;R-HSA-6800434;R-HSA-9013974;R-HSA-2730870;R-HSA-5607733;R-HSA-5607732;R-HSA-9013…
R-HSA-71291	Metabolism of amino acids and derivatives	0.999989	17	660	0.0475881	0.999989	11	283	0.0243065	9606	Homo sapiens	PSMD10;PSMD12;PYCR2;MRPL12;HRSP12;PSMD9;EHD3;PSMC4;MARS;KYNU;PSME3;AFMID;SLC25A10;RPL27;RPL38;SERINC3;RPL39	R-HSA-353125;R-HSA-70881;R-HSA-71217;R-HSA-71189;R-HSA-6783939;R-HSA-2408529;R-HSA-2408546;R-HSA-9014641;R-HSA-1614546;R-HSA-8932980;R-HSA-5333615
R-HSA-373076	Class A/1 (Rhodopsin-like receptors)	0.999991	7	402	0.0289855	0.999991	7	143	0.0122821	9606	Homo sapiens	XK;HCAR1;ADORA2B;P2RY2;HTR2C;ADRA2C;GRPR	R-HSA-417927;R-HSA-390663;R-HSA-5694082;R-HSA-3296326;R-HSA-390930;R-HSA-418925;R-HSA-375384
R-HSA-112315	Transmission across Chemical Synapses	0.999996	3	288	0.0207657	0.999996	21	108	0.00927596	9606	Homo sapiens	PPFIA4;GNAI1;GRIN2D	R-HSA-380869;R-HSA-380901;R-HSA-432164;R-HSA-432162;R-HSA-170666;R-HSA-442732;R-HSA-432172;R-HSA-392206;R-HSA-380905;R-HSA-170671;R-HSA-442760;R-HSA-374922;R-HSA-170674;R-HSA-445367;R-HSA-372529;R-HSA-374899;R-HSA-210426;R-HSA-380574;R-HSA-170686;R-HSA-372505;R-HSA-210430
R-HSA-418594	G alpha (i) signalling events	0.999999	11	556	0.0400894	0.999999	28	147	0.0126256	9606	Homo sapiens	HCAR1;RGS16;HSD17B1;ITPR1;NMT1;PDE4A;GPC4;ADRA2C;LRP8;GNAI1	R-HSA-392129;R-HSA-749454;R-HSA-111879;R-HSA-2464803;R-HSA-167429;R-HSA-2404131;R-HSA-392206;R-HSA-167433;R-HSA-2423785;R-HSA-112271;R-HSA-392212;R-HSA-169683;R-HSA-751001;R-HSA-169680;R-HSA-749456;R-HSA-111962;R-HSA-2534087;R-HSA-112037;R-HSA-170666;R-HSA-380073;R-HSA-170671;R-HSA-2429643;R-HSA-170674;R-HSA-167408;R-HSA-167415;R-HSA-167419;R-HSA-170686;R-HSA-111870
R-HSA-198933	Immunoregulatory interactions between a Lymphoid and a non-Lymphoid cell	0.999999	3	316	0.0227846	0.999999	5	43	0.00369321	9606	Homo sapiens	COL1A1;PVR;ICAM1	R-HSA-5696356;R-HSA-5696357;R-HSA-199014;R-HSA-199131;R-HSA-199050
R-HSA-556833	Metabolism of lipids	1	47	1433	0.103324	1	84	942	0.080907	9606	Homo sapiens	ARF3;GLTP;CERK;ALOX15;PLA2G3;FITM2;PCTP;AHR;CYP4F22;GDPD5;MTMR4;AACS;PGS1;ALDH3B2;UGT8;CYP27B1;CPT2;HSD17B1;NUDT19;B4GALNT1;PIP4K2C;ACOT8;OSBPL7;CHKA;ELOVL4;CCDC57;VDR;NR1H2;OCRL;ACSL4;PLEKHA4;MED13L;ACLY;MED25;FASN;BCL2;TRIB3;DEGS1;ANGPTL4;GLA;SLC27A2;KPNB1	R-HSA-2426148;R-HSA-389632;R-HSA-9025152;R-HSA-1675795;R-HSA-192137;R-HSA-2161964;R-HSA-6810474;R-HSA-560517;R-HSA-1655831;R-HSA-2065550;R-HSA-193424;R-HSA-9018907;R-HSA-1989773;R-HSA-4546387;R-HSA-8856223;R-HSA-1989767;R-HSA-1675776;R-HSA-1989764;R-HSA-1989765;R-HSA-2065539;R-HSA-2161792;R-HSA-211873;R-HSA-1638845;R-HSA-1675836;R-HSA-390304;R-HSA-1675824;R-HSA-1482939;R-HSA-193711;R-HSA-163756;R…
R-HSA-162582	Signal Transduction	1	130	3114	0.22453	1	634	2100	0.180366	9606	Homo sapiens	SPPL2A;GRPR;AMOT;PSMD9;CCND3;AKT2;ARHGDIA;PIP4K2C;KPNA2;TNS3;RNF43;USP8;TLE3;OCRL;PRKAB1;DKK1;TIAM1;NGFRAP1;HGS;PSME3;COL4A5;ELMO2;TRIB3;ROR2;PFN2;PSMD10;PSMD12;CRABP2;EPAS1;ITPR1;PHB;MTMR4;STK4;SOCS3;HCAR1;TERT;NUP85;ATP6V0A2;ST3GAL4;RDH13;ATP6V1C1;CBX8;STAT5B;TGFB1;H3F3B;JUP;CBX4;H3F3C;CBX2;PTCH2;FZD8;GRIN2D;COL1A1;PPP5C;STAG2;MKS1;NMT1;BCL2;GRB2;FGFR2;UBE2M;ARF3;GSK3A;RARG;YWHAB;FLT4;HTR2C;ATP…	R-HSA-5654614;R-HSA-3769401;R-HSA-9018505;R-HSA-178178;R-HSA-5654615;R-HSA-5654612;R-HSA-1606682;R-HSA-4649028;R-HSA-2464803;R-HSA-5654608;R-HSA-1562641;R-HSA-380930;R-HSA-5654622;R-HSA-5654620;R-HSA-392206;R-HSA-3769394;R-HSA-5654618;R-HSA-9018503;R-HSA-178189;R-HSA-380949;R-HSA-392212;R-HSA-5654596;R-HSA-5654597;R-HSA-5654594;R-HSA-2028555;R-HSA-203797;R-HSA-5654592;R-HSA-5654607;R-HSA-5654605;…
R-HSA-156580	Phase II - Conjugation of compounds	1	1	258	0.0186026	1	1	70	0.0060122	9606	Homo sapiens	PODXL2	R-HSA-8954262
R-HSA-211859	Biological oxidations	1	8	547	0.0394405	1	31	186	0.0159753	9606	Homo sapiens	CYP27B1;PODXL2;CYP2S1;AHR;ACSS1;CYP4F22;CES3	R-HSA-76416;R-HSA-76354;R-HSA-211910;R-HSA-209868;R-HSA-8937177;R-HSA-76434;R-HSA-211991;R-HSA-211924;R-HSA-211988;R-HSA-8937169;R-HSA-8936849;R-HSA-211929;R-HSA-8954262;R-HSA-211874;R-HSA-5602295;R-HSA-211873;R-HSA-215526;R-HSA-212005;R-HSA-212004;R-HSA-8937442;R-HSA-76397;R-HSA-211951;R-HSA-5693691;R-HSA-5692283;R-HSA-143468;R-HSA-8937191;R-HSA-449911;R-HSA-76466;R-HSA-211962;R-HSA-76472;R-HSA-…
R-HSA-500792	GPCR ligand binding	1	9	593	0.0427572	1	9	170	0.014601	9606	Homo sapiens	XK;HCAR1;ADORA2B;P2RY2;PTCH2;HTR2C;FZD8;ADRA2C;GRPR	R-HSA-417927;R-HSA-445124;R-HSA-390663;R-HSA-5694082;R-HSA-3296326;R-HSA-390930;R-HSA-418925;R-HSA-375384;R-HSA-201708
R-HSA-168256	Immune System	1	98	2638	0.190208	1	310	1470	0.126256	9606	Homo sapiens	GPI;PGLYRP2;NARF;YWHAB;CRISP3;FBXO27;EIF4A3;UBE2Z;PVR;ICAM1;PSMD9;NPEPPS;NAPRT;AKT2;LAMP2;CDC27;KPNA2;IL13RA1;DUSP4;NME2;TMC6;MMP9;DYNLL2;VAV1;RAP2C;RNF144B;ACLY;TRAF3;PSME3;ELMO2;BIRC5;ORAI1;TRIB3;HNRNPH2;LCP1;SLC27A2;KPNB1;PSMD10;PSMD12;RAB5C;CANT1;ALOX15;ITPR1;KLHL11;KLHL13;FBXO41;SOCS3;ALDH3B2;PGRMC1;RNF213;NUP85;MAP2;ATP6V0A2;HMOX1;ATP6V0E2;ATP6V1C1;POLR2K;CHGA;STAT5B;MAP3K3;TGFB1;JUP;UBE2C;…	R-HSA-452102;R-HSA-452097;R-HSA-8950415;R-HSA-6799981;R-HSA-1112602;R-HSA-452108;R-HSA-434700;R-HSA-8987266;R-HSA-1112604;R-HSA-6799977;R-HSA-8987270;R-HSA-8950426;R-HSA-1671691;R-HSA-936475;R-HSA-203797;R-HSA-5668417;R-HSA-741395;R-HSA-1168393;R-HSA-8982163;R-HSA-1168394;R-HSA-8982162;R-HSA-1112587;R-HSA-8982165;R-HSA-913424;R-HSA-6786118;R-HSA-8950441;R-HSA-2317314;R-HSA-2076220;R-HSA-6786114;R…
R-HSA-1430728	Metabolism	1	115	3585	0.25849	1	218	2184	0.187581	9606	Homo sapiens	GLTP;CERK;TACO1;XYLT2;AHR;HS6ST2;PSMD9;NUDT19;RPL38;PIP4K2C;SLC16A3;RPL39;ACOT8;NOSIP;OCRL;ACSL4;ACLY;SLC5A8;PSME3;RPL27;TRIB3;HPRT1;CES3;SLC27A2;KPNB1;PSMD10;PFKFB4;PSMD12;ALOX15;ITPR1;PLA2G3;MTMR4;MRPL12;CYP4F22;PGS1;ALDH3B2;CYP27B1;UGT8;NUP85;AFMID;PNPO;ST3GAL4;HMOX1;COX14;B4GALNT1;ST3GAL1;OSBPL7;CHKA;VDR;PYCR2;MED13L;EHD3;G6PC3;NDUFAF6;CYP2S1;FASN;BCL2;DEGS1;SERINC3;ADA;ARF3;GPI;PODXL2;PCTP;E…	R-HSA-74241;R-HSA-3262512;R-HSA-389632;R-HSA-9025152;R-HSA-1675795;R-HSA-1655831;R-HSA-211991;R-HSA-71189;R-HSA-211988;R-HSA-8856223;R-HSA-2022919;R-HSA-1675776;R-HSA-199202;R-HSA-2090043;R-HSA-1675836;R-HSA-212005;R-HSA-212004;R-HSA-170026;R-HSA-1675824;R-HSA-71217;R-HSA-1655843;R-HSA-5333615;R-HSA-197186;R-HSA-76354;R-HSA-2408546;R-HSA-5694494;R-HSA-75848;R-HSA-9020610;R-HSA-8937177;R-HSA-89371…
R-HSA-372790	Signaling by GPCR	1	23	1414	0.101954	1	55	386	0.033153	9606	Homo sapiens	RGS16;PTCH2;ITPR1;HTR2C;FZD8;ADRA2C;GRPR;LRP8;VAV1;GNAI1;TIAM1;HCAR1;XK;ADORA2B;HSD17B1;P2RY2;AKT2;NMT1;PDE4A;GRB2;ARHGEF1;GPC4	R-HSA-417927;R-HSA-390663;R-HSA-749448;R-HSA-749454;R-HSA-111879;R-HSA-2464803;R-HSA-749453;R-HSA-167429;R-HSA-749452;R-HSA-2404131;R-HSA-392206;R-HSA-167433;R-HSA-749446;R-HSA-112271;R-HSA-392212;R-HSA-751001;R-HSA-390930;R-HSA-749456;R-HSA-379044;R-HSA-112037;R-HSA-139941;R-HSA-170666;R-HSA-380073;R-HSA-170671;R-HSA-379048;R-HSA-170674;R-HSA-751024;R-HSA-170686;R-HSA-744887;R-HSA-744886;R-HSA-4…
R-HSA-388396	GPCR downstream signalling	1	20	1347	0.0971231	1	46	216	0.0185519	9606	Homo sapiens	RGS16;ITPR1;HTR2C;ADRA2C;GRPR;LRP8;VAV1;GNAI1;TIAM1;HCAR1;ADORA2B;HSD17B1;P2RY2;AKT2;NMT1;PDE4A;GRB2;ARHGEF1;GPC4	R-HSA-749448;R-HSA-392129;R-HSA-749454;R-HSA-111879;R-HSA-2464803;R-HSA-749453;R-HSA-167429;R-HSA-749452;R-HSA-2404131;R-HSA-392206;R-HSA-167433;R-HSA-139854;R-HSA-2423785;R-HSA-749446;R-HSA-112271;R-HSA-392212;R-HSA-169683;R-HSA-751001;R-HSA-169680;R-HSA-419166;R-HSA-749456;R-HSA-111962;R-HSA-9603279;R-HSA-379044;R-HSA-2534087;R-HSA-112037;R-HSA-139941;R-HSA-170666;R-HSA-380073;R-HSA-170671;R-HS…
R-HSA-418555	G alpha (s) signalling events	1	3	602	0.0434062	1	5	14	0.00120244	9606	Homo sapiens	ADORA2B;PDE4A;GNAI1	R-HSA-379044;R-HSA-392129;R-HSA-744887;R-HSA-744886;R-HSA-418553
