# Supplementary material for: Keratin 19 regulates cell cycle pathway and sensitivity of breast cancer cells to CDK inhibitors
Source: Sci Rep. 2019 Oct 10;9:14650. doi: 10.1038/s41598-019-51195-9 (PMC6787034; doi:10.1038/s41598-019-51195-9)
Supplement: Supplementary file 6 — Table S5 [file 41598_2019_51195_MOESM6_ESM.xlsx]

## Sheet: Sheet1
Pathway identifier	Pathway name	Entities FDR	#Entities found	#Entities total	Entities ratio	Entities pValue	#Reactions found	#Reactions total	Reactions ratio	Species identifier	Species name	Submitted entities found	Found reaction identifiers
R-HSA-909733	Interferon alpha/beta signaling	0.0117423	25	184	0.013267	1.10464e-05	18	20	0.00171777	9606	Homo sapiens	IFITM3;IFITM1;STAT1;IFI6;ISG15;IFIT1;OASL;BST2;IFI27;OAS1;IRF7;IRF9;JAK1	R-HSA-912680;R-HSA-909732;R-HSA-909729;R-HSA-997314;R-HSA-909730;R-HSA-909725;R-HSA-997311;R-HSA-909724;R-HSA-997309;R-HSA-909726;R-HSA-909721;R-HSA-913529;R-HSA-909720;R-HSA-909722;R-HSA-1015702;R-HSA-909719;R-HSA-909718;R-HSA-1015699
R-HSA-428359	Insulin-like Growth Factor-2 mRNA Binding Proteins (IGF2BPs/IMPs/VICKZs) bind RNA	0.301695	5	13	0.000937342	0.000568164	2	3	0.000257666	9606	Homo sapiens	CD44	R-HSA-428287;R-HSA-428296
R-HSA-422475	Axon guidance	0.478508	45	582	0.0419641	0.00328329	153	297	0.0255089	9606	Homo sapiens	RET;NRP1;ARHGEF28;SDC2;RPL34;RPL12;MAST1;PIK3R2;NTN1;CACNA1H;EFNB3;APH1B;ALCAM;RRAS;TUBB3;RPS6KA2;CLTCL1;ST8SIA4;NRCAM;ITGAV;RPS2;MYH10;PDLIM7;CAP2;LYN;VAV3;LAMB2;UNC5B;RDX;GAB1;RANBP9;GFRA1;RPS3A;ANK3;RHOB;ELF1;CXCL12;COL5A1;COL6A2;COL6A1;KCNQ2;RPL22L1;RPL26;AGRN	R-HSA-525833;R-HSA-3928633;R-HSA-3928632;R-HSA-3928639;R-HSA-3928627;R-HSA-419087;R-HSA-3928625;R-HSA-3928624;R-HSA-3928631;R-HSA-3928628;R-HSA-3928617;R-HSA-3928616;R-HSA-593690;R-HSA-3928623;R-HSA-3928610;R-HSA-8986258;R-HSA-3928615;R-HSA-622357;R-HSA-3928614;R-HSA-3928612;R-HSA-3928602;R-HSA-3928601;R-HSA-3928600;R-HSA-3928607;R-HSA-416546;R-HSA-418850;R-HSA-3928604;R-HSA-3928595;R-HSA-3928594…
R-HSA-913531	Interferon Signaling	0.478508	34	388	0.0279761	0.00152051	49	51	0.00438031	9606	Homo sapiens	IFITM3;SP100;IFITM1;DDX58;STAT1;IFI6;EIF2AK2;ISG15;IFIT1;OASL;BST2;IFI27;OAS1;IRF7;FLNB;JAK2;IRF9;CD44;JAK1	R-HSA-936462;R-HSA-1169307;R-HSA-909725;R-HSA-909724;R-HSA-909726;R-HSA-909721;R-HSA-909720;R-HSA-909722;R-HSA-1015702;R-HSA-909719;R-HSA-909718;R-HSA-1015699;R-HSA-912680;R-HSA-909732;R-HSA-1031716;R-HSA-909729;R-HSA-1031713;R-HSA-909730;R-HSA-873917;R-HSA-997311;R-HSA-997309;R-HSA-873919;R-HSA-873918;R-HSA-997326;R-HSA-873924;R-HSA-873927;R-HSA-873926;R-HSA-873921;R-HSA-997314;R-HSA-873922;R-HS…
R-HSA-3000171	Non-integrin membrane-ECM interactions	0.478508	9	61	0.0043983	0.00422797	16	22	0.00188955	9606	Homo sapiens	COL5A1;LAMB2;SDC2;SDC3;ITGAV;ITGA6;AGRN;HSPG2	R-HSA-2731081;R-HSA-2328129;R-HSA-2465890;R-HSA-2750177;R-HSA-2731075;R-HSA-2731074;R-HSA-2750181;R-HSA-2731078;R-HSA-2684507;R-HSA-2396113;R-HSA-2396337;R-HSA-2426355;R-HSA-2681694;R-HSA-2327738;R-HSA-2731123;R-HSA-2731122
R-HSA-156588	Glucuronidation	0.478508	9	55	0.00396568	0.00215918	6	9	0.000772997	9606	Homo sapiens	UGDH;UGT2B15;UGT1A6	R-HSA-174931;R-HSA-174916;R-HSA-159194;R-HSA-159179;R-HSA-8941701;R-HSA-173597
R-HSA-8854691	Interleukin-20 family signaling	0.478508	6	29	0.00209099	0.00381052	49	56	0.00480976	9606	Homo sapiens	IL20;STAT1;JAK2;JAK3;JAK1	R-HSA-8987150;R-HSA-8987266;R-HSA-8987141;R-HSA-8987012;R-HSA-8987015;R-HSA-8987270;R-HSA-8987014;R-HSA-8987033;R-HSA-8987161;R-HSA-448661;R-HSA-8987039;R-HSA-8982163;R-HSA-8982162;R-HSA-8982165;R-HSA-8987156;R-HSA-8987179;R-HSA-8987040;R-HSA-8987043;R-HSA-8987042;R-HSA-8987070;R-HSA-8987063;R-HSA-8987080;R-HSA-9009227;R-HSA-448708;R-HSA-8987084;R-HSA-8986446;R-HSA-8987202;R-HSA-8987097;R-HSA-898…
R-HSA-4420332	Defective B3GALT6 causes EDSP2 and SEMDJL1	0.478508	5	21	0.00151417	0.00451423	1	1	8.58885e-05	9606	Homo sapiens	SDC2;SDC3;CSPG5;AGRN;HSPG2	R-HSA-4420365
R-HSA-3560801	Defective B3GAT3 causes JDSSDHD	0.478508	5	21	0.00151417	0.00451423	1	1	8.58885e-05	9606	Homo sapiens	SDC2;SDC3;CSPG5;AGRN;HSPG2	R-HSA-3560802
R-HSA-3560783	Defective B4GALT7 causes EDS, progeroid type	0.478508	5	21	0.00151417	0.00451423	1	1	8.58885e-05	9606	Homo sapiens	SDC2;SDC3;CSPG5;AGRN;HSPG2	R-HSA-3560804
R-HSA-3000157	Laminin interactions	0.502397	6	31	0.0022352	0.0052333	12	15	0.00128833	9606	Homo sapiens	COL18A1;LAMB2;ITGAV;ITGA6;HSPG2	R-HSA-216051;R-HSA-2426676;R-HSA-2328145;R-HSA-216048;R-HSA-4084507;R-HSA-2426530;R-HSA-4084505;R-HSA-2426450;R-HSA-2396083;R-HSA-3907292;R-HSA-2327803;R-HSA-216058
R-HSA-3560782	Diseases associated with glycosaminoglycan metabolism	0.584562	8	54	0.00389358	0.00664274	19	29	0.00249077	9606	Homo sapiens	SLC26A2;B4GALT1;SDC2;SDC3;CSPG5;AGRN;HSPG2;CHST3	R-HSA-3636919;R-HSA-3560789;R-HSA-9035949;R-HSA-9035950;R-HSA-9036289;R-HSA-3656254;R-HSA-9036290;R-HSA-4420365;R-HSA-3656230;R-HSA-3595175;R-HSA-3560804;R-HSA-9036283;R-HSA-3656261;R-HSA-3560802;R-HSA-9036285;R-HSA-3656257;R-HSA-3656267;R-HSA-3595178;R-HSA-3595176
R-HSA-419037	NCAM1 interactions	0.603513	7	44	0.00317254	0.00749728	6	10	0.000858885	9606	Homo sapiens	COL5A1;COL6A2;COL6A1;ST8SIA4;GFRA1;AGRN;CACNA1H	R-HSA-422454;R-HSA-525833;R-HSA-375155;R-HSA-375149;R-HSA-375151;R-HSA-375144
R-HSA-1251985	Nuclear signaling by ERBB4	0.603513	6	34	0.00245151	0.00804716	6	22	0.00188955	9606	Homo sapiens	CXCL12;APH1B;PGR;ESR1	R-HSA-1254386;R-HSA-8954207;R-HSA-8954208;R-HSA-1254392;R-HSA-1251997;R-HSA-8954199
R-HSA-3656237	Defective EXT2 causes exostoses 2	0.603513	4	16	0.00115365	0.00914414	4	4	0.000343554	9606	Homo sapiens	SDC2;SDC3;AGRN;HSPG2	R-HSA-9036289;R-HSA-3656254;R-HSA-9036290;R-HSA-3656267
R-HSA-3656253	Defective EXT1 causes exostoses 1, TRPS2 and CHDS	0.603513	4	16	0.00115365	0.00914414	4	4	0.000343554	9606	Homo sapiens	SDC2;SDC3;AGRN;HSPG2	R-HSA-9036283;R-HSA-3656261;R-HSA-9036285;R-HSA-3656257
R-HSA-1059683	Interleukin-6 signaling	0.695039	4	17	0.00122576	0.0112103	16	19	0.00163188	9606	Homo sapiens	STAT1;JAK2;JAK1	R-HSA-1112690;R-HSA-1112755;R-HSA-1112565;R-HSA-1112727;R-HSA-1112602;R-HSA-1112538;R-HSA-1112604;R-HSA-1112510;R-HSA-1067646;R-HSA-1112703;R-HSA-1112514;R-HSA-1067651;R-HSA-1112708;R-HSA-1067688;R-HSA-1112587;R-HSA-1067659
R-HSA-4090294	SUMOylation of intracellular receptors	0.696916	6	37	0.00266782	0.0118121	10	25	0.00214721	9606	Homo sapiens	NR4A2;AR;NR5A2;SUMO3;PGR;ESR1	R-HSA-4719448;R-HSA-4341073;R-HSA-4720446;R-HSA-4090408;R-HSA-4719423;R-HSA-4090390;R-HSA-4720432;R-HSA-4755524;R-HSA-4755526;R-HSA-4755494
R-HSA-1266738	Developmental Biology	0.742384	56	1176	0.0847934	0.67859	190	484	0.04157	9606	Homo sapiens	RET;NRP1;RPL34;MAST1;CDH3;ALCAM;TUBB3;RPS6KA2;NRCAM;ITGAV;DSP;VAV3;TSC22D1;UNC5B;GAB1;GFRA1;RPS3A;ANK3;RHOB;ELF1;NR5A2;COL6A2;COL6A1;KCNQ2;RPL26;AJUBA;SDC2;RPL12;ARHGEF28;PIK3R2;KRT86;NTN1;CACNA1H;HELZ2;APH1B;EFNB3;RRAS;CLTCL1;ST8SIA4;RPS2;MYH10;PDLIM7;CAP2;LYN;LAMB2;RDX;RANBP9;CXCL12;COL5A1;RPL22L1;AGRN	R-HSA-525833;R-HSA-3928633;R-HSA-6806629;R-HSA-3928632;R-HSA-3928639;R-HSA-3928627;R-HSA-2972965;R-HSA-419087;R-HSA-1183003;R-HSA-3928625;R-HSA-3928624;R-HSA-3928631;R-HSA-3928628;R-HSA-3928617;R-HSA-3928616;R-HSA-593690;R-HSA-3928623;R-HSA-8942224;R-HSA-3928610;R-HSA-8986258;R-HSA-3928615;R-HSA-622357;R-HSA-3928614;R-HSA-3928612;R-HSA-3928602;R-HSA-3928601;R-HSA-6805573;R-HSA-3928600;R-HSA-39286…
R-HSA-1280215	Cytokine Signaling in Immune system	0.742384	55	1051	0.0757805	0.393379	324	624	0.0535944	9606	Homo sapiens	IFITM3;SP100;IFITM1;IL20;IFI6;PIK3R2;IFIT1;OASL;SOCS2;MUC1;RPS6KA2;BLNK;FLNB;JAK2;JAK3;JAK1;LYN;ANXA2;DDX58;STAT1;TNFRSF18;EIF2AK2;ISG15;PTPN13;BST2;IFI27;OAS1;FSCN1;IRF7;RHOU;IRF9;CD44	R-HSA-936462;R-HSA-452100;R-HSA-452097;R-HSA-450063;R-HSA-452108;R-HSA-1112602;R-HSA-8987266;R-HSA-1112604;R-HSA-8950405;R-HSA-1369114;R-HSA-8987270;R-HSA-1369115;R-HSA-1671691;R-HSA-1168393;R-HSA-8982163;R-HSA-1112587;R-HSA-8982162;R-HSA-1168394;R-HSA-452122;R-HSA-8982165;R-HSA-913424;R-HSA-8963734;R-HSA-1671687;R-HSA-8950423;R-HSA-8950441;R-HSA-6783556;R-HSA-508451;R-HSA-6786114;R-HSA-913451;R-…
R-HSA-9006934	Signaling by Receptor Tyrosine Kinases	0.742384	32	518	0.0373495	0.136555	154	628	0.053938	9606	Homo sapiens	CYFIP2;PTPRU;NRP1;HPN;PIK3R2;PTPRK;IGF1R;APH1B;RPS6KA2;LRIG1;ITGAV;JAK2;RALGDS;LYN;VAV3;LAMB2;STAT1;CAV1;PRKCE;GAB1;RANBP9;ESR1;CXCL12;COL5A1;COL6A2;COL6A1;PGR;FGFR4	R-HSA-5654614;R-HSA-177923;R-HSA-177920;R-HSA-5654612;R-HSA-177926;R-HSA-205319;R-HSA-177927;R-HSA-1562641;R-HSA-177924;R-HSA-177930;R-HSA-5654622;R-HSA-177931;R-HSA-179467;R-HSA-5654620;R-HSA-8875661;R-HSA-8875659;R-HSA-177935;R-HSA-171026;R-HSA-9028505;R-HSA-177939;R-HSA-5654596;R-HSA-8851859;R-HSA-5654594;R-HSA-177942;R-HSA-5654592;R-HSA-177941;R-HSA-177944;R-HSA-8875431;R-HSA-1307955;R-HSA-68…
R-HSA-6798695	Neutrophil degranulation	0.742384	28	480	0.0346096	0.234589	9	10	0.000858885	9606	Homo sapiens	CSTB;B4GALT1;CALML5;LPCAT1;IQGAP1;LGALS3;ACTR1B;DPP7;GM2A;TOP1MT;PGM3;STOM;ITGAV;CTSC;S100A11;DSP;GSN;GCA;ANXA2;CKAP4;EEF1A1;BST2;RAB31;DLC1;RAB18;PADI2;YPEL5;CD44	R-HSA-6798743;R-HSA-6799350;R-HSA-6798739;R-HSA-6800434;R-HSA-6798751;R-HSA-6798748;R-HSA-6798747;R-HSA-6800426;R-HSA-6798745
R-HSA-194315	Signaling by Rho GTPases	0.742384	22	446	0.0321581	0.562295	53	112	0.00961951	9606	Homo sapiens	CYFIP2;VAV3;STARD13;ARHGEF26;ARHGEF37;MAST1;ARHGDIG;PIK3R2;IQGAP1;RHOBTB1;RHOB;AR;PREX1;OPHN1;TUBB3;DLC1;NOXA1;SFN;RHOU;MYH10	R-HSA-2029469;R-HSA-2029466;R-HSA-5623632;R-HSA-5666129;R-HSA-2029465;R-HSA-75016;R-HSA-419087;R-HSA-5667037;R-HSA-419083;R-HSA-5625797;R-HSA-5625796;R-HSA-5668932;R-HSA-5623622;R-HSA-2197690;R-HSA-5625717;R-HSA-5668978;R-HSA-194854;R-HSA-419232;R-HSA-5666160;R-HSA-5672304;R-HSA-5623667;R-HSA-5668735;R-HSA-5625849;R-HSA-5625848;R-HSA-5668731;R-HSA-5666169;R-HSA-5626469;R-HSA-2130194;R-HSA-5668718…
R-HSA-1474244	Extracellular matrix organization	0.742384	22	329	0.023722	0.110056	123	318	0.0273125	9606	Homo sapiens	COL18A1;TGFB2;LAMB2;SDC2;SDC3;LTBP4;SLC2A1;BMP7;HSPG2;CAPN9;COL5A1;MMP15;COL6A2;COL6A1;PXDN;CAPN2;ADAM9;ITGAV;ITGA6;AGRN;CD44	R-HSA-2002460;R-HSA-216076;R-HSA-2426676;R-HSA-1564164;R-HSA-2467633;R-HSA-2002440;R-HSA-2466106;R-HSA-4084507;R-HSA-4084505;R-HSA-2534160;R-HSA-2426471;R-HSA-2534240;R-HSA-2327909;R-HSA-2465890;R-HSA-2467436;R-HSA-4086132;R-HSA-2752125;R-HSA-2473584;R-HSA-1980233;R-HSA-2396029;R-HSA-2473596;R-HSA-2731123;R-HSA-2752115;R-HSA-2731122;R-HSA-2473594;R-HSA-2731081;R-HSA-4085087;R-HSA-1650808;R-HSA-23…
R-HSA-156580	Phase II - Conjugation of compounds	0.742384	17	258	0.0186026	0.15871	13	70	0.0060122	9606	Homo sapiens	GSTM4;GSTK1;GSTM3;UGDH;SLC26A2;MGST3;UGT2B15;AKR1A1;MAT1A;OPLAH;UGT1A6	R-HSA-3301943;R-HSA-427555;R-HSA-174916;R-HSA-159179;R-HSA-1247935;R-HSA-8941701;R-HSA-174931;R-HSA-176054;R-HSA-174391;R-HSA-159194;R-HSA-176059;R-HSA-5692232;R-HSA-173597
R-HSA-877300	Interferon gamma signaling	0.742384	15	250	0.0180258	0.278148	15	15	0.00128833	9606	Homo sapiens	SP100;OAS1;STAT1;IRF7;JAK2;IRF9;CD44;JAK1;OASL	R-HSA-997326;R-HSA-873924;R-HSA-873927;R-HSA-1031716;R-HSA-873926;R-HSA-877281;R-HSA-873921;R-HSA-1031713;R-HSA-873922;R-HSA-873917;R-HSA-877308;R-HSA-873919;R-HSA-873918;R-HSA-877269;R-HSA-909552
R-HSA-3781865	Diseases of glycosylation	0.742384	14	194	0.013988	0.115493	26	77	0.00661342	9606	Homo sapiens	GALNT12;SLC26A2;B4GALT1;SDC2;SDC3;HSPG2;THSD4;LFNG;MUC1;ADAMTSL5;LARGE;CSPG5;AGRN;CHST3	R-HSA-3636919;R-HSA-9036289;R-HSA-3656254;R-HSA-9036290;R-HSA-4420365;R-HSA-3656230;R-HSA-3595175;R-HSA-3560804;R-HSA-6785524;R-HSA-3560802;R-HSA-5096537;R-HSA-5096538;R-HSA-5096532;R-HSA-3595178;R-HSA-3595176;R-HSA-6785668;R-HSA-3560789;R-HSA-9035949;R-HSA-9035950;R-HSA-4793956;R-HSA-9036283;R-HSA-3656261;R-HSA-9036285;R-HSA-3656257;R-HSA-6785565;R-HSA-3656267
R-HSA-9006931	Signaling by Nuclear Receptors	0.742384	13	230	0.0165837	0.371404	70	93	0.00798763	9606	Homo sapiens	MOV10;CXCL12;NR5A2;GREB1;CRABP1;TFF1;PGR;ESR1	R-HSA-9018505;R-HSA-9008267;R-HSA-9011981;R-HSA-9023884;R-HSA-8931981;R-HSA-9008271;R-HSA-9011983;R-HSA-9008270;R-HSA-9018497;R-HSA-9009536;R-HSA-9011971;R-HSA-9018499;R-HSA-9008258;R-HSA-9009541;R-HSA-5362525;R-HSA-9011975;R-HSA-9018503;R-HSA-9011997;R-HSA-9008285;R-HSA-9011985;R-HSA-9011984;R-HSA-5622134;R-HSA-9032751;R-HSA-9012000;R-HSA-9008315;R-HSA-8932020;R-HSA-8932021;R-HSA-9038029;R-HSA-8…
R-HSA-194840	Rho GTPase cycle	0.742384	13	144	0.0103829	0.0326998	5	5	0.000429443	9606	Homo sapiens	VAV3;PREX1;STARD13;ARHGEF26;ARHGEF37;OPHN1;DLC1;ARHGDIG;PIK3R2;RHOU;RHOBTB1;RHOB	R-HSA-194913;R-HSA-194854;R-HSA-194922;R-HSA-195146;R-HSA-194894
R-HSA-376176	Signaling by ROBO receptors	0.742384	12	235	0.0169443	0.515348	8	60	0.00515331	9606	Homo sapiens	NRP1;CXCL12;RPL34;RPL12;MAST1;RPL22L1;RPS3A;RPS2;RPL26;NTN1;CAP2	R-HSA-9011241;R-HSA-9011224;R-HSA-428885;R-HSA-9014652;R-HSA-428883;R-HSA-9014610;R-HSA-8986258;R-HSA-9010951
R-HSA-8939211	ESR-mediated signaling	0.742384	12	160	0.0115365	0.1128	68	72	0.00618397	9606	Homo sapiens	MOV10;CXCL12;NR5A2;GREB1;TFF1;PGR;ESR1	R-HSA-9018505;R-HSA-9008267;R-HSA-9011981;R-HSA-9023884;R-HSA-8931981;R-HSA-9008271;R-HSA-9011983;R-HSA-9008270;R-HSA-9018497;R-HSA-9009536;R-HSA-9011971;R-HSA-9018499;R-HSA-9008258;R-HSA-9009541;R-HSA-9011975;R-HSA-9018503;R-HSA-9011997;R-HSA-9008285;R-HSA-9011985;R-HSA-9011984;R-HSA-9032751;R-HSA-9012000;R-HSA-9008315;R-HSA-8932020;R-HSA-8932021;R-HSA-9038029;R-HSA-8939201;R-HSA-8932033;R-HSA-8…
R-HSA-9018519	Estrogen-dependent gene expression	0.742384	12	153	0.0110318	0.0889318	63	66	0.00566864	9606	Homo sapiens	MOV10;CXCL12;NR5A2;GREB1;TFF1;PGR;ESR1	R-HSA-9018505;R-HSA-9008267;R-HSA-9011981;R-HSA-9023884;R-HSA-8931981;R-HSA-9008271;R-HSA-9011983;R-HSA-9008270;R-HSA-9018497;R-HSA-9009536;R-HSA-9011971;R-HSA-9018499;R-HSA-9008258;R-HSA-9009541;R-HSA-9011975;R-HSA-9018503;R-HSA-9011997;R-HSA-9008285;R-HSA-9011985;R-HSA-9011984;R-HSA-9012000;R-HSA-9008315;R-HSA-8932020;R-HSA-8932021;R-HSA-8932033;R-HSA-8932037;R-HSA-9009371;R-HSA-9012315;R-HSA-9…
R-HSA-202733	Cell surface interactions at the vascular wall	0.742384	11	256	0.0184584	0.737313	11	64	0.00549687	9606	Homo sapiens	LYN;GRB14;CAV1;SDC2;SDC3;PIK3R2;ITGAV;ITGA6;ATP1B1;GAS6;CD44	R-HSA-210291;R-HSA-114577;R-HSA-204434;R-HSA-210304;R-HSA-202710;R-HSA-2870221;R-HSA-204549;R-HSA-375133;R-HSA-8870732;R-HSA-204798;R-HSA-204813
R-HSA-6785807	Interleukin-4 and Interleukin-13 signaling	0.742384	11	211	0.0152138	0.490768	21	46	0.00395087	9606	Homo sapiens	MUC1;STAT1;FSCN1;RHOU;JAK2;JAK3;JAK1	R-HSA-6788582;R-HSA-6790022;R-HSA-6786050;R-HSA-6786114;R-HSA-6786095;R-HSA-6788623;R-HSA-6788622;R-HSA-6786092;R-HSA-6786124;R-HSA-6786058;R-HSA-6785898;R-HSA-451895;R-HSA-6786070;R-HSA-6786101;R-HSA-6788628;R-HSA-6786096;R-HSA-6786110;R-HSA-6785821;R-HSA-6788571;R-HSA-6790041;R-HSA-6786072
R-HSA-983712	Ion channel transport	0.742384	11	207	0.0149254	0.465753	9	39	0.00334965	9606	Homo sapiens	TTYH3;ATP8B2;SCNN1B;ATP2B4;ANO10;STOM;ANO9;SGK3;ATP1B1;SGK1;ATP9A	R-HSA-8863494;R-HSA-418309;R-HSA-2682349;R-HSA-2672334;R-HSA-947591;R-HSA-2744242;R-HSA-939763;R-HSA-2684901;R-HSA-936897
R-HSA-1474228	Degradation of the extracellular matrix	0.742384	11	148	0.0106713	0.130433	21	105	0.00901829	9606	Homo sapiens	COL18A1;CAPN9;COL5A1;MMP15;LAMB2;COL6A2;COL6A1;CAPN2;ADAM9;HSPG2;CD44	R-HSA-2471621;R-HSA-2168960;R-HSA-1592314;R-HSA-1604732;R-HSA-2534240;R-HSA-1564112;R-HSA-1604722;R-HSA-2533965;R-HSA-1592278;R-HSA-1454791;R-HSA-1564164;R-HSA-2533874;R-HSA-2473584;R-HSA-8848658;R-HSA-2534160;R-HSA-2473596;R-HSA-1605825;R-HSA-1602466;R-HSA-2168923;R-HSA-3814820;R-HSA-2473594
R-HSA-373760	L1CAM interactions	0.742384	11	129	0.00930132	0.0644782	22	54	0.00463798	9606	Homo sapiens	NRP1;ALCAM;TUBB3;LAMB2;RPS6KA2;KCNQ2;RDX;RANBP9;NRCAM;ITGAV;ANK3	R-HSA-443780;R-HSA-376134;R-HSA-443778;R-HSA-443779;R-HSA-445089;R-HSA-373730;R-HSA-374669;R-HSA-445071;R-HSA-392751;R-HSA-549060;R-HSA-374696;R-HSA-445067;R-HSA-373739;R-HSA-374677;R-HSA-447030;R-HSA-445076;R-HSA-445077;R-HSA-374673;R-HSA-374675;R-HSA-374686;R-HSA-374680;R-HSA-445083
R-HSA-381426	Regulation of Insulin-like Growth Factor (IGF) transport and uptake by Insulin-like Growth Factor Binding Proteins (IGFBPs)	0.742384	11	127	0.00915711	0.0591482	5	14	0.00120244	9606	Homo sapiens	LGALS1;IGFBP5;IGFBP4;LAMB2;SDC2;GAS6;MSLN;PRSS23;CKAP4;FSTL3	R-HSA-381543;R-HSA-381537;R-HSA-8952289;R-HSA-381518;R-HSA-381545
R-HSA-8957275	Post-translational protein phosphorylation	0.742384	11	109	0.00785925	0.0239119	1	1	8.58885e-05	9606	Homo sapiens	LGALS1;IGFBP5;IGFBP4;LAMB2;SDC2;GAS6;MSLN;PRSS23;CKAP4;FSTL3	R-HSA-8952289
R-HSA-1630316	Glycosaminoglycan metabolism	0.742384	10	182	0.0131228	0.430285	41	82	0.00704286	9606	Homo sapiens	NDST2;SLC26A2;B4GALT1;SDC2;SDC3;CSPG5;AGRN;HSPG2;CD44;CHST3	R-HSA-2076383;R-HSA-1971487;R-HSA-2076508;R-HSA-1793176;R-HSA-1971482;R-HSA-2046298;R-HSA-1971483;R-HSA-2024084;R-HSA-2076371;R-HSA-2065233;R-HSA-2022860;R-HSA-2160884;R-HSA-2022856;R-HSA-2022919;R-HSA-2076419;R-HSA-2076611;R-HSA-2160892;R-HSA-2022851;R-HSA-1889981;R-HSA-2022911;R-HSA-1667005;R-HSA-2018682;R-HSA-2025723;R-HSA-427555;R-HSA-2046265;R-HSA-1889978;R-HSA-1878002;R-HSA-2022065;R-HSA-20…
R-HSA-168254	Influenza Infection	0.742384	9	197	0.0142043	0.655779	4	60	0.00515331	9606	Homo sapiens	RPL34;RPL12;EIF2AK2;RPL22L1;RPS3A;ISG15;RPS2;RPL26	R-HSA-192704;R-HSA-168896;R-HSA-1176059;R-HSA-192841
R-HSA-2990846	SUMOylation	0.742384	9	187	0.0134833	0.594988	37	139	0.0119385	9606	Homo sapiens	TFAP2A;NR4A2;TOP2B;AR;SP100;NR5A2;SP110;SUMO3;PGR;ESR1	R-HSA-4641350;R-HSA-4085372;R-HSA-2993769;R-HSA-3108203;R-HSA-4551616;R-HSA-4641345;R-HSA-4755524;R-HSA-2993763;R-HSA-4755526;R-HSA-4719448;R-HSA-3234081;R-HSA-4341073;R-HSA-4086059;R-HSA-4090408;R-HSA-4568914;R-HSA-2993781;R-HSA-4755536;R-HSA-4615839;R-HSA-4615900;R-HSA-4570463;R-HSA-3000433;R-HSA-2997616;R-HSA-4551768;R-HSA-3000399;R-HSA-2997706;R-HSA-4090390;R-HSA-4755494;R-HSA-4570485;R-HSA-3…
R-HSA-3108232	SUMO E3 ligases SUMOylate target proteins	0.742384	9	178	0.0128344	0.536251	34	130	0.0111655	9606	Homo sapiens	TFAP2A;NR4A2;TOP2B;AR;SP100;NR5A2;SP110;SUMO3;PGR;ESR1	R-HSA-4641350;R-HSA-4085372;R-HSA-3108203;R-HSA-4551616;R-HSA-4641345;R-HSA-4755524;R-HSA-4755526;R-HSA-4719448;R-HSA-3234081;R-HSA-4341073;R-HSA-4086059;R-HSA-4090408;R-HSA-4568914;R-HSA-4755536;R-HSA-4615839;R-HSA-4615900;R-HSA-4570463;R-HSA-3000433;R-HSA-2997616;R-HSA-4551768;R-HSA-3000399;R-HSA-2997706;R-HSA-4090390;R-HSA-4755494;R-HSA-4570485;R-HSA-3000348;R-HSA-4615987;R-HSA-4720446;R-HSA-4…
R-HSA-5173105	O-linked glycosylation	0.742384	9	133	0.00958973	0.228767	21	26	0.0022331	9606	Homo sapiens	GALNT12;MUC1;GYLTL1B;GALNT16;ADAMTSL5;B3GNT5;LARGE;ST6GALNAC4;THSD4	R-HSA-5694487;R-HSA-977071;R-HSA-5617143;R-HSA-977228;R-HSA-5173005;R-HSA-1964505;R-HSA-5173192;R-HSA-913675;R-HSA-5617138;R-HSA-1964501;R-HSA-914017;R-HSA-914018;R-HSA-914012;R-HSA-914008;R-HSA-914010;R-HSA-981497;R-HSA-914005;R-HSA-981814;R-HSA-6786012;R-HSA-914006;R-HSA-981809
R-HSA-1500931	Cell-Cell communication	0.742384	9	133	0.00958973	0.228767	17	60	0.00515331	9606	Homo sapiens	CDH3;CADM1;FBLIM1;CLDN9;PIK3R2;ITGA6;IQGAP1;CLDN1	R-HSA-430341;R-HSA-446083;R-HSA-451758;R-HSA-432909;R-HSA-420586;R-HSA-430347;R-HSA-446089;R-HSA-420019;R-HSA-420595;R-HSA-420592;R-HSA-451377;R-HSA-432956;R-HSA-446364;R-HSA-446077;R-HSA-419002;R-HSA-432952;R-HSA-419001
R-HSA-2682334	EPH-Ephrin signaling	0.742384	9	101	0.00728243	0.071934	51	56	0.00480976	9606	Homo sapiens	LYN;VAV3;ELF1;EFNB3;APH1B;ARHGEF28;SDC2;CLTCL1;MYH10	R-HSA-3928633;R-HSA-3928632;R-HSA-3928639;R-HSA-3928627;R-HSA-3928625;R-HSA-3928624;R-HSA-3928631;R-HSA-3928628;R-HSA-3928617;R-HSA-3928616;R-HSA-3928623;R-HSA-3928610;R-HSA-3928615;R-HSA-3928614;R-HSA-3928612;R-HSA-4093342;R-HSA-3928602;R-HSA-3928601;R-HSA-3928600;R-HSA-3928607;R-HSA-4093339;R-HSA-4093336;R-HSA-3928604;R-HSA-3928595;R-HSA-3928594;R-HSA-4093332;R-HSA-3928592;R-HSA-4093330;R-HSA-4…
R-HSA-216083	Integrin cell surface interactions	0.742384	9	86	0.00620088	0.0318688	20	54	0.00463798	9606	Homo sapiens	COL18A1;COL5A1;COL6A2;COL6A1;ITGAV;ITGA6;AGRN;HSPG2;CD44	R-HSA-4085087;R-HSA-4088220;R-HSA-210304;R-HSA-4088218;R-HSA-4085083;R-HSA-4088281;R-HSA-2467436;R-HSA-265423;R-HSA-2327695;R-HSA-216076;R-HSA-216050;R-HSA-204434;R-HSA-2752125;R-HSA-265425;R-HSA-4088264;R-HSA-2426259;R-HSA-265426;R-HSA-265427;R-HSA-4084903;R-HSA-2752115
R-HSA-383280	Nuclear Receptor transcription pathway	0.742384	9	84	0.00605667	0.0280736	1	1	8.58885e-05	9606	Homo sapiens	NR4A2;AR;NR5A2;NR2F1;PGR;ESR1	R-HSA-376419
R-HSA-3000178	ECM proteoglycans	0.742384	9	79	0.00569616	0.019996	15	23	0.00197544	9606	Homo sapiens	TGFB2;COL5A1;LAMB2;COL6A2;COL6A1;ITGAV;AGRN;HSPG2	R-HSA-2467716;R-HSA-2426471;R-HSA-4086200;R-HSA-2327909;R-HSA-4086132;R-HSA-2681667;R-HSA-2327886;R-HSA-2467659;R-HSA-2396395;R-HSA-2467665;R-HSA-2467633;R-HSA-2396370;R-HSA-2396124;R-HSA-2465883;R-HSA-2466106
R-HSA-2408522	Selenoamino acid metabolism	0.742384	8	184	0.013267	0.704424	3	33	0.00283432	9606	Homo sapiens	RPL34;RPL12;RPL22L1;RPS3A;RPS2;RPL26;MAT1A	R-HSA-2408551;R-HSA-2408529;R-HSA-5333615
R-HSA-428157	Sphingolipid metabolism	0.742384	8	157	0.0113202	0.530715	13	62	0.00532509	9606	Homo sapiens	CERS4;FA2H;SGPL1;SGMS1;GM2A;TOP1MT;ESYT1;CERS2	R-HSA-429798;R-HSA-429732;R-HSA-428676;R-HSA-1605595;R-HSA-429730;R-HSA-429699;R-HSA-1605717;R-HSA-428681;R-HSA-429683;R-HSA-5693761;R-HSA-429694;R-HSA-8857662;R-HSA-428185
R-HSA-9007101	Rab regulation of trafficking	0.742384	8	129	0.00930132	0.323042	7	35	0.0030061	9606	Homo sapiens	RAB32;MAP1LC3B;RAB31;RAB18;SYTL1;RAB27B;RIN2;GABARAP	R-HSA-8854209;R-HSA-8877760;R-HSA-8877311;R-HSA-8877998;R-HSA-8854588;R-HSA-8877308;R-HSA-8875320
R-HSA-156842	Eukaryotic Translation Elongation	0.742384	8	104	0.00749874	0.156477	7	9	0.000772997	9606	Homo sapiens	EEF1A1;RPL34;RPL12;RPL22L1;RPS3A;RPS2;RPL26	R-HSA-156915;R-HSA-156912;R-HSA-156913;R-HSA-156923;R-HSA-156907;R-HSA-156908;R-HSA-156909
R-HSA-156902	Peptide chain elongation	0.742384	8	99	0.00713822	0.12932	4	5	0.000429443	9606	Homo sapiens	EEF1A1;RPL34;RPL12;RPL22L1;RPS3A;RPS2;RPL26	R-HSA-156915;R-HSA-156912;R-HSA-156923;R-HSA-156907
R-HSA-425393	Transport of inorganic cations/anions and amino acids/oligopeptides	0.742384	7	165	0.011897	0.721203	7	75	0.00644164	9606	Homo sapiens	SLC26A2;SLC24A3;SLC43A2;SLC12A7;SLC8B1;SLC7A2	R-HSA-427555;R-HSA-425822;R-HSA-425678;R-HSA-375790;R-HSA-426155;R-HSA-375768;R-HSA-352107
R-HSA-199977	ER to Golgi Anterograde Transport	0.742384	7	163	0.0117528	0.709612	19	39	0.00334965	9606	Homo sapiens	COG6;TUBB3;DLC1;ANK3;SEC24D;CTSC;CAP2	R-HSA-6807877;R-HSA-5694421;R-HSA-5694418;R-HSA-6807875;R-HSA-203973;R-HSA-5694417;R-HSA-6809006;R-HSA-5694527;R-HSA-5694428;R-HSA-204008;R-HSA-6809003;R-HSA-5694522;R-HSA-5694439;R-HSA-6809011;R-HSA-6809010;R-HSA-5694446;R-HSA-5694413;R-HSA-5694441;R-HSA-5694409
R-HSA-73887	Death Receptor Signalling	0.742384	7	157	0.0113202	0.672954	10	90	0.00772997	9606	Homo sapiens	VAV3;PREX1;APH1B;ARHGEF26;ARHGEF37;MAGED1;USP2	R-HSA-140978;R-HSA-193682;R-HSA-5357776;R-HSA-5357845;R-HSA-5357860;R-HSA-205115;R-HSA-205112;R-HSA-205039;R-HSA-204958;R-HSA-205132
R-HSA-72613	Eukaryotic Translation Initiation	0.742384	7	131	0.00944553	0.485535	12	21	0.00180366	9606	Homo sapiens	RPL34;RPL12;RPL22L1;RPS3A;RPS2;RPL26	R-HSA-72673;R-HSA-72672;R-HSA-72691;R-HSA-72676;R-HSA-156823;R-HSA-156826;R-HSA-72697;R-HSA-72619;R-HSA-156808;R-HSA-157849;R-HSA-72621;R-HSA-72671
R-HSA-72737	Cap-dependent Translation Initiation	0.742384	7	131	0.00944553	0.485535	10	18	0.00154599	9606	Homo sapiens	RPL34;RPL12;RPL22L1;RPS3A;RPS2;RPL26	R-HSA-72673;R-HSA-72672;R-HSA-72691;R-HSA-72676;R-HSA-72697;R-HSA-72619;R-HSA-156808;R-HSA-157849;R-HSA-72621;R-HSA-72671
R-HSA-1592230	Mitochondrial biogenesis	0.742384	7	127	0.00915711	0.453714	18	36	0.00309199	9606	Homo sapiens	HELZ2;LYN;ACSS2;GABPB2	R-HSA-1592249;R-HSA-1592250;R-HSA-1592251;R-HSA-1592252;R-HSA-1592240;R-HSA-1592241;R-HSA-1592243;R-HSA-1592246;R-HSA-1592232;R-HSA-2466391;R-HSA-1592234;R-HSA-1592235;R-HSA-1592236;R-HSA-1592238;R-HSA-5688289;R-HSA-1592239;R-HSA-2466367;R-HSA-2466392
R-HSA-927802	Nonsense-Mediated Decay (NMD)	0.742384	7	124	0.0089408	0.429595	5	6	0.000515331	9606	Homo sapiens	RPL34;RPL12;RPL22L1;RPS3A;RPS2;RPL26	R-HSA-927836;R-HSA-927789;R-HSA-927832;R-HSA-927813;R-HSA-927889
R-HSA-975957	Nonsense Mediated Decay (NMD) enhanced by the Exon Junction Complex (EJC)	0.742384	7	124	0.0089408	0.429595	4	5	0.000429443	9606	Homo sapiens	RPL34;RPL12;RPL22L1;RPS3A;RPS2;RPL26	R-HSA-927836;R-HSA-927832;R-HSA-927813;R-HSA-927889
R-HSA-72706	GTP hydrolysis and joining of the 60S ribosomal subunit	0.742384	7	122	0.0087966	0.41344	3	3	0.000257666	9606	Homo sapiens	RPL34;RPL12;RPL22L1;RPS3A;RPS2;RPL26	R-HSA-72672;R-HSA-72619;R-HSA-72671
R-HSA-1799339	SRP-dependent cotranslational protein targeting to membrane	0.742384	7	121	0.00872449	0.40535	5	5	0.000429443	9606	Homo sapiens	RPL34;RPL12;RPL22L1;RPS3A;RPS2;RPL26	R-HSA-1799326;R-HSA-1799330;R-HSA-1799329;R-HSA-1799335;R-HSA-1799332
R-HSA-2672351	Stimuli-sensing channels	0.742384	7	120	0.00865239	0.397256	5	24	0.00206132	9606	Homo sapiens	TTYH3;SCNN1B;ANO10;STOM;ANO9;SGK3;SGK1	R-HSA-8863494;R-HSA-2682349;R-HSA-2672334;R-HSA-2744242;R-HSA-2684901
R-HSA-156827	L13a-mediated translational silencing of Ceruloplasmin expression	0.742384	7	118	0.00850818	0.381067	2	3	0.000257666	9606	Homo sapiens	RPL34;RPL12;RPL22L1;RPS3A;RPS2;RPL26	R-HSA-156823;R-HSA-156826
R-HSA-2408557	Selenocysteine synthesis	0.742384	7	116	0.00836398	0.364903	2	7	0.00060122	9606	Homo sapiens	RPL34;RPL12;RPL22L1;RPS3A;RPS2;RPL26	R-HSA-2408529;R-HSA-5333615
R-HSA-192823	Viral mRNA Translation	0.742384	7	114	0.00821977	0.348791	2	2	0.000171777	9606	Homo sapiens	RPL34;RPL12;RPL22L1;RPS3A;RPS2;RPL26	R-HSA-192704;R-HSA-192841
R-HSA-72764	Eukaryotic Translation Termination	0.742384	7	108	0.00778715	0.301066	3	5	0.000429443	9606	Homo sapiens	RPL34;RPL12;RPL22L1;RPS3A;RPS2;RPL26	R-HSA-141671;R-HSA-141691;R-HSA-141673
R-HSA-72689	Formation of a pool of free 40S subunits	0.742384	7	106	0.00764294	0.285461	2	2	0.000171777	9606	Homo sapiens	RPL34;RPL12;RPL22L1;RPS3A;RPS2;RPL26	R-HSA-72673;R-HSA-72676
R-HSA-1474290	Collagen formation	0.742384	7	104	0.00749874	0.270059	31	77	0.00661342	9606	Homo sapiens	COL18A1;COL5A1;COL6A2;PXDN;COL6A1;SLC2A1;ITGA6	R-HSA-8948232;R-HSA-8948234;R-HSA-2002460;R-HSA-8948224;R-HSA-8948226;R-HSA-8948228;R-HSA-1474266;R-HSA-8948230;R-HSA-8948231;R-HSA-1981128;R-HSA-2002440;R-HSA-1980233;R-HSA-8944223;R-HSA-1981120;R-HSA-1650808;R-HSA-2002428;R-HSA-1614460;R-HSA-1614461;R-HSA-2022073;R-HSA-2213192;R-HSA-2089971;R-HSA-8944230;R-HSA-1981104;R-HSA-2559639;R-HSA-2213201;R-HSA-2213200;R-HSA-8948219;R-HSA-8948222;R-HSA-2…
R-HSA-975956	Nonsense Mediated Decay (NMD) independent of the Exon Junction Complex (EJC)	0.742384	7	101	0.00728243	0.247404	1	1	8.58885e-05	9606	Homo sapiens	RPL34;RPL12;RPL22L1;RPS3A;RPS2;RPL26	R-HSA-927789
R-HSA-446728	Cell junction organization	0.742384	7	94	0.00677771	0.197156	15	37	0.00317788	9606	Homo sapiens	CDH3;CADM1;FBLIM1;CLDN9;ITGA6;CLDN1	R-HSA-430341;R-HSA-446083;R-HSA-432909;R-HSA-420586;R-HSA-430347;R-HSA-446089;R-HSA-420019;R-HSA-420595;R-HSA-420592;R-HSA-432956;R-HSA-446364;R-HSA-446077;R-HSA-419002;R-HSA-432952;R-HSA-419001
R-HSA-2151201	Transcriptional activation of mitochondrial biogenesis	0.742384	7	87	0.00627298	0.151544	18	32	0.00274843	9606	Homo sapiens	HELZ2;LYN;ACSS2;GABPB2	R-HSA-1592249;R-HSA-1592250;R-HSA-1592251;R-HSA-1592252;R-HSA-1592240;R-HSA-1592241;R-HSA-1592243;R-HSA-1592246;R-HSA-1592232;R-HSA-2466391;R-HSA-1592234;R-HSA-1592235;R-HSA-1592236;R-HSA-1592238;R-HSA-5688289;R-HSA-1592239;R-HSA-2466367;R-HSA-2466392
R-HSA-6806834	Signaling by MET	0.742384	7	87	0.00627298	0.151544	21	49	0.00420854	9606	Homo sapiens	COL5A1;LAMB2;HPN;GAB1;LRIG1;RANBP9	R-HSA-8875591;R-HSA-8875431;R-HSA-8875558;R-HSA-8851877;R-HSA-8851908;R-HSA-8875490;R-HSA-8851919;R-HSA-8875374;R-HSA-8875661;R-HSA-8875659;R-HSA-8865994;R-HSA-6800200;R-HSA-8875540;R-HSA-8851859;R-HSA-8852019;R-HSA-8875443;R-HSA-8851954;R-HSA-8875568;R-HSA-8874079;R-HSA-8851933;R-HSA-8875576
R-HSA-1169410	Antiviral mechanism by IFN-stimulated genes	0.742384	7	83	0.00598457	0.127973	16	16	0.00137422	9606	Homo sapiens	STAT1;DDX58;EIF2AK2;FLNB;ISG15;IFIT1;JAK1	R-HSA-1678841;R-HSA-936462;R-HSA-1169395;R-HSA-1678843;R-HSA-1169394;R-HSA-1678842;R-HSA-1169397;R-HSA-1169399;R-HSA-1169398;R-HSA-1169307;R-HSA-1176059;R-HSA-1169403;R-HSA-1169402;R-HSA-1169405;R-HSA-1169404;R-HSA-1169406
R-HSA-1169408	ISG15 antiviral mechanism	0.742384	7	83	0.00598457	0.127973	16	16	0.00137422	9606	Homo sapiens	STAT1;DDX58;EIF2AK2;FLNB;ISG15;IFIT1;JAK1	R-HSA-1678841;R-HSA-936462;R-HSA-1169395;R-HSA-1678843;R-HSA-1169394;R-HSA-1678842;R-HSA-1169397;R-HSA-1169399;R-HSA-1169398;R-HSA-1169307;R-HSA-1176059;R-HSA-1169403;R-HSA-1169402;R-HSA-1169405;R-HSA-1169404;R-HSA-1169406
R-HSA-375165	NCAM signaling for neurite out-growth	0.742384	7	69	0.00497512	0.0619749	6	23	0.00197544	9606	Homo sapiens	COL5A1;COL6A2;COL6A1;ST8SIA4;GFRA1;AGRN;CACNA1H	R-HSA-422454;R-HSA-525833;R-HSA-375155;R-HSA-375149;R-HSA-375151;R-HSA-375144
R-HSA-76005	Response to elevated platelet cytosolic Ca2+	0.742384	6	144	0.0103829	0.728664	4	14	0.00120244	9606	Homo sapiens	TGFB2;CD9;RAB27B;MAGED2;GAS6;SEPP1	R-HSA-481044;R-HSA-481010;R-HSA-481009;R-HSA-481007
R-HSA-8878166	Transcriptional regulation by RUNX2	0.742384	6	144	0.0103829	0.728664	11	84	0.00721464	9606	Homo sapiens	LGALS3;AR;STAT1;ESR1;HDAC6	R-HSA-9008456;R-HSA-8939900;R-HSA-9008015;R-HSA-9007999;R-HSA-8938382;R-HSA-9008433;R-HSA-8939904;R-HSA-8877918;R-HSA-8877902;R-HSA-8938371;R-HSA-9008389
R-HSA-114608	Platelet degranulation	0.742384	6	137	0.00987815	0.684299	4	11	0.000944774	9606	Homo sapiens	TGFB2;CD9;RAB27B;MAGED2;GAS6;SEPP1	R-HSA-481044;R-HSA-481010;R-HSA-481009;R-HSA-481007
R-HSA-194138	Signaling by VEGF	0.742384	6	134	0.00966184	0.663905	19	83	0.00712875	9606	Homo sapiens	CYFIP2;VAV3;NRP1;CAV1;PIK3R2;ITGAV	R-HSA-5218830;R-HSA-202144;R-HSA-2029465;R-HSA-8951586;R-HSA-5218852;R-HSA-434637;R-HSA-5218820;R-HSA-5218851;R-HSA-5218819;R-HSA-5218818;R-HSA-5218850;R-HSA-5357472;R-HSA-195408;R-HSA-202129;R-HSA-5357445;R-HSA-5357479;R-HSA-5357483;R-HSA-5218836;R-HSA-202110
R-HSA-199418	Negative regulation of the PI3K/AKT network	0.742384	6	126	0.00908501	0.605651	1	10	0.000858885	9606	Homo sapiens	GAB1;PIK3R2;FGFR4;ESR1	R-HSA-2316434
R-HSA-2219528	PI3K/AKT Signaling in Cancer	0.742384	6	126	0.00908501	0.605651	1	21	0.00180366	9606	Homo sapiens	GAB1;PIK3R2;FGFR4;ESR1	R-HSA-2400009
R-HSA-6811558	PI5P, PP2A and IER3 Regulate PI3K/AKT Signaling	0.742384	6	118	0.00850818	0.542303	1	7	0.00060122	9606	Homo sapiens	GAB1;PIK3R2;FGFR4;ESR1	R-HSA-2316434
R-HSA-193704	p75 NTR receptor-mediated signalling	0.742384	6	108	0.00778715	0.45758	6	50	0.00429443	9606	Homo sapiens	VAV3;PREX1;APH1B;ARHGEF26;ARHGEF37;MAGED1	R-HSA-193682;R-HSA-205115;R-HSA-205112;R-HSA-205039;R-HSA-204958;R-HSA-205132
R-HSA-2219530	Constitutive Signaling by Aberrant PI3K in Cancer	0.742384	6	95	0.00684981	0.343172	1	2	0.000171777	9606	Homo sapiens	GAB1;PIK3R2;FGFR4;ESR1	R-HSA-2400009
R-HSA-416482	G alpha (12/13) signalling events	0.742384	6	92	0.0066335	0.31694	3	12	0.00103066	9606	Homo sapiens	VAV3;PREX1;ARHGEF26;ARHGEF37;PIK3R2;RHOB	R-HSA-419166;R-HSA-114542;R-HSA-419049
R-HSA-1638091	Heparan sulfate/heparin (HS-GAG) metabolism	0.742384	6	88	0.00634509	0.282506	20	32	0.00274843	9606	Homo sapiens	NDST2;SDC2;SDC3;CSPG5;AGRN;HSPG2	R-HSA-2076383;R-HSA-1889981;R-HSA-2076508;R-HSA-1667005;R-HSA-1889978;R-HSA-2024084;R-HSA-2076371;R-HSA-1878002;R-HSA-2024108;R-HSA-2022860;R-HSA-2022856;R-HSA-2076392;R-HSA-2022919;R-HSA-2022887;R-HSA-2024100;R-HSA-2076419;R-HSA-2076611;R-HSA-2022851;R-HSA-1889955;R-HSA-1678694
R-HSA-5579029	Metabolic disorders of biological oxidation enzymes	0.742384	6	82	0.00591247	0.232682	8	39	0.00334965	9606	Homo sapiens	ACY1;CYP1B1;MAT1A;OPLAH;UGT1A6	R-HSA-9036104;R-HSA-5604975;R-HSA-5603087;R-HSA-5579081;R-HSA-5603208;R-HSA-5605147;R-HSA-5604954;R-HSA-9036102
R-HSA-204998	Cell death signalling via NRAGE, NRIF and NADE	0.742384	6	80	0.00576826	0.216725	5	17	0.0014601	9606	Homo sapiens	VAV3;PREX1;APH1B;ARHGEF26;ARHGEF37;MAGED1	R-HSA-205115;R-HSA-205112;R-HSA-205039;R-HSA-204958;R-HSA-205132
R-HSA-1660661	Sphingolipid de novo biosynthesis	0.742384	6	79	0.00569616	0.208891	10	30	0.00257666	9606	Homo sapiens	CERS4;FA2H;SGPL1;SGMS1;TOP1MT;CERS2	R-HSA-429798;R-HSA-429732;R-HSA-428676;R-HSA-429730;R-HSA-429699;R-HSA-429683;R-HSA-5693761;R-HSA-429694;R-HSA-428185;R-HSA-428681
R-HSA-3906995	Diseases associated with O-glycosylation of proteins	0.742384	6	76	0.00547985	0.186028	6	9	0.000772997	9606	Homo sapiens	LFNG;GALNT12;MUC1;ADAMTSL5;LARGE;THSD4	R-HSA-6785668;R-HSA-6785524;R-HSA-5096537;R-HSA-5096538;R-HSA-5096532;R-HSA-6785565
R-HSA-1793185	Chondroitin sulfate/dermatan sulfate metabolism	0.742384	6	73	0.00526354	0.164222	18	24	0.00206132	9606	Homo sapiens	SDC2;SDC3;CSPG5;AGRN;HSPG2;CHST3	R-HSA-1889981;R-HSA-2022911;R-HSA-1971487;R-HSA-1793176;R-HSA-1971482;R-HSA-2018682;R-HSA-1971483;R-HSA-1889978;R-HSA-1878002;R-HSA-2065233;R-HSA-2022065;R-HSA-2022063;R-HSA-2022061;R-HSA-2022056;R-HSA-2022052;R-HSA-1971491;R-HSA-2018659;R-HSA-1889955
R-HSA-1442490	Collagen degradation	0.742384	6	69	0.00497512	0.136995	8	34	0.00292021	9606	Homo sapiens	COL18A1;COL5A1;MMP15;COL6A2;COL6A1;ADAM9	R-HSA-2471621;R-HSA-2168960;R-HSA-1564164;R-HSA-2473584;R-HSA-1564112;R-HSA-2473596;R-HSA-2168923;R-HSA-2473594
R-HSA-8873719	RAB geranylgeranylation	0.742384	6	68	0.00490302	0.130546	2	5	0.000429443	9606	Homo sapiens	RAB32;RAB30;RAB31;RAB34;RAB18;RAB27B	R-HSA-8870469;R-HSA-8870466
R-HSA-156590	Glutathione conjugation	0.742384	6	67	0.00483092	0.124246	5	14	0.00120244	9606	Homo sapiens	GSTM4;GSTK1;GSTM3;MGST3;AKR1A1;OPLAH	R-HSA-176054;R-HSA-3301943;R-HSA-176059;R-HSA-1247935;R-HSA-5692232
R-HSA-2022090	Assembly of collagen fibrils and other multimeric structures	0.742384	6	67	0.00483092	0.124246	6	26	0.0022331	9606	Homo sapiens	COL18A1;COL5A1;COL6A2;PXDN;COL6A1;ITGA6	R-HSA-2559639;R-HSA-2213201;R-HSA-2213200;R-HSA-2213207;R-HSA-2213192;R-HSA-1474266
R-HSA-1236394	Signaling by ERBB4	0.742384	6	60	0.0043262	0.0845961	6	37	0.00317788	9606	Homo sapiens	CXCL12;APH1B;PGR;ESR1	R-HSA-1254386;R-HSA-8954207;R-HSA-8954208;R-HSA-1254392;R-HSA-1251997;R-HSA-8954199
R-HSA-3928665	EPH-ephrin mediated repulsion of cells	0.742384	6	55	0.00396568	0.0613102	9	9	0.000772997	9606	Homo sapiens	LYN;VAV3;ELF1;EFNB3;APH1B;CLTCL1	R-HSA-4093327;R-HSA-3928607;R-HSA-3928654;R-HSA-3928604;R-HSA-3928642;R-HSA-3928657;R-HSA-3928656;R-HSA-3928628;R-HSA-3928660
R-HSA-8864260	Transcriptional regulation by the AP-2 (TFAP2) family of transcription factors	0.742384	6	52	0.00374937	0.0494104	36	44	0.00377909	9606	Homo sapiens	TFAP2A;KDM5B;CITED2;ESR1	R-HSA-8869575;R-HSA-8864453;R-HSA-8869568;R-HSA-8865280;R-HSA-8864718;R-HSA-8869580;R-HSA-8864395;R-HSA-3234081;R-HSA-8864343;R-HSA-8937369;R-HSA-8869590;R-HSA-8864278;R-HSA-8864466;R-HSA-8864989;R-HSA-8865244;R-HSA-8864412;R-HSA-8864729;R-HSA-8864999;R-HSA-8869543;R-HSA-8869542;R-HSA-8864737;R-HSA-8864431;R-HSA-8869549;R-HSA-8864426;R-HSA-8864361;R-HSA-8865256;R-HSA-8864936;R-HSA-8869558;R-HSA-8…
R-HSA-512988	Interleukin-3, Interleukin-5 and GM-CSF signaling	0.742384	6	50	0.00360516	0.0423349	27	38	0.00326376	9606	Homo sapiens	LYN;BLNK;PIK3R2;JAK2;JAK3;JAK1	R-HSA-912527;R-HSA-914182;R-HSA-879942;R-HSA-879937;R-HSA-921155;R-HSA-508247;R-HSA-913374;R-HSA-913371;R-HSA-913370;R-HSA-912724;R-HSA-913424;R-HSA-879917;R-HSA-913451;R-HSA-909738;R-HSA-879909;R-HSA-450031;R-HSA-879910;R-HSA-879907;R-HSA-453111;R-HSA-879934;R-HSA-453104;R-HSA-879930;R-HSA-912629;R-HSA-879925;R-HSA-912757;R-HSA-914036;R-HSA-912627
R-HSA-1433557	Signaling by SCF-KIT	0.742384	6	50	0.00360516	0.0423349	21	36	0.00309199	9606	Homo sapiens	LYN;PTPRU;STAT1;PIK3R2;JAK2	R-HSA-1433428;R-HSA-205319;R-HSA-1433456;R-HSA-1433488;R-HSA-1562641;R-HSA-1470012;R-HSA-1470010;R-HSA-205262;R-HSA-1470009;R-HSA-1472121;R-HSA-205234;R-HSA-1433542;R-HSA-205238;R-HSA-205205;R-HSA-1433506;R-HSA-1433423;R-HSA-1433454;R-HSA-1433451;R-HSA-1433514;R-HSA-1433418;R-HSA-205244
R-HSA-9006936	Signaling by TGF-beta family members	0.742384	5	114	0.00821977	0.676899	22	107	0.00919007	9606	Homo sapiens	PMEPA1;SMAD9;INHBB;SKIL;FSTL3	R-HSA-1549526;R-HSA-202626;R-HSA-201472;R-HSA-2473184;R-HSA-201445;R-HSA-2473186;R-HSA-201476;R-HSA-2470508;R-HSA-173481;R-HSA-201423;R-HSA-201422;R-HSA-2186767;R-HSA-201453;R-HSA-1181149;R-HSA-201425;R-HSA-1181153;R-HSA-201648;R-HSA-2186741;R-HSA-2470483;R-HSA-2187355;R-HSA-2186747;R-HSA-2187358
R-HSA-381070	IRE1alpha activates chaperones	0.742384	5	110	0.00793136	0.646563	49	54	0.00463798	9606	Homo sapiens	CUL7;XBP1	R-HSA-1791131;R-HSA-1791130;R-HSA-1791128;R-HSA-8953356;R-HSA-1791134;R-HSA-1791133;R-HSA-1791123;R-HSA-1791122;R-HSA-1791124;R-HSA-1791114;R-HSA-1791112;R-HSA-381203;R-HSA-1791116;R-HSA-1791108;R-HSA-1791167;R-HSA-1791164;R-HSA-1791155;R-HSA-1791154;R-HSA-1791158;R-HSA-1791157;R-HSA-1791156;R-HSA-1791144;R-HSA-1791139;R-HSA-1791138;R-HSA-1791137;R-HSA-1791143;R-HSA-1791066;R-HSA-1791064;R-HSA-17…
R-HSA-6807878	COPI-mediated anterograde transport	0.742384	5	106	0.00764294	0.6145	6	12	0.00103066	9606	Homo sapiens	COG6;TUBB3;DLC1;ANK3;CAP2	R-HSA-6807877;R-HSA-6809011;R-HSA-6807875;R-HSA-6809010;R-HSA-6809006;R-HSA-6809003
R-HSA-447115	Interleukin-12 family signaling	0.742384	5	97	0.00699402	0.536566	53	114	0.00979129	9606	Homo sapiens	ANXA2;STAT1;JAK2;JAK1	R-HSA-8950537;R-HSA-8984963;R-HSA-8984964;R-HSA-8950405;R-HSA-8983835;R-HSA-447252;R-HSA-8983834;R-HSA-447130;R-HSA-8950423;R-HSA-8950441;R-HSA-8952749;R-HSA-8983983;R-HSA-8950063;R-HSA-8983841;R-HSA-8983845;R-HSA-448427;R-HSA-8950716;R-HSA-8983996;R-HSA-8950591;R-HSA-8983870;R-HSA-8950448;R-HSA-8950453;R-HSA-8950583;R-HSA-8950733;R-HSA-8984012;R-HSA-8984014;R-HSA-8984001;R-HSA-8983872;R-HSA-8950…
R-HSA-168928	DDX58/IFIH1-mediated induction of interferon-alpha/beta	0.742384	5	96	0.00692191	0.527465	38	46	0.00395087	9606	Homo sapiens	IFIH1;PCBP3;DDX58;IRF7;ISG15	R-HSA-936462;R-HSA-9604499;R-HSA-936390;R-HSA-168909;R-HSA-990528;R-HSA-936412;R-HSA-933532;R-HSA-933533;R-HSA-933530;R-HSA-933531;R-HSA-936475;R-HSA-918232;R-HSA-933528;R-HSA-933526;R-HSA-918230;R-HSA-933527;R-HSA-1028821;R-HSA-918229;R-HSA-933525;R-HSA-1028820;R-HSA-1028819;R-HSA-918227;R-HSA-933523;R-HSA-918224;R-HSA-1028816;R-HSA-918225;R-HSA-168934;R-HSA-168935;R-HSA-933538;R-HSA-933539;R-HS…
R-HSA-8876198	RAB GEFs exchange GTP for GDP on RABs	0.742384	5	94	0.00677771	0.509033	5	21	0.00180366	9606	Homo sapiens	RAB32;RAB31;RAB18;RAB27B;RIN2	R-HSA-8877760;R-HSA-8877311;R-HSA-8877998;R-HSA-8877308;R-HSA-8875320
R-HSA-1650814	Collagen biosynthesis and modifying enzymes	0.742384	5	76	0.00547985	0.334773	25	51	0.00438031	9606	Homo sapiens	COL18A1;COL5A1;COL6A2;COL6A1;SLC2A1	R-HSA-8948232;R-HSA-8948234;R-HSA-2002460;R-HSA-8948224;R-HSA-8948226;R-HSA-8948228;R-HSA-8948230;R-HSA-8948231;R-HSA-1981128;R-HSA-2002440;R-HSA-1980233;R-HSA-8944223;R-HSA-1981120;R-HSA-1650808;R-HSA-2002428;R-HSA-1614460;R-HSA-1614461;R-HSA-2022073;R-HSA-2089971;R-HSA-8944230;R-HSA-1981104;R-HSA-8948219;R-HSA-8948222;R-HSA-1981157;R-HSA-8944247
R-HSA-913709	O-linked glycosylation of mucins	0.742384	5	74	0.00533564	0.31526	17	17	0.0014601	9606	Homo sapiens	GALNT12;MUC1;GALNT16;B3GNT5;ST6GALNAC4	R-HSA-5694487;R-HSA-977071;R-HSA-977228;R-HSA-1964505;R-HSA-913675;R-HSA-1964501;R-HSA-914017;R-HSA-914018;R-HSA-914012;R-HSA-914008;R-HSA-914010;R-HSA-981497;R-HSA-914005;R-HSA-981814;R-HSA-6786012;R-HSA-914006;R-HSA-981809
R-HSA-3371497	HSP90 chaperone cycle for steroid hormone receptors (SHR)	0.742384	5	69	0.00497512	0.267277	3	12	0.00103066	9606	Homo sapiens	AR;TUBB3;DLC1;PGR;CAP2	R-HSA-5618080;R-HSA-5618099;R-HSA-5618093
R-HSA-186797	Signaling by PDGF	0.742384	5	69	0.00497512	0.267277	4	28	0.00240488	9606	Homo sapiens	COL5A1;STAT1;COL6A2;COL6A1;PIK3R2	R-HSA-186800;R-HSA-382054;R-HSA-380782;R-HSA-186780
R-HSA-421270	Cell-cell junction organization	0.742384	5	67	0.00483092	0.248554	6	21	0.00180366	9606	Homo sapiens	CDH3;CADM1;CLDN9;CLDN1	R-HSA-420019;R-HSA-420595;R-HSA-420592;R-HSA-420586;R-HSA-419002;R-HSA-419001
R-HSA-6791312	TP53 Regulates Transcription of Cell Cycle Genes	0.742384	5	65	0.00468671	0.23019	8	42	0.00360732	9606	Homo sapiens	CCNA1;PLAGL1;SFN	R-HSA-6803892;R-HSA-6803875;R-HSA-6803890;R-HSA-6803858;R-HSA-6803871;R-HSA-6803935;R-HSA-187934;R-HSA-6803946
R-HSA-193648	NRAGE signals death through JNK	0.742384	5	63	0.0045425	0.212242	4	7	0.00060122	9606	Homo sapiens	VAV3;PREX1;ARHGEF26;ARHGEF37;MAGED1	R-HSA-205115;R-HSA-205039;R-HSA-204958;R-HSA-205132
R-HSA-451927	Interleukin-2 family signaling	0.742384	5	47	0.00338885	0.0904139	50	58	0.00498153	9606	Homo sapiens	STAT1;PIK3R2;JAK2;JAK3;JAK1	R-HSA-912527;R-HSA-452100;R-HSA-508292;R-HSA-8983309;R-HSA-452097;R-HSA-8983425;R-HSA-450063;R-HSA-8983424;R-HSA-452108;R-HSA-8983299;R-HSA-8983298;R-HSA-9006850;R-HSA-8983300;R-HSA-8985988;R-HSA-9006873;R-HSA-9005980;R-HSA-452122;R-HSA-913424;R-HSA-8963734;R-HSA-9006870;R-HSA-508451;R-HSA-8985900;R-HSA-9009700;R-HSA-9011748;R-HSA-8983335;R-HSA-451895;R-HSA-8985914;R-HSA-451900;R-HSA-8985929;R-HS…
R-HSA-8853659	RET signaling	0.742384	5	43	0.00310044	0.0677237	24	24	0.00206132	9606	Homo sapiens	RET;GAB1;GFRA1;PIK3R2;PDLIM7	R-HSA-8853734;R-HSA-8854981;R-HSA-8855747;R-HSA-8853762;R-HSA-8853793;R-HSA-8855617;R-HSA-8853792;R-HSA-8853774;R-HSA-8855564;R-HSA-8855915;R-HSA-8853737;R-HSA-8853801;R-HSA-8853800;R-HSA-8855508;R-HSA-8854899;R-HSA-8854897;R-HSA-8853745;R-HSA-8853789;R-HSA-8854908;R-HSA-8853755;R-HSA-8871227;R-HSA-8871226;R-HSA-8854905;R-HSA-8853753
R-HSA-2022928	HS-GAG biosynthesis	0.742384	5	40	0.00288413	0.0530575	13	14	0.00120244	9606	Homo sapiens	NDST2;SDC2;SDC3;AGRN;HSPG2	R-HSA-2076383;R-HSA-2076508;R-HSA-2076371;R-HSA-2024108;R-HSA-2022860;R-HSA-2022856;R-HSA-2076392;R-HSA-2022919;R-HSA-2022887;R-HSA-2024100;R-HSA-2076419;R-HSA-2076611;R-HSA-2022851
R-HSA-1971475	A tetrasaccharide linker sequence is required for GAG synthesis	0.742384	5	31	0.0022352	0.0211798	4	4	0.000343554	9606	Homo sapiens	SDC2;SDC3;CSPG5;AGRN;HSPG2	R-HSA-1889981;R-HSA-1889978;R-HSA-1878002;R-HSA-1889955
R-HSA-1266695	Interleukin-7 signaling	0.742384	5	31	0.0022352	0.0211798	13	25	0.00214721	9606	Homo sapiens	SOCS2;PIK3R2;JAK3;JAK1	R-HSA-449958;R-HSA-1295540;R-HSA-6785165;R-HSA-8983011;R-HSA-1295519;R-HSA-1295516;R-HSA-451895;R-HSA-8983003;R-HSA-1264832;R-HSA-9012671;R-HSA-9025969;R-HSA-449978;R-HSA-8983063
R-HSA-3000170	Syndecan interactions	0.742384	5	29	0.00209099	0.0164351	10	15	0.00128833	9606	Homo sapiens	COL5A1;SDC2;SDC3;ITGAV;ITGA6	R-HSA-2731081;R-HSA-2684507;R-HSA-2681694;R-HSA-2750177;R-HSA-2731123;R-HSA-2731075;R-HSA-2731074;R-HSA-2731122;R-HSA-2750181;R-HSA-2731078
R-HSA-6806667	Metabolism of fat-soluble vitamins	0.742384	4	94	0.00677771	0.693941	3	34	0.00292021	9606	Homo sapiens	SDC2;SDC3;AGRN;HSPG2	R-HSA-2404131;R-HSA-2423785;R-HSA-2429643
R-HSA-6794362	Protein-protein interactions at synapses	0.742384	4	93	0.0067056	0.686001	5	33	0.00283432	9606	Homo sapiens	HOMER2;SLITRK6;HOMER3;PDLIM5	R-HSA-6794355;R-HSA-6794354;R-HSA-6794347;R-HSA-6797803;R-HSA-6794344
R-HSA-9020591	Interleukin-12 signaling	0.742384	4	85	0.00612878	0.617341	11	56	0.00480976	9606	Homo sapiens	ANXA2;JAK2;JAK1	R-HSA-447252;R-HSA-8950063;R-HSA-8950480;R-HSA-8950448;R-HSA-8950128;R-HSA-8950354;R-HSA-447226;R-HSA-8981093;R-HSA-8950757;R-HSA-8952807;R-HSA-8950423
R-HSA-5625740	RHO GTPases activate PKNs	0.742384	4	80	0.00576826	0.56997	16	20	0.00171777	9606	Homo sapiens	AR;SFN;MYH10;RHOB	R-HSA-5625717;R-HSA-5625745;R-HSA-5623632;R-HSA-419232;R-HSA-5623667;R-HSA-75016;R-HSA-5625849;R-HSA-5625848;R-HSA-5625784;R-HSA-5625883;R-HSA-5625797;R-HSA-5625796;R-HSA-5623622;R-HSA-5625870;R-HSA-5625774;R-HSA-5625738
R-HSA-975634	Retinoid metabolism and transport	0.742384	4	79	0.00569616	0.560112	3	28	0.00240488	9606	Homo sapiens	SDC2;SDC3;AGRN;HSPG2	R-HSA-2404131;R-HSA-2423785;R-HSA-2429643
R-HSA-2404192	Signaling by Type 1 Insulin-like Growth Factor 1 Receptor (IGF1R)	0.742384	4	72	0.00519143	0.487932	9	18	0.00154599	9606	Homo sapiens	GAB1;PIK3R2;FGFR4;IGF1R	R-HSA-74737;R-HSA-109699;R-HSA-2404199;R-HSA-2404193;R-HSA-2404195;R-HSA-2428930;R-HSA-2404200;R-HSA-5686072;R-HSA-2428922
R-HSA-2428924	IGF1R signaling cascade	0.742384	4	71	0.00511933	0.477219	7	16	0.00137422	9606	Homo sapiens	GAB1;PIK3R2;FGFR4;IGF1R	R-HSA-74737;R-HSA-109699;R-HSA-2404193;R-HSA-2404195;R-HSA-2428930;R-HSA-5686072;R-HSA-2428922
R-HSA-936837	Ion transport by P-type ATPases	0.742384	4	71	0.00511933	0.477219	4	14	0.00120244	9606	Homo sapiens	ATP8B2;ATP2B4;ATP1B1;ATP9A	R-HSA-418309;R-HSA-947591;R-HSA-939763;R-HSA-936897
R-HSA-373755	Semaphorin interactions	0.742384	4	70	0.00504723	0.466421	19	40	0.00343554	9606	Homo sapiens	NRP1;RRAS;MYH10;RHOB	R-HSA-399942;R-HSA-399941;R-HSA-416546;R-HSA-399939;R-HSA-419087;R-HSA-399951;R-HSA-416588;R-HSA-399946;R-HSA-399947;R-HSA-399944;R-HSA-419049;R-HSA-399952;R-HSA-399934;R-HSA-399935;R-HSA-419197;R-HSA-399933;R-HSA-399930;R-HSA-399931;R-HSA-399928
R-HSA-2428928	IRS-related events triggered by IGF1R	0.742384	4	68	0.00490302	0.444595	4	11	0.000944774	9606	Homo sapiens	GAB1;PIK3R2;FGFR4;IGF1R	R-HSA-74737;R-HSA-109699;R-HSA-2428930;R-HSA-2428922
R-HSA-6811436	COPI-independent Golgi-to-ER retrograde traffic	0.742384	4	62	0.0044704	0.377765	4	7	0.00060122	9606	Homo sapiens	TUBB3;DLC1;RAB18;CAP2	R-HSA-8849350;R-HSA-8849353;R-HSA-8850041;R-HSA-8850040
R-HSA-3928662	EPHB-mediated forward signaling	0.742384	4	51	0.00367727	0.255013	21	26	0.0022331	9606	Homo sapiens	LYN;EFNB3;ARHGEF28;SDC2	R-HSA-4093342;R-HSA-3928601;R-HSA-3928600;R-HSA-3928632;R-HSA-4093339;R-HSA-4093336;R-HSA-3928595;R-HSA-3928627;R-HSA-4093332;R-HSA-3928592;R-HSA-4093330;R-HSA-4093331;R-HSA-3928598;R-HSA-3928617;R-HSA-3928623;R-HSA-3928588;R-HSA-3928610;R-HSA-3928583;R-HSA-3928645;R-HSA-3928644;R-HSA-3928612
R-HSA-1566948	Elastic fibre formation	0.742384	4	46	0.00331675	0.20214	7	17	0.0014601	9606	Homo sapiens	TGFB2;LTBP4;ITGAV;BMP7	R-HSA-2395364;R-HSA-2328033;R-HSA-2395328;R-HSA-2328037;R-HSA-2396029;R-HSA-2396399;R-HSA-2395320
R-HSA-8875878	MET promotes cell motility	0.742384	4	45	0.00324465	0.191982	6	12	0.00103066	9606	Homo sapiens	COL5A1;LAMB2;GAB1	R-HSA-8875591;R-HSA-8875558;R-HSA-8875540;R-HSA-8875568;R-HSA-8874079;R-HSA-8875576
R-HSA-2024096	HS-GAG degradation	0.742384	4	44	0.00317254	0.181992	3	14	0.00120244	9606	Homo sapiens	SDC2;SDC3;AGRN;HSPG2	R-HSA-1667005;R-HSA-2024084;R-HSA-1678694
R-HSA-8948216	Collagen chain trimerization	0.742384	4	44	0.00317254	0.181992	3	28	0.00240488	9606	Homo sapiens	COL18A1;COL5A1;COL6A2;COL6A1	R-HSA-8944223;R-HSA-8944230;R-HSA-8944247
R-HSA-114604	GPVI-mediated activation cascade	0.742384	4	43	0.00310044	0.172181	14	25	0.00214721	9606	Homo sapiens	LYN;VAV3;PIK3R2;RHOB	R-HSA-139842;R-HSA-442273;R-HSA-430158;R-HSA-114600;R-HSA-437932;R-HSA-434637;R-HSA-437162;R-HSA-442314;R-HSA-434633;R-HSA-442291;R-HSA-453200;R-HSA-437936;R-HSA-437118;R-HSA-453183
R-HSA-445355	Smooth Muscle Contraction	0.742384	4	39	0.00281203	0.134973	5	9	0.000772997	9606	Homo sapiens	TPM4;ANXA2;TPM1;ANXA6	R-HSA-445700;R-HSA-445699;R-HSA-5263628;R-HSA-445704;R-HSA-445705
R-HSA-2129379	Molecules associated with elastic fibres	0.742384	4	38	0.00273992	0.126237	6	10	0.000858885	9606	Homo sapiens	TGFB2;LTBP4;ITGAV;BMP7	R-HSA-2395364;R-HSA-2328033;R-HSA-2395328;R-HSA-2396029;R-HSA-2396399;R-HSA-2395320
R-HSA-936440	Negative regulators of DDX58/IFIH1 signaling	0.742384	4	36	0.00259572	0.109524	10	13	0.00111655	9606	Homo sapiens	IFIH1;PCBP3;DDX58;ISG15	R-HSA-936462;R-HSA-990526;R-HSA-937343;R-HSA-936412;R-HSA-936381;R-HSA-936378;R-HSA-936475;R-HSA-936390;R-HSA-936563;R-HSA-990528
R-HSA-6783589	Interleukin-6 family signaling	0.742384	4	30	0.0021631	0.0661324	26	33	0.00283432	9606	Homo sapiens	STAT1;JAK2;JAK1	R-HSA-6783524;R-HSA-1112727;R-HSA-1112602;R-HSA-1112538;R-HSA-1112604;R-HSA-6783530;R-HSA-1112514;R-HSA-448660;R-HSA-1067651;R-HSA-1112708;R-HSA-6784189;R-HSA-1112587;R-HSA-1067659;R-HSA-1112690;R-HSA-1112755;R-HSA-6783556;R-HSA-1112565;R-HSA-6783681;R-HSA-6783552;R-HSA-6784204;R-HSA-1112510;R-HSA-1067646;R-HSA-1112703;R-HSA-5696482;R-HSA-1067688;R-HSA-449976
R-HSA-912526	Interleukin receptor SHC signaling	0.742384	4	29	0.00209099	0.0599681	6	6	0.000515331	9606	Homo sapiens	PIK3R2;JAK2;JAK3;JAK1	R-HSA-508247;R-HSA-453111;R-HSA-912527;R-HSA-913374;R-HSA-453104;R-HSA-913424
R-HSA-982772	Growth hormone receptor signaling	0.742384	4	29	0.00209099	0.0599681	21	28	0.00240488	9606	Homo sapiens	LYN;SOCS2;STAT1;JAK2	R-HSA-982792;R-HSA-1169210;R-HSA-1168445;R-HSA-1168767;R-HSA-1168894;R-HSA-1168768;R-HSA-982810;R-HSA-982778;R-HSA-1169188;R-HSA-1168839;R-HSA-1168423;R-HSA-1168809;R-HSA-1168393;R-HSA-1168456;R-HSA-982807;R-HSA-1169192;R-HSA-982775;R-HSA-1168459;R-HSA-1168394;R-HSA-1168813;R-HSA-982768
R-HSA-74751	Insulin receptor signalling cascade	0.742384	3	71	0.00511933	0.69138	2	25	0.00214721	9606	Homo sapiens	GAB1;PIK3R2;FGFR4	R-HSA-74737;R-HSA-109699
R-HSA-1660499	Synthesis of PIPs at the plasma membrane	0.742384	3	69	0.00497512	0.672882	3	33	0.00283432	9606	Homo sapiens	PIK3C2G;PIK3R2;PTPN13	R-HSA-1676109;R-HSA-1676048;R-HSA-8870332
R-HSA-2894858	Signaling by NOTCH1 HD+PEST Domain Mutants in Cancer	0.742384	3	68	0.00490302	0.663332	3	21	0.00180366	9606	Homo sapiens	APH1B;HDAC6;MIB1	R-HSA-2900765;R-HSA-2220982;R-HSA-2220988
R-HSA-2644606	Constitutive Signaling by NOTCH1 PEST Domain Mutants	0.742384	3	68	0.00490302	0.663332	3	21	0.00180366	9606	Homo sapiens	APH1B;HDAC6;MIB1	R-HSA-2769007;R-HSA-2220982;R-HSA-2220988
R-HSA-2644602	Signaling by NOTCH1 PEST Domain Mutants in Cancer	0.742384	3	68	0.00490302	0.663332	3	21	0.00180366	9606	Homo sapiens	APH1B;HDAC6;MIB1	R-HSA-2769007;R-HSA-2220982;R-HSA-2220988
R-HSA-2894862	Constitutive Signaling by NOTCH1 HD+PEST Domain Mutants	0.742384	3	68	0.00490302	0.663332	3	21	0.00180366	9606	Homo sapiens	APH1B;HDAC6;MIB1	R-HSA-2900765;R-HSA-2220982;R-HSA-2220988
R-HSA-2644603	Signaling by NOTCH1 in Cancer	0.742384	3	68	0.00490302	0.663332	5	39	0.00334965	9606	Homo sapiens	APH1B;HDAC6;MIB1	R-HSA-2900765;R-HSA-2769007;R-HSA-2220982;R-HSA-2737728;R-HSA-2220988
R-HSA-352230	Amino acid transport across the plasma membrane	0.742384	3	68	0.00490302	0.663332	3	36	0.00309199	9606	Homo sapiens	SLC43A2;SLC7A2	R-HSA-375790;R-HSA-375768;R-HSA-352107
R-HSA-112399	IRS-mediated signalling	0.742384	3	64	0.00461461	0.623129	2	9	0.000772997	9606	Homo sapiens	GAB1;PIK3R2;FGFR4	R-HSA-74737;R-HSA-109699
R-HSA-9012852	Signaling by NOTCH3	0.742384	3	63	0.0045425	0.612581	7	37	0.00317788	9606	Homo sapiens	APH1B;STAT1;MIB1	R-HSA-9017817;R-HSA-9013069;R-HSA-9021325;R-HSA-9013567;R-HSA-9014129;R-HSA-9013361;R-HSA-9021334
R-HSA-6802949	Signaling by RAS mutants	0.742384	3	61	0.0043983	0.590897	6	8	0.000687108	9606	Homo sapiens	RASA3;IQGAP1;JAK2	R-HSA-6802834;R-HSA-6803233;R-HSA-6802926;R-HSA-6802925;R-HSA-6802924;R-HSA-6802922
R-HSA-6794361	Neurexins and neuroligins	0.742384	3	60	0.0043262	0.579766	4	19	0.00163188	9606	Homo sapiens	HOMER2;HOMER3;PDLIM5	R-HSA-6794355;R-HSA-6794354;R-HSA-6794347;R-HSA-6794344
R-HSA-73893	DNA Damage Bypass	0.742384	3	58	0.00418199	0.55694	18	34	0.00292021	9606	Homo sapiens	UBE2B;ISG15;AFF3	R-HSA-5652151;R-HSA-5655892;R-HSA-110307;R-HSA-5656148;R-HSA-5653780;R-HSA-110308;R-HSA-110311;R-HSA-5656158;R-HSA-5653756;R-HSA-5655965;R-HSA-5653754;R-HSA-5653786;R-HSA-5655835;R-HSA-5653766;R-HSA-5652005;R-HSA-5653770;R-HSA-5652009;R-HSA-5656105
R-HSA-109704	PI3K Cascade	0.742384	3	58	0.00418199	0.55694	1	6	0.000515331	9606	Homo sapiens	GAB1;PIK3R2;FGFR4	R-HSA-109699
R-HSA-5620924	Intraflagellar transport	0.742384	3	55	0.00396568	0.521348	8	12	0.00103066	9606	Homo sapiens	IFT52;TUBB3;DLC1	R-HSA-5624949;R-HSA-5617825;R-HSA-5625424;R-HSA-5625426;R-HSA-5625421;R-HSA-5617820;R-HSA-5625416;R-HSA-5624952
R-HSA-437239	Recycling pathway of L1	0.742384	3	54	0.00389358	0.509143	7	14	0.00120244	9606	Homo sapiens	TUBB3;RPS6KA2;RDX	R-HSA-374677;R-HSA-445077;R-HSA-443779;R-HSA-445089;R-HSA-445071;R-HSA-374680;R-HSA-374696
R-HSA-189445	Metabolism of porphyrins	0.742384	3	54	0.00389358	0.509143	3	21	0.00180366	9606	Homo sapiens	PPOX;UGT1A6	R-HSA-159194;R-HSA-159179;R-HSA-189423
R-HSA-177929	Signaling by EGFR	0.742384	3	53	0.00382147	0.496776	13	48	0.00412265	9606	Homo sapiens	GAB1;LRIG1;PTPRK	R-HSA-177923;R-HSA-177920;R-HSA-177926;R-HSA-177927;R-HSA-177924;R-HSA-177930;R-HSA-179467;R-HSA-177935;R-HSA-177939;R-HSA-177942;R-HSA-177941;R-HSA-177944;R-HSA-183036
R-HSA-5423646	Aflatoxin activation and detoxification	0.742384	3	49	0.00353306	0.44584	3	17	0.0014601	9606	Homo sapiens	AKR7A2;ACY1;MGST3	R-HSA-5433074;R-HSA-5423637;R-HSA-5423653
R-HSA-8854214	TBC/RABGAPs	0.742384	3	49	0.00353306	0.44584	2	14	0.00120244	9606	Homo sapiens	MAP1LC3B;SYTL1;GABARAP	R-HSA-8854209;R-HSA-8854588
R-HSA-6811438	Intra-Golgi traffic	0.742384	3	48	0.00346096	0.43278	4	10	0.000858885	9606	Homo sapiens	RAB30;COG6;MAN1A1	R-HSA-8849748;R-HSA-8847635;R-HSA-6811433;R-HSA-8847544
R-HSA-6806003	Regulation of TP53 Expression and Degradation	0.742384	3	46	0.00331675	0.406338	6	35	0.0030061	9606	Homo sapiens	CCNA1;USP2;SGK1	R-HSA-5689972;R-HSA-6795460;R-HSA-6795473;R-HSA-6805022;R-HSA-6793661;R-HSA-6795290
R-HSA-933541	TRAF6 mediated IRF7 activation	0.742384	3	43	0.00310044	0.366045	11	11	0.000944774	9606	Homo sapiens	IFIH1;DDX58;IRF7	R-HSA-9604499;R-HSA-933533;R-HSA-933531;R-HSA-918230;R-HSA-933527;R-HSA-933525;R-HSA-1028820;R-HSA-933538;R-HSA-1028819;R-HSA-933536;R-HSA-933537
R-HSA-6804757	Regulation of TP53 Degradation	0.742384	3	43	0.00310044	0.366045	6	30	0.00257666	9606	Homo sapiens	CCNA1;USP2;SGK1	R-HSA-5689972;R-HSA-6795460;R-HSA-6795473;R-HSA-6805022;R-HSA-6793661;R-HSA-6795290
R-HSA-5689896	Ovarian tumor domain proteases	0.742384	3	43	0.00310044	0.366045	2	14	0.00120244	9606	Homo sapiens	IFIH1;DDX58;ESR1	R-HSA-6783238;R-HSA-936381
R-HSA-1980145	Signaling by NOTCH2	0.742384	3	38	0.00273992	0.298132	4	20	0.00171777	9606	Homo sapiens	APH1B;MDK;MIB1	R-HSA-2974731;R-HSA-157640;R-HSA-2974737;R-HSA-2172172
R-HSA-418990	Adherens junctions interactions	0.742384	3	35	0.00252361	0.257661	5	16	0.00137422	9606	Homo sapiens	CDH3;CADM1	R-HSA-420595;R-HSA-420592;R-HSA-420586;R-HSA-419002;R-HSA-419001
R-HSA-418360	Platelet calcium homeostasis	0.742384	3	35	0.00252361	0.257661	2	8	0.000687108	9606	Homo sapiens	P2RX4;ATP2B4	R-HSA-418309;R-HSA-139855
R-HSA-3928663	EPHA-mediated growth cone collapse	0.742384	3	33	0.00237941	0.23112	4	4	0.000343554	9606	Homo sapiens	LYN;ELF1;MYH10	R-HSA-3928651;R-HSA-3928602;R-HSA-3928616;R-HSA-3928648
R-HSA-445095	Interaction between L1 and Ankyrins	0.742384	3	33	0.00237941	0.23112	4	4	0.000343554	9606	Homo sapiens	KCNQ2;NRCAM;ANK3	R-HSA-445076;R-HSA-374675;R-HSA-392751;R-HSA-373739
R-HSA-8874081	MET activates PTK2 signaling	0.742384	3	32	0.0023073	0.218045	1	5	0.000429443	9606	Homo sapiens	COL5A1;LAMB2	R-HSA-8874079
R-HSA-400685	Sema4D in semaphorin signaling	0.742384	3	30	0.0021631	0.192404	5	12	0.00103066	9606	Homo sapiens	RRAS;MYH10;RHOB	R-HSA-416546;R-HSA-419087;R-HSA-416588;R-HSA-419197;R-HSA-419049
R-HSA-912694	Regulation of IFNA signaling	0.742384	3	28	0.00201889	0.167602	4	5	0.000429443	9606	Homo sapiens	STAT1;JAK1	R-HSA-997311;R-HSA-997309;R-HSA-912680;R-HSA-997314
R-HSA-210991	Basigin interactions	0.742384	3	26	0.00187468	0.143839	3	10	0.000858885	9606	Homo sapiens	CAV1;ITGA6;ATP1B1	R-HSA-204434;R-HSA-204549;R-HSA-375133
R-HSA-912631	Regulation of signaling by CBL	0.742384	3	24	0.00173048	0.121321	4	7	0.00060122	9606	Homo sapiens	LYN;BLNK;PIK3R2	R-HSA-879917;R-HSA-912629;R-HSA-912724;R-HSA-912627
R-HSA-2979096	NOTCH2 Activation and Transmission of Signal to the Nucleus	0.742384	3	23	0.00165837	0.110594	4	11	0.000944774	9606	Homo sapiens	APH1B;MDK;MIB1	R-HSA-2974731;R-HSA-157640;R-HSA-2974737;R-HSA-2172172
R-HSA-8866910	TFAP2 (AP-2) family regulates transcription of growth factors and their receptors	0.742384	3	21	0.00151417	0.0903317	15	18	0.00154599	9606	Homo sapiens	TFAP2A;ESR1	R-HSA-8864999;R-HSA-8864453;R-HSA-8864737;R-HSA-8864431;R-HSA-8864395;R-HSA-8864426;R-HSA-8864936;R-HSA-8937369;R-HSA-8864466;R-HSA-8864690;R-HSA-8864433;R-HSA-8864381;R-HSA-8864989;R-HSA-8864412;R-HSA-8864698
R-HSA-5661270	Formation of xylulose-5-phosphate	0.742384	3	21	0.00151417	0.0903317	3	6	0.000515331	9606	Homo sapiens	AKR1A1;CRYL1;XYLB	R-HSA-5662466;R-HSA-5661290;R-HSA-5661256
R-HSA-918233	TRAF3-dependent IRF activation pathway	0.742384	3	17	0.00122576	0.0552533	6	9	0.000772997	9606	Homo sapiens	IFIH1;DDX58;IRF7	R-HSA-918232;R-HSA-1028821;R-HSA-918229;R-HSA-918227;R-HSA-1028816;R-HSA-918225
R-HSA-877312	Regulation of IFNG signaling	0.742384	3	16	0.00115365	0.0477467	4	4	0.000343554	9606	Homo sapiens	STAT1;JAK2;JAK1	R-HSA-997326;R-HSA-877308;R-HSA-877269;R-HSA-877281
R-HSA-8984722	Interleukin-35 Signalling	0.742384	3	16	0.00115365	0.0477467	23	26	0.0022331	9606	Homo sapiens	STAT1;JAK2;JAK1	R-HSA-8984012;R-HSA-8983983;R-HSA-8984014;R-HSA-8983841;R-HSA-8984001;R-HSA-8983872;R-HSA-8984963;R-HSA-8983845;R-HSA-8984964;R-HSA-8950405;R-HSA-8983876;R-HSA-8983878;R-HSA-8983835;R-HSA-8950522;R-HSA-8983834;R-HSA-6809140;R-HSA-8983996;R-HSA-8983519;R-HSA-8983518;R-HSA-8983870;R-HSA-8984021;R-HSA-8950453;R-HSA-8984023
R-HSA-9020956	Interleukin-27 signaling	0.742384	3	13	0.000937342	0.0285365	11	20	0.00171777	9606	Homo sapiens	STAT1;JAK2;JAK1	R-HSA-8950441;R-HSA-8950537;R-HSA-8950716;R-HSA-8950733;R-HSA-8950782;R-HSA-8950210;R-HSA-8950340;R-HSA-8950485;R-HSA-448427;R-HSA-8950518;R-HSA-1067646
R-HSA-9020958	Interleukin-21 signaling	0.742384	3	12	0.000865239	0.0232737	5	5	0.000429443	9606	Homo sapiens	STAT1;JAK3;JAK1	R-HSA-9006873;R-HSA-9006844;R-HSA-9005980;R-HSA-9006850;R-HSA-9006870
R-HSA-8985947	Interleukin-9 signaling	0.742384	3	11	0.000793136	0.0185907	11	12	0.00103066	9606	Homo sapiens	STAT1;JAK3;JAK1	R-HSA-8985929;R-HSA-451895;R-HSA-8985914;R-HSA-8985981;R-HSA-8985900;R-HSA-8985966;R-HSA-8985973;R-HSA-8985988;R-HSA-9011748;R-HSA-8963734;R-HSA-8985943
R-HSA-2172127	DAP12 interactions	0.742384	2	52	0.00374937	0.735036	8	33	0.00283432	9606	Homo sapiens	VAV3;PIK3R2	R-HSA-2424484;R-HSA-2424485;R-HSA-2424486;R-HSA-2424487;R-HSA-2424480;R-HSA-2424481;R-HSA-2424482;R-HSA-2424476
R-HSA-109606	Intrinsic Pathway for Apoptosis	0.742384	2	52	0.00374937	0.735036	3	47	0.00403676	9606	Homo sapiens	DLC1;SFN	R-HSA-139906;R-HSA-139899;R-HSA-139918
R-HSA-75876	Synthesis of very long-chain fatty acyl-CoAs	0.742384	2	51	0.00367727	0.72524	2	12	0.00103066	9606	Homo sapiens	ELOVL5;HACD3	R-HSA-548800;R-HSA-5676637
R-HSA-5654743	Signaling by FGFR4	0.742384	2	50	0.00360516	0.71514	30	41	0.00352143	9606	Homo sapiens	GAB1;FGFR4	R-HSA-5654422;R-HSA-5654423;R-HSA-5654418;R-HSA-5654163;R-HSA-177931;R-HSA-5654428;R-HSA-5654684;R-HSA-5654426;R-HSA-5654169;R-HSA-5654425;R-HSA-5654662;R-HSA-5654151;R-HSA-5654663;R-HSA-5654658;R-HSA-5654659;R-HSA-5654734;R-HSA-5654669;R-HSA-5654667;R-HSA-5654664;R-HSA-1307955;R-HSA-8941613;R-HSA-1307963;R-HSA-5654655;R-HSA-5654717;R-HSA-5654653;R-HSA-5654714;R-HSA-5654651;R-HSA-5654566;R-HSA-19…
R-HSA-190828	Gap junction trafficking	0.742384	2	50	0.00360516	0.71514	7	20	0.00171777	9606	Homo sapiens	TUBB3;CLTCL1	R-HSA-196017;R-HSA-190519;R-HSA-196026;R-HSA-190520;R-HSA-191737;R-HSA-190877;R-HSA-190829
R-HSA-442755	Activation of NMDA receptor and postsynaptic events	0.742384	2	50	0.00360516	0.71514	5	23	0.00197544	9606	Homo sapiens	RRAS;RPS6KA2	R-HSA-442726;R-HSA-442724;R-HSA-9029434;R-HSA-442739;R-HSA-444253
R-HSA-2142691	Synthesis of Leukotrienes (LT) and Eoxins (EX)	0.742384	2	50	0.00360516	0.71514	3	19	0.00163188	9606	Homo sapiens	CYP4F11	R-HSA-2161792;R-HSA-2161745;R-HSA-211873
R-HSA-6802955	Paradoxical activation of RAF signaling by kinase inactive BRAF	0.742384	2	49	0.00353306	0.70473	5	7	0.00060122	9606	Homo sapiens	IQGAP1;JAK2	R-HSA-6802918;R-HSA-6803234;R-HSA-6802943;R-HSA-6802942;R-HSA-6802941
R-HSA-6802946	Signaling by moderate kinase activity BRAF mutants	0.742384	2	48	0.00346096	0.694004	5	7	0.00060122	9606	Homo sapiens	IQGAP1;JAK2	R-HSA-6802919;R-HSA-6802916;R-HSA-6802914;R-HSA-6803230;R-HSA-6802921
R-HSA-110313	Translesion synthesis by Y family DNA polymerases bypasses lesions on DNA template	0.742384	2	48	0.00346096	0.694004	16	28	0.00240488	9606	Homo sapiens	ISG15;AFF3	R-HSA-5652151;R-HSA-5655892;R-HSA-110307;R-HSA-5656148;R-HSA-5653780;R-HSA-110308;R-HSA-110311;R-HSA-5656158;R-HSA-5653756;R-HSA-5655965;R-HSA-5653754;R-HSA-5653786;R-HSA-5655835;R-HSA-5653766;R-HSA-5653770;R-HSA-5656105
R-HSA-4615885	SUMOylation of DNA replication proteins	0.742384	2	48	0.00346096	0.694004	3	8	0.000687108	9606	Homo sapiens	TOP2B;SUMO3	R-HSA-4641350;R-HSA-4641345;R-HSA-4655355
R-HSA-168253	Host Interactions with Influenza Factors	0.742384	2	48	0.00346096	0.694004	2	8	0.000687108	9606	Homo sapiens	EIF2AK2;ISG15	R-HSA-168896;R-HSA-1176059
R-HSA-69231	Cyclin D associated events in G1	0.742384	2	48	0.00346096	0.694004	1	14	0.00120244	9606	Homo sapiens	LYN;JAK2	R-HSA-8942607
R-HSA-69236	G1 Phase	0.742384	2	48	0.00346096	0.694004	1	14	0.00120244	9606	Homo sapiens	LYN;JAK2	R-HSA-8942607
R-HSA-1296072	Voltage gated Potassium channels	0.742384	2	44	0.00317254	0.647863	1	1	8.58885e-05	9606	Homo sapiens	KCNF1;KCNQ2	R-HSA-1296127
R-HSA-5218920	VEGFR2 mediated vascular permeability	0.742384	2	44	0.00317254	0.647863	6	15	0.00128833	9606	Homo sapiens	VAV3;CAV1	R-HSA-5357472;R-HSA-202129;R-HSA-202144;R-HSA-5357445;R-HSA-5357483;R-HSA-202110
R-HSA-168276	NS1 Mediated Effects on Host Pathways	0.742384	2	44	0.00317254	0.647863	2	6	0.000515331	9606	Homo sapiens	EIF2AK2;ISG15	R-HSA-168896;R-HSA-1176059
R-HSA-438064	Post NMDA receptor activation events	0.742384	2	44	0.00317254	0.647863	5	19	0.00163188	9606	Homo sapiens	RRAS;RPS6KA2	R-HSA-442726;R-HSA-442724;R-HSA-9029434;R-HSA-442739;R-HSA-444253
R-HSA-3371511	HSF1 activation	0.742384	2	43	0.00310044	0.635499	2	7	0.00060122	9606	Homo sapiens	EEF1A1;HDAC6	R-HSA-3371591;R-HSA-5324632
R-HSA-193775	Synthesis of bile acids and bile salts via 24-hydroxycholesterol	0.742384	2	43	0.00310044	0.635499	3	28	0.00240488	9606	Homo sapiens	HSD3B7;AKR1C2	R-HSA-193781;R-HSA-193758;R-HSA-193789
R-HSA-8941326	RUNX2 regulates bone development	0.742384	2	43	0.00310044	0.635499	3	32	0.00274843	9606	Homo sapiens	AR;HDAC6	R-HSA-8877918;R-HSA-8877902;R-HSA-9008389
R-HSA-69205	G1/S-Specific Transcription	0.742384	2	43	0.00310044	0.635499	2	28	0.00240488	9606	Homo sapiens	CCNA1	R-HSA-8961888;R-HSA-8961895
R-HSA-539107	Activation of E2F1 target genes at G1/S	0.742384	2	43	0.00310044	0.635499	2	28	0.00240488	9606	Homo sapiens	CCNA1	R-HSA-8961888;R-HSA-8961895
R-HSA-1368108	BMAL1:CLOCK,NPAS2 activates circadian gene expression	0.742384	2	42	0.00302834	0.622797	1	20	0.00171777	9606	Homo sapiens	HELZ2;LYN	R-HSA-879724
R-HSA-5173214	O-glycosylation of TSR domain-containing proteins	0.742384	2	41	0.00295623	0.609756	2	2	0.000171777	9606	Homo sapiens	ADAMTSL5;THSD4	R-HSA-5173005;R-HSA-5173192
R-HSA-390522	Striated Muscle Contraction	0.742384	2	40	0.00288413	0.596373	4	4	0.000343554	9606	Homo sapiens	TPM4;TPM1	R-HSA-390597;R-HSA-390598;R-HSA-390593;R-HSA-390595
R-HSA-5083635	Defective B3GALTL causes Peters-plus syndrome (PpS)	0.742384	2	39	0.00281203	0.58265	1	1	8.58885e-05	9606	Homo sapiens	ADAMTSL5;THSD4	R-HSA-6785565
R-HSA-389356	CD28 co-stimulation	0.742384	2	39	0.00281203	0.58265	3	19	0.00163188	9606	Homo sapiens	LYN;PIK3R2	R-HSA-389158;R-HSA-388832;R-HSA-388831
R-HSA-111465	Apoptotic cleavage of cellular proteins	0.742384	2	38	0.00273992	0.568586	2	38	0.00326376	9606	Homo sapiens	DSP;GSN	R-HSA-201622;R-HSA-201636
R-HSA-5694530	Cargo concentration in the ER	0.742384	2	37	0.00266782	0.554182	3	12	0.00103066	9606	Homo sapiens	SEC24D;CTSC	R-HSA-5694428;R-HSA-5694413;R-HSA-5694522
R-HSA-186763	Downstream signal transduction	0.742384	2	36	0.00259572	0.539441	3	16	0.00137422	9606	Homo sapiens	STAT1;PIK3R2	R-HSA-186800;R-HSA-380782;R-HSA-186780
R-HSA-114452	Activation of BH3-only proteins	0.742384	2	36	0.00259572	0.539441	3	19	0.00163188	9606	Homo sapiens	DLC1;SFN	R-HSA-139906;R-HSA-139899;R-HSA-139918
R-HSA-9008059	Interleukin-37 signaling	0.742384	2	36	0.00259572	0.539441	1	14	0.00120244	9606	Homo sapiens	PTPN13	R-HSA-9008894
R-HSA-5654716	Downstream signaling of activated FGFR4	0.742384	2	35	0.00252361	0.524366	23	23	0.00197544	9606	Homo sapiens	GAB1;FGFR4	R-HSA-5654422;R-HSA-5654423;R-HSA-5654418;R-HSA-5654163;R-HSA-8941613;R-HSA-177931;R-HSA-5654655;R-HSA-5654428;R-HSA-5654717;R-HSA-5654653;R-HSA-5654714;R-HSA-5654426;R-HSA-5654651;R-HSA-5654169;R-HSA-5654425;R-HSA-5654662;R-HSA-5654151;R-HSA-5654663;R-HSA-5654658;R-HSA-5654659;R-HSA-5654669;R-HSA-5654667;R-HSA-5654664
R-HSA-5626467	RHO GTPases activate IQGAPs	0.742384	2	35	0.00252361	0.524366	5	5	0.000429443	9606	Homo sapiens	TUBB3;IQGAP1	R-HSA-5626549;R-HSA-5626469;R-HSA-5672304;R-HSA-5626507;R-HSA-5672329
R-HSA-5656169	Termination of translesion DNA synthesis	0.742384	2	35	0.00252361	0.524366	6	9	0.000772997	9606	Homo sapiens	ISG15;AFF3	R-HSA-5653766;R-HSA-5653780;R-HSA-5653756;R-HSA-5653770;R-HSA-5653754;R-HSA-5653786
R-HSA-2424491	DAP12 signaling	0.742384	2	35	0.00252361	0.524366	8	17	0.0014601	9606	Homo sapiens	VAV3;PIK3R2	R-HSA-2424484;R-HSA-2424485;R-HSA-2424486;R-HSA-2424487;R-HSA-2424480;R-HSA-2424481;R-HSA-2424482;R-HSA-2424476
R-HSA-1592389	Activation of Matrix Metalloproteinases	0.742384	2	35	0.00252361	0.524366	5	27	0.00231899	9606	Homo sapiens	COL18A1;MMP15	R-HSA-1604732;R-HSA-1605825;R-HSA-1602466;R-HSA-1604722;R-HSA-1592278
R-HSA-1296065	Inwardly rectifying K+ channels	0.742384	2	34	0.00245151	0.508962	4	5	0.000429443	9606	Homo sapiens	KCNJ4;KCNJ8	R-HSA-1013020;R-HSA-1296024;R-HSA-1296046;R-HSA-1369017
R-HSA-442742	CREB phosphorylation through the activation of Ras	0.742384	2	34	0.00245151	0.508962	5	8	0.000687108	9606	Homo sapiens	RRAS;RPS6KA2	R-HSA-442726;R-HSA-442724;R-HSA-9029434;R-HSA-442739;R-HSA-444253
R-HSA-193807	Synthesis of bile acids and bile salts via 27-hydroxycholesterol	0.742384	2	34	0.00245151	0.508962	3	12	0.00103066	9606	Homo sapiens	HSD3B7;AKR1C2	R-HSA-193841;R-HSA-193816;R-HSA-193800
R-HSA-8940973	RUNX2 regulates osteoblast differentiation	0.742384	2	34	0.00245151	0.508962	3	24	0.00206132	9606	Homo sapiens	AR;HDAC6	R-HSA-8877918;R-HSA-8877902;R-HSA-9008389
R-HSA-2122948	Activated NOTCH1 Transmits Signal to the Nucleus	0.742384	2	32	0.0023073	0.477193	4	21	0.00180366	9606	Homo sapiens	APH1B;MIB1	R-HSA-1980109;R-HSA-1980074;R-HSA-157353;R-HSA-1980112
R-HSA-5357769	Caspase activation via extrinsic apoptotic signalling pathway	0.742384	2	32	0.0023073	0.477193	3	17	0.0014601	9606	Homo sapiens	MAGED1;UNC5B	R-HSA-418852;R-HSA-418849;R-HSA-374699
R-HSA-1187000	Fertilization	0.742384	2	31	0.0022352	0.460845	2	9	0.000772997	9606	Homo sapiens	B4GALT1;CD9	R-HSA-1297275;R-HSA-1297338
R-HSA-420029	Tight junction interactions	0.742384	2	30	0.0021631	0.444202	1	3	0.000257666	9606	Homo sapiens	CLDN9;CLDN1	R-HSA-420019
R-HSA-211935	Fatty acids	0.742384	2	29	0.00209099	0.427277	2	4	0.000343554	9606	Homo sapiens	CYP4F11	R-HSA-76466;R-HSA-211924
R-HSA-933542	TRAF6 mediated NF-kB activation	0.742384	2	29	0.00209099	0.427277	2	4	0.000343554	9606	Homo sapiens	IFIH1;DDX58	R-HSA-933530;R-HSA-933528
R-HSA-446210	Synthesis of UDP-N-acetyl-glucosamine	0.742384	2	29	0.00209099	0.427277	2	7	0.00060122	9606	Homo sapiens	AMDHD2;PGM3	R-HSA-6803789;R-HSA-446185
R-HSA-977068	Termination of O-glycan biosynthesis	0.742384	2	28	0.00201889	0.410084	5	5	0.000429443	9606	Homo sapiens	MUC1;ST6GALNAC4	R-HSA-977071;R-HSA-977228;R-HSA-981497;R-HSA-981814;R-HSA-981809
R-HSA-3238698	WNT ligand biogenesis and trafficking	0.742384	2	28	0.00201889	0.410084	11	12	0.00103066	9606	Homo sapiens	VPS26A;WNT4	R-HSA-3247840;R-HSA-3238691;R-HSA-3247843;R-HSA-3247844;R-HSA-3238694;R-HSA-3247849;R-HSA-3781941;R-HSA-3247837;R-HSA-3247836;R-HSA-3247839;R-HSA-3781943
R-HSA-9013507	NOTCH3 Activation and Transmission of Signal to the Nucleus	0.742384	2	28	0.00201889	0.410084	3	15	0.00128833	9606	Homo sapiens	APH1B;MIB1	R-HSA-9017817;R-HSA-9013069;R-HSA-9013361
R-HSA-112409	RAF-independent MAPK1/3 activation	0.742384	2	28	0.00201889	0.410084	2	12	0.00103066	9606	Homo sapiens	JAK2;JAK1	R-HSA-109857;R-HSA-109858
R-HSA-6804115	TP53 regulates transcription of additional cell cycle genes whose exact role in the p53 pathway remain uncertain	0.742384	2	28	0.00201889	0.410084	2	14	0.00120244	9606	Homo sapiens	PLAGL1	R-HSA-6803935;R-HSA-6803946
R-HSA-211958	Miscellaneous substrates	0.742384	2	27	0.00194679	0.392642	1	5	0.000429443	9606	Homo sapiens	CYP4F11	R-HSA-211962
R-HSA-2022870	Chondroitin sulfate biosynthesis	0.742384	2	25	0.00180258	0.357092	7	7	0.00060122	9606	Homo sapiens	CSPG5;CHST3	R-HSA-2022911;R-HSA-1971487;R-HSA-1971482;R-HSA-2018682;R-HSA-1971483;R-HSA-1971491;R-HSA-2018659
R-HSA-5654720	PI-3K cascade:FGFR4	0.742384	2	25	0.00180258	0.357092	7	7	0.00060122	9606	Homo sapiens	GAB1;FGFR4	R-HSA-5654662;R-HSA-5654659;R-HSA-177931;R-HSA-5654669;R-HSA-5654717;R-HSA-5654714;R-HSA-5654667
R-HSA-211979	Eicosanoids	0.742384	2	25	0.00180258	0.357092	2	6	0.000515331	9606	Homo sapiens	CYP4F11	R-HSA-211873;R-HSA-215526
R-HSA-1368082	RORA activates gene expression	0.742384	2	25	0.00180258	0.357092	1	4	0.000343554	9606	Homo sapiens	HELZ2;LYN	R-HSA-1801587
R-HSA-445144	Signal transduction by L1	0.742384	2	25	0.00180258	0.357092	2	11	0.000944774	9606	Homo sapiens	NRP1;ITGAV	R-HSA-374669;R-HSA-374686
R-HSA-373753	Nephrin family interactions	0.742384	2	25	0.00180258	0.357092	2	13	0.00111655	9606	Homo sapiens	PIK3R2;IQGAP1	R-HSA-451377;R-HSA-451758
R-HSA-5627117	RHO GTPases Activate ROCKs	0.742384	2	24	0.00173048	0.339031	5	6	0.000515331	9606	Homo sapiens	MYH10;RHOB	R-HSA-419232;R-HSA-419087;R-HSA-419197;R-HSA-419083;R-HSA-419049
R-HSA-416572	Sema4D induced cell migration and growth-cone collapse	0.742384	2	24	0.00173048	0.339031	4	6	0.000515331	9606	Homo sapiens	MYH10;RHOB	R-HSA-419087;R-HSA-416588;R-HSA-419197;R-HSA-419049
R-HSA-5625900	RHO GTPases activate CIT	0.742384	2	23	0.00165837	0.320817	5	6	0.000515331	9606	Homo sapiens	MYH10;RHOB	R-HSA-5671970;R-HSA-5625901;R-HSA-5671919;R-HSA-8981443;R-HSA-5671993
R-HSA-1912420	Pre-NOTCH Processing in Golgi	0.742384	2	23	0.00165837	0.320817	2	8	0.000687108	9606	Homo sapiens	LFNG;B4GALT1	R-HSA-1912352;R-HSA-1912355
R-HSA-139853	Elevation of cytosolic Ca2+ levels	0.742384	2	22	0.00158627	0.302482	1	5	0.000429443	9606	Homo sapiens	P2RX4	R-HSA-139855
R-HSA-210993	Tie2 Signaling	0.742384	2	22	0.00158627	0.302482	2	14	0.00120244	9606	Homo sapiens	GRB14;PIK3R2	R-HSA-204798;R-HSA-204813
R-HSA-6804114	TP53 Regulates Transcription of Genes Involved in G2 Cell Cycle Arrest	0.742384	2	21	0.00151417	0.284061	5	11	0.000944774	9606	Homo sapiens	SFN	R-HSA-6803892;R-HSA-6803875;R-HSA-6803890;R-HSA-6803858;R-HSA-6803871
R-HSA-5576886	Phase 4 - resting membrane potential	0.742384	2	20	0.00144207	0.265595	2	2	0.000171777	9606	Homo sapiens	KCNK5;KCNJ4	R-HSA-5578910;R-HSA-1296046
R-HSA-5083636	Defective GALNT12 causes colorectal cancer 1 (CRCS1)	0.742384	2	20	0.00144207	0.265595	1	1	8.58885e-05	9606	Homo sapiens	GALNT12;MUC1	R-HSA-5096532
R-HSA-189483	Heme degradation	0.742384	2	20	0.00144207	0.265595	2	5	0.000429443	9606	Homo sapiens	UGT1A6	R-HSA-159194;R-HSA-159179
R-HSA-3232118	SUMOylation of transcription factors	0.742384	2	20	0.00144207	0.265595	3	11	0.000944774	9606	Homo sapiens	TFAP2A;SUMO3	R-HSA-3234081;R-HSA-2997706;R-HSA-3465545
R-HSA-399955	SEMA3A-Plexin repulsion signaling by inhibiting Integrin adhesion	0.742384	2	19	0.00136996	0.247127	6	8	0.000687108	9606	Homo sapiens	NRP1;RRAS	R-HSA-399942;R-HSA-399941;R-HSA-399934;R-HSA-399935;R-HSA-399933;R-HSA-399928
R-HSA-8876725	Protein methylation	0.742384	2	19	0.00136996	0.247127	3	9	0.000772997	9606	Homo sapiens	EEF1A1;RPS2	R-HSA-8879123;R-HSA-8932413;R-HSA-8931974
R-HSA-5655291	Signaling by FGFR4 in disease	0.742384	2	18	0.00129786	0.228706	15	15	0.00128833	9606	Homo sapiens	GAB1;FGFR4	R-HSA-5655351;R-HSA-5655252;R-HSA-5655348;R-HSA-5655284;R-HSA-2046363;R-HSA-5655347;R-HSA-5655248;R-HSA-5655313;R-HSA-2012086;R-HSA-2012087;R-HSA-5655235;R-HSA-5655341;R-HSA-2038946;R-HSA-5655336;R-HSA-2038944
R-HSA-6788467	IL-6-type cytokine receptor ligand interactions	0.742384	2	17	0.00122576	0.210385	10	14	0.00120244	9606	Homo sapiens	JAK2;JAK1	R-HSA-448660;R-HSA-6783524;R-HSA-6783556;R-HSA-5696482;R-HSA-6783681;R-HSA-6783552;R-HSA-6784189;R-HSA-6784204;R-HSA-6783530;R-HSA-449976
R-HSA-8877330	RUNX1 and FOXP3 control the development of regulatory T lymphocytes (Tregs)	0.742384	2	17	0.00122576	0.210385	3	20	0.00171777	9606	Homo sapiens	TNFRSF18	R-HSA-8877493;R-HSA-8877490;R-HSA-8877485
R-HSA-381033	ATF6 (ATF6-alpha) activates chaperones	0.742384	2	17	0.00122576	0.210385	1	10	0.000858885	9606	Homo sapiens	XBP1	R-HSA-1791121
R-HSA-8983432	Interleukin-15 signaling	0.742384	2	16	0.00115365	0.192225	14	17	0.0014601	9606	Homo sapiens	JAK3;JAK1	R-HSA-8983371;R-HSA-8983309;R-HSA-8983374;R-HSA-8983425;R-HSA-8983424;R-HSA-8983299;R-HSA-8983298;R-HSA-8983394;R-HSA-9009700;R-HSA-8983300;R-HSA-8983335;R-HSA-8983384;R-HSA-8983378;R-HSA-449115
R-HSA-1502540	Signaling by Activin	0.742384	2	15	0.00108155	0.174289	7	10	0.000858885	9606	Homo sapiens	INHBB;FSTL3	R-HSA-1549526;R-HSA-1181153;R-HSA-2473184;R-HSA-2470483;R-HSA-2473186;R-HSA-2470508;R-HSA-1181149
R-HSA-3772470	Negative regulation of TCF-dependent signaling by WNT ligand antagonists	0.742384	2	15	0.00108155	0.174289	3	5	0.000429443	9606	Homo sapiens	KREMEN2;WNT4	R-HSA-3769401;R-HSA-3769370;R-HSA-5368586
R-HSA-425561	Sodium/Calcium exchangers	0.742384	2	15	0.00108155	0.174289	2	4	0.000343554	9606	Homo sapiens	SLC24A3;SLC8B1	R-HSA-425822;R-HSA-425678
R-HSA-381183	ATF6 (ATF6-alpha) activates chaperone genes	0.742384	2	15	0.00108155	0.174289	1	5	0.000429443	9606	Homo sapiens	XBP1	R-HSA-1791121
R-HSA-9020558	Interleukin-2 signaling	0.742384	2	14	0.00100945	0.156648	15	18	0.00154599	9606	Homo sapiens	JAK3;JAK1	R-HSA-451942;R-HSA-919404;R-HSA-452100;R-HSA-508292;R-HSA-508451;R-HSA-508513;R-HSA-452097;R-HSA-450063;R-HSA-452108;R-HSA-450027;R-HSA-451895;R-HSA-451900;R-HSA-452122;R-HSA-508282;R-HSA-452091
R-HSA-70688	Proline catabolism	0.742384	2	14	0.00100945	0.156648	2	4	0.000343554	9606	Homo sapiens	ALDH4A1;PRODH	R-HSA-70679;R-HSA-70670
R-HSA-210990	PECAM1 interactions	0.742384	2	14	0.00100945	0.156648	2	7	0.00060122	9606	Homo sapiens	LYN;ITGAV	R-HSA-210291;R-HSA-210304
R-HSA-210747	Regulation of gene expression in early pancreatic precursor cells	0.742384	2	14	0.00100945	0.156648	1	6	0.000515331	9606	Homo sapiens	NR5A2	R-HSA-210773
R-HSA-75205	Dissolution of Fibrin Clot	0.742384	2	14	0.00100945	0.156648	1	19	0.00163188	9606	Homo sapiens	ANXA2;S100A10	R-HSA-158750
R-HSA-933543	NF-kB activation through FADD/RIP-1 pathway mediated by caspase-8 and -10	0.742384	2	13	0.000937342	0.139381	5	5	0.000429443	9606	Homo sapiens	IFIH1;DDX58	R-HSA-933532;R-HSA-168934;R-HSA-933526;R-HSA-933539;R-HSA-933523
R-HSA-110056	MAPK3 (ERK1) activation	0.742384	2	13	0.000937342	0.139381	1	4	0.000343554	9606	Homo sapiens	JAK2;JAK1	R-HSA-109857
R-HSA-8866907	Activation of the TFAP2 (AP-2) family of transcription factors	0.742384	2	12	0.000865239	0.122572	2	4	0.000343554	9606	Homo sapiens	TFAP2A;CITED2	R-HSA-8864278;R-HSA-8864307
R-HSA-418889	via Dependence Receptors in the absence of ligand	0.742384	2	12	0.000865239	0.122572	3	8	0.000687108	9606	Homo sapiens	MAGED1;UNC5B	R-HSA-418852;R-HSA-418849;R-HSA-374699
R-HSA-112411	MAPK1 (ERK2) activation	0.742384	2	12	0.000865239	0.122572	1	3	0.000257666	9606	Homo sapiens	JAK2;JAK1	R-HSA-109858
R-HSA-75072	mRNA Editing	0.742384	2	12	0.000865239	0.122572	2	9	0.000772997	9606	Homo sapiens	APOBEC3B	R-HSA-77609;R-HSA-83677
R-HSA-8866904	Negative regulation of activity of TFAP2 (AP-2) family transcription factors	0.742384	2	11	0.000793136	0.106314	3	6	0.000515331	9606	Homo sapiens	TFAP2A	R-HSA-3234081;R-HSA-8864343;R-HSA-8864361
R-HSA-8939246	RUNX1 regulates transcription of genes involved in differentiation of myeloid cells	0.742384	2	11	0.000793136	0.106314	2	7	0.00060122	9606	Homo sapiens	LGALS3	R-HSA-8938382;R-HSA-8938389
R-HSA-418886	Netrin mediated repulsion signals	0.742384	2	10	0.000721033	0.0907075	4	4	0.000343554	9606	Homo sapiens	UNC5B;NTN1	R-HSA-373751;R-HSA-373713;R-HSA-418863;R-HSA-418859
R-HSA-72200	mRNA Editing: C to U Conversion	0.742384	2	10	0.000721033	0.0907075	2	3	0.000257666	9606	Homo sapiens	APOBEC3B	R-HSA-77609;R-HSA-83677
R-HSA-428890	Role of ABL in ROBO-SLIT signaling	0.742384	2	10	0.000721033	0.0907075	2	4	0.000343554	9606	Homo sapiens	MAST1;CAP2	R-HSA-428885;R-HSA-428883
R-HSA-3595172	Defective CHST3 causes SEDCJD	0.742384	2	9	0.000648929	0.0758633	1	1	8.58885e-05	9606	Homo sapiens	CSPG5;CHST3	R-HSA-3595175
R-HSA-5653890	Lactose synthesis	0.742384	2	8	0.000576826	0.0619003	3	3	0.000257666	9606	Homo sapiens	B4GALT1;SLC2A1	R-HSA-5653878;R-HSA-5653873;R-HSA-5653886
R-HSA-75094	Formation of the Editosome	0.742384	2	8	0.000576826	0.0619003	1	2	0.000171777	9606	Homo sapiens	APOBEC3B	R-HSA-77609
R-HSA-8866911	TFAP2 (AP-2) family regulates transcription of cell cycle factors	0.742384	2	6	0.00043262	0.0371481	4	4	0.000343554	9606	Homo sapiens	TFAP2A;KDM5B	R-HSA-8865265;R-HSA-8865280;R-HSA-8865244;R-HSA-8865256
R-HSA-8941333	RUNX2 regulates genes involved in differentiation of myeloid cells	0.742384	2	6	0.00043262	0.0371481	2	2	0.000171777	9606	Homo sapiens	LGALS3	R-HSA-8938382;R-HSA-8938371
R-HSA-8866906	TFAP2 (AP-2) family regulates transcription of other transcription factors	0.742384	2	5	0.000360516	0.0266519	2	2	0.000171777	9606	Homo sapiens	TFAP2A;CITED2	R-HSA-8864718;R-HSA-8864729
R-HSA-2473224	Antagonism of Activin by Follistatin	0.742384	2	4	0.000288413	0.0176248	2	2	0.000171777	9606	Homo sapiens	INHBB;FSTL3	R-HSA-2473184;R-HSA-2473186
R-HSA-5654712	FRS-mediated FGFR4 signaling	0.742384	1	27	0.00194679	0.742384	9	9	0.000772997	9606	Homo sapiens	FGFR4	R-HSA-5654422;R-HSA-5654663;R-HSA-5654658;R-HSA-5654418;R-HSA-8941613;R-HSA-5654655;R-HSA-5654653;R-HSA-5654651;R-HSA-5654664
R-HSA-997272	Inhibition of voltage gated Ca2+ channels via Gbeta/gamma subunits	0.742384	1	27	0.00194679	0.742384	1	1	8.58885e-05	9606	Homo sapiens	KCNJ4	R-HSA-1013020
R-HSA-1296041	Activation of G protein gated Potassium channels	0.742384	1	27	0.00194679	0.742384	1	1	8.58885e-05	9606	Homo sapiens	KCNJ4	R-HSA-1013020
R-HSA-1296059	G protein gated Potassium channels	0.742384	1	27	0.00194679	0.742384	1	1	8.58885e-05	9606	Homo sapiens	KCNJ4	R-HSA-1013020
R-HSA-5627123	RHO GTPases activate PAKs	0.742384	1	27	0.00194679	0.742384	3	15	0.00128833	9606	Homo sapiens	MYH10	R-HSA-5668932;R-HSA-5668978;R-HSA-419232
R-HSA-2173795	Downregulation of SMAD2/3:SMAD4 transcriptional activity	0.742384	1	27	0.00194679	0.742384	4	21	0.00180366	9606	Homo sapiens	SKIL	R-HSA-2186741;R-HSA-2186747;R-HSA-173481;R-HSA-2186767
R-HSA-8949215	Mitochondrial calcium ion transport	0.742384	1	27	0.00194679	0.742384	1	10	0.000858885	9606	Homo sapiens	SLC8B1	R-HSA-8949688
R-HSA-9018676	Biosynthesis of D-series resolvins	0.742384	1	27	0.00194679	0.742384	1	11	0.000944774	9606	Homo sapiens	HPGD	R-HSA-9024766
R-HSA-70221	Glycogen breakdown (glycogenolysis)	0.742384	1	27	0.00194679	0.742384	1	15	0.00128833	9606	Homo sapiens	PGM3	R-HSA-70427
R-HSA-175474	Assembly Of The HIV Virion	0.742384	1	27	0.00194679	0.742384	1	16	0.00137422	9606	Homo sapiens	NMT2	R-HSA-184392
R-HSA-5654719	SHC-mediated cascade:FGFR4	0.742384	1	26	0.00187468	0.7291	4	4	0.000343554	9606	Homo sapiens	FGFR4	R-HSA-5654423;R-HSA-5654428;R-HSA-5654426;R-HSA-5654425
R-HSA-8876384	Listeria monocytogenes entry into host cells	0.742384	1	26	0.00187468	0.7291	3	13	0.00111655	9606	Homo sapiens	CDH3	R-HSA-8876948;R-HSA-8876993;R-HSA-8877003
R-HSA-389357	CD28 dependent PI3K/Akt signaling	0.742384	1	26	0.00187468	0.7291	2	9	0.000772997	9606	Homo sapiens	PIK3R2	R-HSA-389158;R-HSA-388832
R-HSA-1482925	Acyl chain remodelling of PG	0.742384	1	26	0.00187468	0.7291	2	10	0.000858885	9606	Homo sapiens	LPCAT1	R-HSA-1482635;R-HSA-1482539
R-HSA-5637810	Constitutive Signaling by EGFRvIII	0.742384	1	26	0.00187468	0.7291	3	18	0.00154599	9606	Homo sapiens	GAB1	R-HSA-5637764;R-HSA-5637765;R-HSA-5637801
R-HSA-5637812	Signaling by EGFRvIII in Cancer	0.742384	1	26	0.00187468	0.7291	3	18	0.00154599	9606	Homo sapiens	GAB1	R-HSA-5637764;R-HSA-5637765;R-HSA-5637801
R-HSA-198753	ERK/MAPK targets	0.742384	1	26	0.00187468	0.7291	1	7	0.00060122	9606	Homo sapiens	RPS6KA2	R-HSA-198746
R-HSA-174403	Glutathione synthesis and recycling	0.742384	1	26	0.00187468	0.7291	1	9	0.000772997	9606	Homo sapiens	OPLAH	R-HSA-1247935
R-HSA-2022377	Metabolism of Angiotensinogen to Angiotensins	0.742384	1	26	0.00187468	0.7291	1	17	0.0014601	9606	Homo sapiens	C9orf3	R-HSA-8851929
R-HSA-449836	Other interleukin signaling	0.742384	1	26	0.00187468	0.7291	1	19	0.00163188	9606	Homo sapiens	JAK1	R-HSA-448661
R-HSA-3322077	Glycogen synthesis	0.742384	1	26	0.00187468	0.7291	1	22	0.00188955	9606	Homo sapiens	PGM3	R-HSA-70272
R-HSA-5668599	RHO GTPases Activate NADPH Oxidases	0.742384	1	25	0.00180258	0.715132	4	9	0.000772997	9606	Homo sapiens	NOXA1	R-HSA-5668718;R-HSA-5668735;R-HSA-5668714;R-HSA-5668731
R-HSA-6807004	Negative regulation of MET activity	0.742384	1	25	0.00180258	0.715132	4	10	0.000858885	9606	Homo sapiens	LRIG1	R-HSA-8875431;R-HSA-8875443;R-HSA-8875490;R-HSA-8875374
R-HSA-389513	CTLA4 inhibitory signaling	0.742384	1	25	0.00180258	0.715132	2	5	0.000429443	9606	Homo sapiens	LYN	R-HSA-388833;R-HSA-388829
R-HSA-167044	Signalling to RAS	0.742384	1	25	0.00180258	0.715132	2	10	0.000858885	9606	Homo sapiens	RALGDS	R-HSA-171026;R-HSA-170986
R-HSA-83936	Transport of nucleosides and free purine and pyrimidine bases across the plasma membrane	0.742384	1	25	0.00180258	0.715132	2	11	0.000944774	9606	Homo sapiens	SLC29A4	R-HSA-727768;R-HSA-727740
R-HSA-73929	Base-Excision Repair, AP Site Formation	0.742384	1	25	0.00180258	0.715132	6	44	0.00377909	9606	Homo sapiens	NEIL1	R-HSA-5649671;R-HSA-5649655;R-HSA-5649664;R-HSA-5649658;R-HSA-5649673;R-HSA-5649657
R-HSA-391903	Eicosanoid ligand-binding receptors	0.742384	1	25	0.00180258	0.715132	1	12	0.00103066	9606	Homo sapiens	PTGER4	R-HSA-391940
R-HSA-1839117	Signaling by cytosolic FGFR1 fusion mutants	0.742384	1	25	0.00180258	0.715132	1	14	0.00120244	9606	Homo sapiens	STAT1	R-HSA-1888198
R-HSA-5654710	PI-3K cascade:FGFR3	0.742384	1	24	0.00173048	0.700445	7	7	0.00060122	9606	Homo sapiens	GAB1	R-HSA-5654709;R-HSA-5654643;R-HSA-5654640;R-HSA-5654641;R-HSA-5654705;R-HSA-177931;R-HSA-5654637
R-HSA-5620922	BBSome-mediated cargo-targeting to cilium	0.742384	1	24	0.00173048	0.700445	5	5	0.000429443	9606	Homo sapiens	BBS1	R-HSA-5617815;R-HSA-5624129;R-HSA-5624125;R-HSA-5624127;R-HSA-5624126
R-HSA-389977	Post-chaperonin tubulin folding pathway	0.742384	1	24	0.00173048	0.700445	6	9	0.000772997	9606	Homo sapiens	TUBB3	R-HSA-389956;R-HSA-389974;R-HSA-389969;R-HSA-389955;R-HSA-389964;R-HSA-389976
R-HSA-77111	Synthesis of Ketone Bodies	0.742384	1	24	0.00173048	0.700445	1	8	0.000687108	9606	Homo sapiens	ACAT1	R-HSA-73916
R-HSA-2142700	Synthesis of Lipoxins (LX)	0.742384	1	24	0.00173048	0.700445	1	8	0.000687108	9606	Homo sapiens	HPGD	R-HSA-2161779
R-HSA-9018896	Biosynthesis of E-series 18(S)-resolvins	0.742384	1	24	0.00173048	0.700445	1	9	0.000772997	9606	Homo sapiens	HPGD	R-HSA-9023968
R-HSA-2243919	Crosslinking of collagen fibrils	0.742384	1	24	0.00173048	0.700445	1	13	0.00111655	9606	Homo sapiens	PXDN	R-HSA-2559639
R-HSA-3928664	Ephrin signaling	0.742384	1	23	0.00165837	0.685001	11	11	0.000944774	9606	Homo sapiens	EFNB3	R-HSA-3928633;R-HSA-3928639;R-HSA-3928594;R-HSA-3928625;R-HSA-3928641;R-HSA-3928640;R-HSA-3928631;R-HSA-3928615;R-HSA-3928614;R-HSA-3928580;R-HSA-4093329
R-HSA-2142670	Synthesis of epoxy (EET) and dihydroxyeicosatrienoic acids (DHET)	0.742384	1	23	0.00165837	0.685001	2	3	0.000257666	9606	Homo sapiens	CYP1B1	R-HSA-2161890;R-HSA-2161899
R-HSA-73980	RNA Polymerase III Transcription Termination	0.742384	1	23	0.00165837	0.685001	1	2	0.000171777	9606	Homo sapiens	NFIA	R-HSA-113454
R-HSA-2142845	Hyaluronan metabolism	0.742384	1	23	0.00165837	0.685001	3	12	0.00103066	9606	Homo sapiens	CD44	R-HSA-2160915;R-HSA-2160884;R-HSA-2160892
R-HSA-844456	The NLRP3 inflammasome	0.742384	1	23	0.00165837	0.685001	4	18	0.00154599	9606	Homo sapiens	P2RX4	R-HSA-877198;R-HSA-877178;R-HSA-877158;R-HSA-877187
R-HSA-881907	Gastrin-CREB signalling pathway via PKC and MAPK	0.742384	1	23	0.00165837	0.685001	2	9	0.000772997	9606	Homo sapiens	RPS6KA2	R-HSA-199895;R-HSA-198746
R-HSA-6804760	Regulation of TP53 Activity through Methylation	0.742384	1	23	0.00165837	0.685001	1	12	0.00103066	9606	Homo sapiens	SMYD2	R-HSA-3222237
R-HSA-9026395	Biosynthesis of DHA-derived sulfido conjugates	0.742384	1	23	0.00165837	0.685001	1	13	0.00111655	9606	Homo sapiens	GSTM4	R-HSA-9026777
R-HSA-418038	Nucleotide-like (purinergic) receptors	0.742384	1	23	0.00165837	0.685001	1	14	0.00120244	9606	Homo sapiens	ADORA1	R-HSA-418904
R-HSA-4641263	Regulation of FZD by ubiquitination	0.742384	1	22	0.00158627	0.668763	3	6	0.000515331	9606	Homo sapiens	LGR4	R-HSA-4641206;R-HSA-4641205;R-HSA-4641246
R-HSA-1963642	PI3K events in ERBB2 signaling	0.742384	1	22	0.00158627	0.668763	3	7	0.00060122	9606	Homo sapiens	GAB1	R-HSA-1306963;R-HSA-1306965;R-HSA-1306957
R-HSA-190872	Transport of connexons to the plasma membrane	0.742384	1	22	0.00158627	0.668763	1	3	0.000257666	9606	Homo sapiens	TUBB3	R-HSA-190520
R-HSA-5205685	Pink/Parkin Mediated Mitophagy	0.742384	1	22	0.00158627	0.668763	2	8	0.000687108	9606	Homo sapiens	MAP1LC3B	R-HSA-5205663;R-HSA-5205649
R-HSA-209905	Catecholamine biosynthesis	0.742384	1	22	0.00158627	0.668763	1	6	0.000515331	9606	Homo sapiens	TH	R-HSA-209823
R-HSA-1614517	Sulfide oxidation to sulfate	0.742384	1	22	0.00158627	0.668763	1	6	0.000515331	9606	Homo sapiens	TSTD1	R-HSA-1655879
R-HSA-2028269	Signaling by Hippo	0.742384	1	22	0.00158627	0.668763	4	30	0.00257666	9606	Homo sapiens	AMOTL1	R-HSA-2028735;R-HSA-2028583;R-HSA-2028724;R-HSA-2028661
R-HSA-5655862	Translesion synthesis by POLK	0.742384	1	21	0.00151417	0.651689	3	3	0.000257666	9606	Homo sapiens	AFF3	R-HSA-5655892;R-HSA-5655965;R-HSA-5655835
R-HSA-432047	Passive transport by Aquaporins	0.742384	1	21	0.00151417	0.651689	4	8	0.000687108	9606	Homo sapiens	AQP3	R-HSA-507871;R-HSA-507870;R-HSA-507869;R-HSA-507868
R-HSA-190840	Microtubule-dependent trafficking of connexons from Golgi to the plasma membrane	0.742384	1	21	0.00151417	0.651689	1	2	0.000171777	9606	Homo sapiens	TUBB3	R-HSA-190520
R-HSA-5675482	Regulation of necroptotic cell death	0.742384	1	21	0.00151417	0.651689	1	5	0.000429443	9606	Homo sapiens	TH	R-HSA-5675470
R-HSA-5656121	Translesion synthesis by POLI	0.742384	1	20	0.00144207	0.633736	3	3	0.000257666	9606	Homo sapiens	AFF3	R-HSA-5656148;R-HSA-5656158;R-HSA-5656105
R-HSA-2142816	Synthesis of (16-20)-hydroxyeicosatetraenoic acids (HETE)	0.742384	1	20	0.00144207	0.633736	3	3	0.000257666	9606	Homo sapiens	CYP1B1	R-HSA-2161795;R-HSA-2161940;R-HSA-2161814
R-HSA-5083632	Defective C1GALT1C1 causes Tn polyagglutination syndrome (TNPS)	0.742384	1	20	0.00144207	0.633736	1	1	8.58885e-05	9606	Homo sapiens	MUC1	R-HSA-6785524
R-HSA-5083625	Defective GALNT3 causes familial hyperphosphatemic tumoral calcinosis (HFTC)	0.742384	1	20	0.00144207	0.633736	1	1	8.58885e-05	9606	Homo sapiens	MUC1	R-HSA-5096537
R-HSA-936964	Activation of IRF3/IRF7 mediated by TBK1/IKK epsilon	0.742384	1	20	0.00144207	0.633736	4	9	0.000772997	9606	Homo sapiens	IRF7	R-HSA-177671;R-HSA-166245;R-HSA-168933;R-HSA-166271
R-HSA-196836	Vitamin C (ascorbate) metabolism	0.742384	1	20	0.00144207	0.633736	1	5	0.000429443	9606	Homo sapiens	SLC2A1	R-HSA-198818
R-HSA-6803207	TP53 Regulates Transcription of Caspase Activators and Caspases	0.742384	1	20	0.00144207	0.633736	3	17	0.0014601	9606	Homo sapiens	SOCS2	R-HSA-6800798;R-HSA-6800797;R-HSA-6800794
R-HSA-388844	Receptor-type tyrosine-protein phosphatases	0.742384	1	20	0.00144207	0.633736	1	6	0.000515331	9606	Homo sapiens	SLITRK6	R-HSA-6797803
R-HSA-6804116	TP53 Regulates Transcription of Genes Involved in G1 Cell Cycle Arrest	0.742384	1	20	0.00144207	0.633736	1	17	0.0014601	9606	Homo sapiens	CCNA1	R-HSA-187934
R-HSA-418885	DCC mediated attractive signaling	0.742384	1	19	0.00136996	0.61486	12	12	0.00103066	9606	Homo sapiens	NTN1	R-HSA-373716;R-HSA-418868;R-HSA-418850;R-HSA-418865;R-HSA-374701;R-HSA-373711;R-HSA-418874;R-HSA-418858;R-HSA-373720;R-HSA-418856;R-HSA-418872;R-HSA-373707
R-HSA-8948700	Competing endogenous RNAs (ceRNAs) regulate PTEN translation	0.742384	1	19	0.00136996	0.61486	11	11	0.000944774	9606	Homo sapiens	MOV10	R-HSA-8948536;R-HSA-8948602;R-HSA-8948651;R-HSA-8948524;R-HSA-8948621;R-HSA-8948623;R-HSA-8948641;R-HSA-8948594;R-HSA-8948612;R-HSA-8948582;R-HSA-8948583
R-HSA-5654228	Phospholipase C-mediated cascade; FGFR4	0.742384	1	19	0.00136996	0.61486	3	3	0.000257666	9606	Homo sapiens	FGFR4	R-HSA-5654151;R-HSA-5654163;R-HSA-5654169
R-HSA-110312	Translesion synthesis by REV1	0.742384	1	19	0.00136996	0.61486	4	5	0.000429443	9606	Homo sapiens	AFF3	R-HSA-5652151;R-HSA-110307;R-HSA-110308;R-HSA-110311
R-HSA-399954	Sema3A PAK dependent Axon repulsion	0.742384	1	19	0.00136996	0.61486	3	6	0.000515331	9606	Homo sapiens	NRP1	R-HSA-399939;R-HSA-399952;R-HSA-399930
R-HSA-111447	Activation of BAD and translocation to mitochondria	0.742384	1	19	0.00136996	0.61486	2	5	0.000429443	9606	Homo sapiens	SFN	R-HSA-139906;R-HSA-139899
R-HSA-419408	Lysosphingolipid and LPA receptors	0.742384	1	19	0.00136996	0.61486	1	3	0.000257666	9606	Homo sapiens	LPAR2	R-HSA-419389
R-HSA-446353	Cell-extracellular matrix interactions	0.742384	1	19	0.00136996	0.61486	3	10	0.000858885	9606	Homo sapiens	FBLIM1	R-HSA-430341;R-HSA-446364;R-HSA-430347
R-HSA-196780	Biotin transport and metabolism	0.742384	1	19	0.00136996	0.61486	3	13	0.00111655	9606	Homo sapiens	MCCC1	R-HSA-3323111;R-HSA-3065959;R-HSA-2993799
R-HSA-427601	Multifunctional anion exchangers	0.742384	1	19	0.00136996	0.61486	1	6	0.000515331	9606	Homo sapiens	SLC26A2	R-HSA-427555
R-HSA-975577	N-Glycan antennae elongation	0.742384	1	19	0.00136996	0.61486	1	6	0.000515331	9606	Homo sapiens	B4GALT1	R-HSA-975919
R-HSA-1170546	Prolactin receptor signaling	0.742384	1	18	0.00129786	0.595011	14	14	0.00120244	9606	Homo sapiens	JAK2	R-HSA-1675473;R-HSA-1369080;R-HSA-1369114;R-HSA-1369115;R-HSA-1370500;R-HSA-976991;R-HSA-1671691;R-HSA-982810;R-HSA-1364044;R-HSA-1302698;R-HSA-1170539;R-HSA-1370505;R-HSA-1671687;R-HSA-1364043
R-HSA-975110	TRAF6 mediated IRF7 activation in TLR7/8 or 9 signaling	0.742384	1	18	0.00129786	0.595011	5	5	0.000429443	9606	Homo sapiens	IRF7	R-HSA-975118;R-HSA-933533;R-HSA-933531;R-HSA-975188;R-HSA-975106
R-HSA-399956	CRMPs in Sema3A signaling	0.742384	1	18	0.00129786	0.595011	5	5	0.000429443	9606	Homo sapiens	NRP1	R-HSA-399951;R-HSA-399946;R-HSA-399947;R-HSA-399931;R-HSA-399944
R-HSA-964739	N-glycan trimming and elongation in the cis-Golgi	0.742384	1	18	0.00129786	0.595011	3	5	0.000429443	9606	Homo sapiens	MAN1A1	R-HSA-964830;R-HSA-964825;R-HSA-964737
R-HSA-5607763	CLEC7A (Dectin-1) induces NFAT activation	0.742384	1	18	0.00129786	0.595011	3	6	0.000515331	9606	Homo sapiens	PPP3CA	R-HSA-2730872;R-HSA-2730849;R-HSA-2730867
R-HSA-171007	p38MAPK events	0.742384	1	18	0.00129786	0.595011	2	5	0.000429443	9606	Homo sapiens	RALGDS	R-HSA-171026;R-HSA-170986
R-HSA-1433559	Regulation of KIT signaling	0.742384	1	18	0.00129786	0.595011	3	8	0.000687108	9606	Homo sapiens	LYN	R-HSA-205319;R-HSA-1433506;R-HSA-205244
R-HSA-2160916	Hyaluronan uptake and degradation	0.742384	1	18	0.00129786	0.595011	3	9	0.000772997	9606	Homo sapiens	CD44	R-HSA-2160915;R-HSA-2160884;R-HSA-2160892
R-HSA-174495	Synthesis And Processing Of GAG, GAGPOL Polyproteins	0.742384	1	18	0.00129786	0.595011	1	5	0.000429443	9606	Homo sapiens	NMT2	R-HSA-184392
R-HSA-205043	NRIF signals cell death from the nucleus	0.742384	1	18	0.00129786	0.595011	1	7	0.00060122	9606	Homo sapiens	APH1B	R-HSA-205112
R-HSA-180292	GAB1 signalosome	0.742384	1	17	0.00122576	0.574142	11	11	0.000944774	9606	Homo sapiens	GAB1	R-HSA-177923;R-HSA-177939;R-HSA-177920;R-HSA-177926;R-HSA-177927;R-HSA-177924;R-HSA-177941;R-HSA-177930;R-HSA-179467;R-HSA-177944;R-HSA-177935
R-HSA-190322	FGFR4 ligand binding and activation	0.742384	1	17	0.00122576	0.574142	4	4	0.000343554	9606	Homo sapiens	FGFR4	R-HSA-1307955;R-HSA-190326;R-HSA-1307963;R-HSA-190265
R-HSA-174490	Membrane binding and targetting of GAG proteins	0.742384	1	17	0.00122576	0.574142	1	4	0.000343554	9606	Homo sapiens	NMT2	R-HSA-184392
R-HSA-73928	Depyrimidination	0.742384	1	17	0.00122576	0.574142	6	34	0.00292021	9606	Homo sapiens	NEIL1	R-HSA-5649671;R-HSA-5649655;R-HSA-5649664;R-HSA-5649658;R-HSA-5649673;R-HSA-5649657
R-HSA-110329	Cleavage of the damaged pyrimidine	0.742384	1	17	0.00122576	0.574142	3	17	0.0014601	9606	Homo sapiens	NEIL1	R-HSA-5649664;R-HSA-5649658;R-HSA-5649673
R-HSA-418890	Role of second messengers in netrin-1 signaling	0.742384	1	16	0.00115365	0.552199	2	4	0.000343554	9606	Homo sapiens	NTN1	R-HSA-593690;R-HSA-418866
R-HSA-8853334	Signaling by FGFR3 fusions in cancer	0.742384	1	16	0.00115365	0.552199	3	9	0.000772997	9606	Homo sapiens	GAB1	R-HSA-8853316;R-HSA-8853308;R-HSA-8853323
R-HSA-75892	Platelet Adhesion to exposed collagen	0.742384	1	16	0.00115365	0.552199	2	6	0.000515331	9606	Homo sapiens	LYN	R-HSA-114577;R-HSA-432295
R-HSA-70370	Galactose catabolism	0.742384	1	16	0.00115365	0.552199	1	4	0.000343554	9606	Homo sapiens	PGM3	R-HSA-70427
R-HSA-879415	Advanced glycosylation endproduct receptor signaling	0.742384	1	16	0.00115365	0.552199	1	4	0.000343554	9606	Homo sapiens	LGALS3	R-HSA-879358
R-HSA-2691230	Signaling by NOTCH1 HD Domain Mutants in Cancer	0.742384	1	16	0.00115365	0.552199	1	6	0.000515331	9606	Homo sapiens	MIB1	R-HSA-2737728
R-HSA-2691232	Constitutive Signaling by NOTCH1 HD Domain Mutants	0.742384	1	16	0.00115365	0.552199	1	6	0.000515331	9606	Homo sapiens	MIB1	R-HSA-2737728
R-HSA-159854	Gamma-carboxylation, transport, and amino-terminal cleavage of proteins	0.742384	1	16	0.00115365	0.552199	3	27	0.00231899	9606	Homo sapiens	GAS6	R-HSA-163810;R-HSA-163843;R-HSA-163809
R-HSA-5685939	HDR through MMEJ (alt-NHEJ)	0.742384	1	15	0.00108155	0.529126	8	8	0.000687108	9606	Homo sapiens	SLC22A5	R-HSA-5687653;R-HSA-5687664;R-HSA-5687484;R-HSA-5687675;R-HSA-5687640;R-HSA-5687464;R-HSA-5687673;R-HSA-5687465
R-HSA-5693548	Sensing of DNA Double Strand Breaks	0.742384	1	15	0.00108155	0.529126	6	9	0.000772997	9606	Homo sapiens	SLC22A5	R-HSA-3785768;R-HSA-5693540;R-HSA-75172;R-HSA-75174;R-HSA-5682044;R-HSA-5693612
R-HSA-2428933	SHC-related events triggered by IGF1R	0.742384	1	15	0.00108155	0.529126	3	5	0.000429443	9606	Homo sapiens	IGF1R	R-HSA-2404193;R-HSA-2404195;R-HSA-5686072
R-HSA-418359	Reduction of cytosolic Ca++ levels	0.742384	1	15	0.00108155	0.529126	1	3	0.000257666	9606	Homo sapiens	ATP2B4	R-HSA-418309
R-HSA-8851805	MET activates RAS signaling	0.742384	1	15	0.00108155	0.529126	2	10	0.000858885	9606	Homo sapiens	RANBP9	R-HSA-8851877;R-HSA-8851859
R-HSA-75035	Chk1/Chk2(Cds1) mediated inactivation of Cyclin B:Cdk1 complex	0.742384	1	15	0.00108155	0.529126	1	5	0.000429443	9606	Homo sapiens	SFN	R-HSA-75016
R-HSA-376172	DSCAM interactions	0.742384	1	15	0.00108155	0.529126	1	6	0.000515331	9606	Homo sapiens	NTN1	R-HSA-376126
R-HSA-1234158	Regulation of gene expression by Hypoxia-inducible Factor	0.742384	1	15	0.00108155	0.529126	1	7	0.00060122	9606	Homo sapiens	CITED2	R-HSA-1234167
R-HSA-159740	Gamma-carboxylation of protein precursors	0.742384	1	15	0.00108155	0.529126	1	9	0.000772997	9606	Homo sapiens	GAS6	R-HSA-163810
R-HSA-2025928	Calcineurin activates NFAT	0.742384	1	14	0.00100945	0.504867	2	2	0.000171777	9606	Homo sapiens	PPP3CA	R-HSA-2025882;R-HSA-2025890
R-HSA-8876493	InlA-mediated entry of Listeria monocytogenes into host cells	0.742384	1	14	0.00100945	0.504867	3	5	0.000429443	9606	Homo sapiens	CDH3	R-HSA-8876948;R-HSA-8876993;R-HSA-8877003
R-HSA-9013973	TICAM1-dependent activation of IRF3/IRF7	0.742384	1	14	0.00100945	0.504867	4	9	0.000772997	9606	Homo sapiens	IRF7	R-HSA-9013979;R-HSA-9013978;R-HSA-177671;R-HSA-168933
R-HSA-1483226	Synthesis of PI	0.742384	1	14	0.00100945	0.504867	1	3	0.000257666	9606	Homo sapiens	PITPNM3	R-HSA-8869241
R-HSA-77108	Utilization of Ketone Bodies	0.742384	1	14	0.00100945	0.504867	1	3	0.000257666	9606	Homo sapiens	ACAT1	R-HSA-74181
R-HSA-5357786	TNFR1-induced proapoptotic signaling	0.742384	1	14	0.00100945	0.504867	1	3	0.000257666	9606	Homo sapiens	USP2	R-HSA-140978
R-HSA-416550	Sema4D mediated inhibition of cell attachment and migration	0.742384	1	14	0.00100945	0.504867	1	6	0.000515331	9606	Homo sapiens	RRAS	R-HSA-416546
R-HSA-391908	Prostanoid ligand receptors	0.742384	1	14	0.00100945	0.504867	1	8	0.000687108	9606	Homo sapiens	PTGER4	R-HSA-391940
R-HSA-8875555	MET activates RAP1 and RAC1	0.742384	1	13	0.000937342	0.47936	5	5	0.000429443	9606	Homo sapiens	GAB1	R-HSA-8875591;R-HSA-8875558;R-HSA-8875540;R-HSA-8875568;R-HSA-8875576
R-HSA-2022923	Dermatan sulfate biosynthesis	0.742384	1	13	0.000937342	0.47936	4	4	0.000343554	9606	Homo sapiens	CSPG5	R-HSA-2022063;R-HSA-2022061;R-HSA-2022052;R-HSA-2022065
R-HSA-2586552	Signaling by Leptin	0.742384	1	13	0.000937342	0.47936	15	19	0.00163188	9606	Homo sapiens	JAK2	R-HSA-2671850;R-HSA-2672302;R-HSA-2671855;R-HSA-2671872;R-HSA-2671873;R-HSA-2671747;R-HSA-2671876;R-HSA-2671868;R-HSA-2671742;R-HSA-2671839;R-HSA-2586559;R-HSA-2586555;R-HSA-2671829;R-HSA-2586553;R-HSA-2671862
R-HSA-1236973	Cross-presentation of particulate exogenous antigens (phagosomes)	0.742384	1	13	0.000937342	0.47936	2	3	0.000257666	9606	Homo sapiens	ITGAV	R-HSA-1236958;R-HSA-1236956
R-HSA-5221030	TET1,2,3 and TDG demethylate DNA	0.742384	1	13	0.000937342	0.47936	3	5	0.000429443	9606	Homo sapiens	TET2	R-HSA-5220990;R-HSA-5220952;R-HSA-5221014
R-HSA-198203	PI3K/AKT activation	0.742384	1	13	0.000937342	0.47936	2	5	0.000429443	9606	Homo sapiens	PIK3R2	R-HSA-198315;R-HSA-198266
R-HSA-3215018	Processing and activation of SUMO	0.742384	1	13	0.000937342	0.47936	3	9	0.000772997	9606	Homo sapiens	SUMO3	R-HSA-2993769;R-HSA-2993781;R-HSA-2993763
R-HSA-173599	Formation of the active cofactor, UDP-glucuronate	0.742384	1	13	0.000937342	0.47936	1	3	0.000257666	9606	Homo sapiens	UGDH	R-HSA-173597
R-HSA-174362	Transport and synthesis of PAPS	0.742384	1	13	0.000937342	0.47936	1	4	0.000343554	9606	Homo sapiens	SLC26A2	R-HSA-427555
R-HSA-209952	Peptide hormone biosynthesis	0.742384	1	13	0.000937342	0.47936	1	5	0.000429443	9606	Homo sapiens	INHBB	R-HSA-378975
R-HSA-5649702	APEX1-Independent Resolution of AP Sites via the Single Nucleotide Replacement Pathway	0.742384	1	12	0.000865239	0.452541	9	9	0.000772997	9606	Homo sapiens	NEIL1	R-HSA-5649734;R-HSA-5649701;R-HSA-5649726;R-HSA-5649711;R-HSA-5649724;R-HSA-5649708;R-HSA-5649725;R-HSA-5649723;R-HSA-5649705
R-HSA-190873	Gap junction degradation	0.742384	1	12	0.000865239	0.452541	4	4	0.000343554	9606	Homo sapiens	CLTCL1	R-HSA-196017;R-HSA-190519;R-HSA-196026;R-HSA-190829
R-HSA-433692	Proton-coupled monocarboxylate transport	0.742384	1	12	0.000865239	0.452541	1	1	8.58885e-05	9606	Homo sapiens	EMB	R-HSA-433698
R-HSA-428542	Regulation of commissural axon pathfinding by SLIT and ROBO	0.742384	1	12	0.000865239	0.452541	2	5	0.000429443	9606	Homo sapiens	NTN1	R-HSA-9011241;R-HSA-9011224
R-HSA-193692	Regulated proteolysis of p75NTR	0.742384	1	12	0.000865239	0.452541	1	5	0.000429443	9606	Homo sapiens	APH1B	R-HSA-193682
R-HSA-9013700	NOTCH4 Activation and Transmission of Signal to the Nucleus	0.742384	1	12	0.000865239	0.452541	1	5	0.000429443	9606	Homo sapiens	APH1B	R-HSA-9604294
R-HSA-3323169	Defects in biotin (Btn) metabolism	0.742384	1	12	0.000865239	0.452541	1	6	0.000515331	9606	Homo sapiens	MCCC1	R-HSA-9035987
R-HSA-264870	Caspase-mediated cleavage of cytoskeletal proteins	0.742384	1	12	0.000865239	0.452541	1	10	0.000858885	9606	Homo sapiens	GSN	R-HSA-201622
R-HSA-446107	Type I hemidesmosome assembly	0.742384	1	11	0.000793136	0.424342	6	6	0.000515331	9606	Homo sapiens	ITGA6	R-HSA-446083;R-HSA-432956;R-HSA-446077;R-HSA-432909;R-HSA-432952;R-HSA-446089
R-HSA-8875656	MET receptor recycling	0.742384	1	11	0.000793136	0.424342	2	2	0.000171777	9606	Homo sapiens	GAB1	R-HSA-8875661;R-HSA-8875659
R-HSA-196025	Formation of annular gap junctions	0.742384	1	11	0.000793136	0.424342	2	2	0.000171777	9606	Homo sapiens	CLTCL1	R-HSA-196017;R-HSA-196026
R-HSA-9028335	Activated NTRK2 signals through PI3K	0.742384	1	11	0.000793136	0.424342	2	2	0.000171777	9606	Homo sapiens	GAB1	R-HSA-9028505;R-HSA-9028519
R-HSA-9020933	Interleukin-23 signaling	0.742384	1	11	0.000793136	0.424342	8	12	0.00103066	9606	Homo sapiens	JAK2	R-HSA-8950364;R-HSA-8950269;R-HSA-8952749;R-HSA-8950591;R-HSA-8950737;R-HSA-447130;R-HSA-8952823;R-HSA-8950583
R-HSA-419812	Calcitonin-like ligand receptors	0.742384	1	11	0.000793136	0.424342	2	4	0.000343554	9606	Homo sapiens	RAMP1	R-HSA-420127;R-HSA-420265
R-HSA-916853	Degradation of GABA	0.742384	1	11	0.000793136	0.424342	1	2	0.000171777	9606	Homo sapiens	ABAT	R-HSA-916855
R-HSA-444473	Formyl peptide receptors bind formyl peptides and many other ligands	0.742384	1	11	0.000793136	0.424342	1	3	0.000257666	9606	Homo sapiens	HEBP1	R-HSA-444476
R-HSA-8934903	Receptor Mediated Mitophagy	0.742384	1	11	0.000793136	0.424342	2	7	0.00060122	9606	Homo sapiens	MAP1LC3B	R-HSA-8959571;R-HSA-8959573
R-HSA-4755510	SUMOylation of immune response proteins	0.742384	1	11	0.000793136	0.424342	1	5	0.000429443	9606	Homo sapiens	SUMO3	R-HSA-4755536
R-HSA-351906	Apoptotic cleavage of cell adhesion proteins	0.742384	1	11	0.000793136	0.424342	1	10	0.000858885	9606	Homo sapiens	DSP	R-HSA-201636
R-HSA-8931987	RUNX1 regulates estrogen receptor mediated transcription	0.742384	1	10	0.000721033	0.394693	8	8	0.000687108	9606	Homo sapiens	ESR1	R-HSA-8932076;R-HSA-8931981;R-HSA-8932033;R-HSA-8932084;R-HSA-8932020;R-HSA-8932037;R-HSA-8932021;R-HSA-8932070
R-HSA-8851907	MET activates PI3K/AKT signaling	0.742384	1	10	0.000721033	0.394693	5	5	0.000429443	9606	Homo sapiens	GAB1	R-HSA-8851908;R-HSA-8852019;R-HSA-8851954;R-HSA-8851919;R-HSA-8851933
R-HSA-203641	NOSTRIN mediated eNOS trafficking	0.742384	1	10	0.000721033	0.394693	4	4	0.000343554	9606	Homo sapiens	CAV1	R-HSA-203716;R-HSA-203625;R-HSA-203662;R-HSA-203565
R-HSA-964827	Progressive trimming of alpha-1,2-linked mannose residues from Man9/8/7GlcNAc2 to produce Man5GlcNAc2	0.742384	1	10	0.000721033	0.394693	3	3	0.000257666	9606	Homo sapiens	MAN1A1	R-HSA-964830;R-HSA-964825;R-HSA-964737
R-HSA-3595177	Defective CHSY1 causes TPBS	0.742384	1	10	0.000721033	0.394693	2	2	0.000171777	9606	Homo sapiens	CSPG5	R-HSA-3595178;R-HSA-3595176
R-HSA-1300644	Interaction With The Zona Pellucida	0.742384	1	10	0.000721033	0.394693	1	1	8.58885e-05	9606	Homo sapiens	B4GALT1	R-HSA-1297338
R-HSA-5336415	Uptake and function of diphtheria toxin	0.742384	1	10	0.000721033	0.394693	4	5	0.000429443	9606	Homo sapiens	CD9	R-HSA-5336417;R-HSA-5336420;R-HSA-5336422;R-HSA-5336413
R-HSA-5666185	RHO GTPases Activate Rhotekin and Rhophilins	0.742384	1	10	0.000721033	0.394693	2	6	0.000515331	9606	Homo sapiens	RHOB	R-HSA-5666178;R-HSA-5667037
R-HSA-2161517	Abacavir transmembrane transport	0.742384	1	10	0.000721033	0.394693	1	3	0.000257666	9606	Homo sapiens	ABCG2	R-HSA-2161506
R-HSA-426117	Cation-coupled Chloride cotransporters	0.742384	1	10	0.000721033	0.394693	1	3	0.000257666	9606	Homo sapiens	SLC12A7	R-HSA-426155
R-HSA-209822	Glycoprotein hormones	0.742384	1	10	0.000721033	0.394693	1	4	0.000343554	9606	Homo sapiens	INHBB	R-HSA-378975
R-HSA-9026762	Biosynthesis of maresin conjugates in tissue regeneration (MCTR)	0.742384	1	10	0.000721033	0.394693	1	4	0.000343554	9606	Homo sapiens	GSTM4	R-HSA-9026777
R-HSA-3371599	Defective HLCS causes multiple carboxylase deficiency	0.742384	1	10	0.000721033	0.394693	1	4	0.000343554	9606	Homo sapiens	MCCC1	R-HSA-9035987
R-HSA-447041	CHL1 interactions	0.742384	1	10	0.000721033	0.394693	1	5	0.000429443	9606	Homo sapiens	NRP1	R-HSA-445083
R-HSA-2892245	POU5F1 (OCT4), SOX2, NANOG repress genes related to differentiation	0.742384	1	10	0.000721033	0.394693	1	7	0.00060122	9606	Homo sapiens	TSC22D1	R-HSA-2972965
R-HSA-159782	Removal of aminoterminal propeptides from gamma-carboxylated proteins	0.742384	1	10	0.000721033	0.394693	1	9	0.000772997	9606	Homo sapiens	GAS6	R-HSA-163843
R-HSA-8869496	TFAP2A acts as a transcriptional repressor during retinoic acid induced cell differentiation	0.742384	1	9	0.000648929	0.363519	7	7	0.00060122	9606	Homo sapiens	TFAP2A	R-HSA-8869543;R-HSA-8869558;R-HSA-8869542;R-HSA-8869568;R-HSA-8869566;R-HSA-8869549;R-HSA-8869560
R-HSA-8857538	PTK6 promotes HIF1A stabilization	0.742384	1	9	0.000648929	0.363519	5	5	0.000429443	9606	Homo sapiens	GPNMB	R-HSA-8857555;R-HSA-8857583;R-HSA-8857549;R-HSA-8857565;R-HSA-8857577
R-HSA-3656244	Defective B4GALT1 causes B4GALT1-CDG (CDG-2d)	0.742384	1	9	0.000648929	0.363519	3	3	0.000257666	9606	Homo sapiens	B4GALT1	R-HSA-3656230;R-HSA-9035949;R-HSA-9035950
R-HSA-3595174	Defective CHST14 causes EDS, musculocontractural type	0.742384	1	9	0.000648929	0.363519	1	1	8.58885e-05	9606	Homo sapiens	CSPG5	R-HSA-3636919
R-HSA-8939256	RUNX1 regulates transcription of genes involved in WNT signaling	0.742384	1	9	0.000648929	0.363519	2	4	0.000343554	9606	Homo sapiens	ESR1	R-HSA-8932076;R-HSA-8932084
R-HSA-199920	CREB phosphorylation	0.742384	1	9	0.000648929	0.363519	1	4	0.000343554	9606	Homo sapiens	RPS6KA2	R-HSA-199895
R-HSA-6806942	MET Receptor Activation	0.742384	1	9	0.000648929	0.363519	1	5	0.000429443	9606	Homo sapiens	HPN	R-HSA-6800200
R-HSA-447043	Neurofascin interactions	0.742384	1	9	0.000648929	0.363519	1	7	0.00060122	9606	Homo sapiens	NRCAM	R-HSA-373730
R-HSA-159763	Transport of gamma-carboxylated protein precursors from the endoplasmic reticulum to the Golgi apparatus	0.742384	1	9	0.000648929	0.363519	1	9	0.000772997	9606	Homo sapiens	GAS6	R-HSA-163809
R-HSA-444257	RSK activation	0.742384	1	8	0.000576826	0.330743	3	3	0.000257666	9606	Homo sapiens	RPS6KA2	R-HSA-9029434;R-HSA-442739;R-HSA-444253
R-HSA-389397	Orexin and neuropeptides FF and QRFP bind to their respective receptors	0.742384	1	8	0.000576826	0.330743	2	4	0.000343554	9606	Homo sapiens	PPOX	R-HSA-389487;R-HSA-389481
R-HSA-9017802	Noncanonical activation of NOTCH3	0.742384	1	8	0.000576826	0.330743	1	2	0.000171777	9606	Homo sapiens	APH1B	R-HSA-9017817
R-HSA-3065676	SUMO is conjugated to E1 (UBA2:SAE1)	0.742384	1	8	0.000576826	0.330743	1	3	0.000257666	9606	Homo sapiens	SUMO3	R-HSA-2993781
R-HSA-8852405	Signaling by MST1	0.742384	1	8	0.000576826	0.330743	1	4	0.000343554	9606	Homo sapiens	HPN	R-HSA-6800198
R-HSA-110328	Recognition and association of DNA glycosylase with site containing an affected pyrimidine	0.742384	1	8	0.000576826	0.330743	3	17	0.0014601	9606	Homo sapiens	NEIL1	R-HSA-5649671;R-HSA-5649655;R-HSA-5649657
R-HSA-447038	NrCAM interactions	0.742384	1	7	0.000504723	0.296281	4	4	0.000343554	9606	Homo sapiens	NRCAM	R-HSA-447030;R-HSA-376134;R-HSA-549060;R-HSA-445067
R-HSA-68911	G2 Phase	0.742384	1	7	0.000504723	0.296281	2	2	0.000171777	9606	Homo sapiens	CCNA1	R-HSA-187937;R-HSA-187959
R-HSA-5624138	Trafficking of myristoylated proteins to the cilium	0.742384	1	7	0.000504723	0.296281	6	8	0.000687108	9606	Homo sapiens	ARL3	R-HSA-5638006;R-HSA-5624133;R-HSA-5638007;R-HSA-5638004;R-HSA-5638016;R-HSA-5624130
R-HSA-8939247	RUNX1 regulates transcription of genes involved in interleukin signaling	0.742384	1	7	0.000504723	0.296281	3	5	0.000429443	9606	Homo sapiens	ELF1	R-HSA-8938938;R-HSA-8938913;R-HSA-8938981
R-HSA-8939245	RUNX1 regulates transcription of genes involved in BCR signaling	0.742384	1	7	0.000504723	0.296281	2	4	0.000343554	9606	Homo sapiens	ELF1	R-HSA-8938987;R-HSA-8938965
R-HSA-3065678	SUMO is transferred from E1 to E2 (UBE2I, UBC9)	0.742384	1	7	0.000504723	0.296281	1	3	0.000257666	9606	Homo sapiens	SUMO3	R-HSA-2993769
R-HSA-420597	Nectin/Necl trans heterodimerization	0.742384	1	7	0.000504723	0.296281	2	8	0.000687108	9606	Homo sapiens	CADM1	R-HSA-420595;R-HSA-420586
R-HSA-3134963	DEx/H-box helicases activate type I IFN and inflammatory cytokines production	0.742384	1	7	0.000504723	0.296281	1	5	0.000429443	9606	Homo sapiens	IRF7	R-HSA-9604487
R-HSA-1307965	betaKlotho-mediated ligand binding	0.742384	1	6	0.00043262	0.260047	2	2	0.000171777	9606	Homo sapiens	FGFR4	R-HSA-1307955;R-HSA-1307963
R-HSA-1296025	ATP sensitive Potassium channels	0.742384	1	6	0.00043262	0.260047	2	2	0.000171777	9606	Homo sapiens	KCNJ8	R-HSA-1296024;R-HSA-1369017
R-HSA-5083630	Defective LFNG causes SCDO3	0.742384	1	6	0.00043262	0.260047	1	1	8.58885e-05	9606	Homo sapiens	LFNG	R-HSA-5096538
R-HSA-5339717	Misspliced LRP5 mutants have enhanced beta-catenin-dependent signaling	0.742384	1	6	0.00043262	0.260047	1	1	8.58885e-05	9606	Homo sapiens	KREMEN2	R-HSA-5339711
R-HSA-71737	Pyrophosphate hydrolysis	0.742384	1	6	0.00043262	0.260047	1	2	0.000171777	9606	Homo sapiens	PPA1	R-HSA-71732
R-HSA-3065679	SUMO is proteolytically processed	0.742384	1	6	0.00043262	0.260047	1	3	0.000257666	9606	Homo sapiens	SUMO3	R-HSA-2993763
R-HSA-1296053	Classical Kir channels	0.742384	1	5	0.000360516	0.22195	1	1	8.58885e-05	9606	Homo sapiens	KCNJ4	R-HSA-1296046
R-HSA-5579000	Defective CYP1B1 causes Glaucoma	0.742384	1	5	0.000360516	0.22195	1	1	8.58885e-05	9606	Homo sapiens	CYP1B1	R-HSA-5605147
R-HSA-8865999	MET activates PTPN11	0.742384	1	5	0.000360516	0.22195	1	1	8.58885e-05	9606	Homo sapiens	GAB1	R-HSA-8865994
R-HSA-1300652	Sperm:Oocyte Membrane Binding	0.742384	1	5	0.000360516	0.22195	1	1	8.58885e-05	9606	Homo sapiens	CD9	R-HSA-1297275
R-HSA-170145	Phosphorylation of proteins involved in the G2/M transition by Cyclin A:Cdc2 complexes	0.742384	1	5	0.000360516	0.22195	1	2	0.000171777	9606	Homo sapiens	CCNA1	R-HSA-69754
R-HSA-417973	Adenosine P1 receptors	0.742384	1	5	0.000360516	0.22195	1	2	0.000171777	9606	Homo sapiens	ADORA1	R-HSA-418904
R-HSA-1839128	FGFR4 mutant receptor activation	0.742384	1	4	0.000288413	0.181895	5	5	0.000429443	9606	Homo sapiens	FGFR4	R-HSA-2046363;R-HSA-2012086;R-HSA-2012087;R-HSA-2038946;R-HSA-2038944
R-HSA-5579016	Defective UGT1A4 causes hyperbilirubinemia	0.742384	1	4	0.000288413	0.181895	2	2	0.000171777	9606	Homo sapiens	UGT1A6	R-HSA-9036104;R-HSA-5604954
R-HSA-5579002	Defective UGT1A1 causes hyperbilirubinemia	0.742384	1	4	0.000288413	0.181895	2	2	0.000171777	9606	Homo sapiens	UGT1A6	R-HSA-5604975;R-HSA-9036102
R-HSA-5579024	Defective MAT1A causes Methionine adenosyltransferase deficiency (MATD)	0.742384	1	4	0.000288413	0.181895	1	1	8.58885e-05	9606	Homo sapiens	MAT1A	R-HSA-5603087
R-HSA-5579007	Defective ACY1 causes encephalopathy	0.742384	1	4	0.000288413	0.181895	1	1	8.58885e-05	9606	Homo sapiens	ACY1	R-HSA-5579081
R-HSA-5578998	Defective OPLAH causes 5-oxoprolinase deficiency (OPLAHD)	0.742384	1	4	0.000288413	0.181895	1	1	8.58885e-05	9606	Homo sapiens	OPLAH	R-HSA-5603208
R-HSA-194306	Neurophilin interactions with VEGF and VEGFR	0.742384	1	4	0.000288413	0.181895	1	2	0.000171777	9606	Homo sapiens	NRP1	R-HSA-195408
R-HSA-5083627	Defective LARGE causes MDDGA6 and MDDGB6	0.742384	1	3	0.00021631	0.139781	1	1	8.58885e-05	9606	Homo sapiens	LARGE	R-HSA-6785668
R-HSA-3560792	Defective SLC26A2 causes chondrodysplasias	0.742384	1	3	0.00021631	0.139781	1	1	8.58885e-05	9606	Homo sapiens	SLC26A2	R-HSA-3560789
R-HSA-5619053	Defective SLC22A5 causes systemic primary carnitine deficiency (CDSP)	0.742384	1	3	0.00021631	0.139781	1	1	8.58885e-05	9606	Homo sapiens	SLC22A5	R-HSA-5625674
R-HSA-4793953	Defective B4GALT1 causes B4GALT1-CDG (CDG-2d)	0.742384	1	3	0.00021631	0.139781	1	1	8.58885e-05	9606	Homo sapiens	B4GALT1	R-HSA-4793956
R-HSA-111446	Activation of BIM and translocation to mitochondria	0.742384	1	3	0.00021631	0.139781	1	2	0.000171777	9606	Homo sapiens	DLC1	R-HSA-139918
R-HSA-5619043	Defective SLC2A1 causes GLUT1 deficiency syndrome 1 (GLUT1DS1)	0.742384	1	2	0.000144207	0.0955018	1	1	8.58885e-05	9606	Homo sapiens	SLC2A1	R-HSA-5632804
R-HSA-169131	Inhibition of PKR	0.742384	1	2	0.000144207	0.0955018	1	2	0.000171777	9606	Homo sapiens	EIF2AK2	R-HSA-168896
R-HSA-5655302	Signaling by FGFR1 in disease	0.744533	2	53	0.00382147	0.744533	4	35	0.0030061	9606	Homo sapiens	STAT1;GAB1	R-HSA-5655263;R-HSA-1888198;R-HSA-5655290;R-HSA-5655240
R-HSA-3214858	RMTs methylate histone arginines	0.744533	2	53	0.00382147	0.744533	2	22	0.00188955	9606	Homo sapiens	RPS2;JAK2	R-HSA-8879123;R-HSA-3215391
R-HSA-2132295	MHC class II antigen presentation	0.746279	6	147	0.0105992	0.746279	6	26	0.0022331	9606	Homo sapiens	ACTR1B;TUBB3;DLC1;SEC24D;CTSC;CAP2	R-HSA-2213248;R-HSA-2130706;R-HSA-2130504;R-HSA-2213243;R-HSA-2130731;R-HSA-2130349
R-HSA-977225	Amyloid fiber formation	0.7499	3	78	0.00562405	0.7499	2	28	0.00240488	9606	Homo sapiens	GSN;TGFBI;HSPG2	R-HSA-976734;R-HSA-977136
R-HSA-4420097	VEGFA-VEGFR2 Pathway	0.751076	5	125	0.00901291	0.751076	18	77	0.00661342	9606	Homo sapiens	CYFIP2;VAV3;CAV1;PIK3R2;ITGAV	R-HSA-5218830;R-HSA-202144;R-HSA-2029465;R-HSA-8951586;R-HSA-5218852;R-HSA-434637;R-HSA-5218820;R-HSA-5218851;R-HSA-5218819;R-HSA-5218818;R-HSA-5218850;R-HSA-5357472;R-HSA-202129;R-HSA-5357445;R-HSA-5357479;R-HSA-5357483;R-HSA-5218836;R-HSA-202110
R-HSA-72695	Formation of the ternary complex, and subsequently, the 43S complex	0.753737	2	54	0.00389358	0.753737	1	3	0.000257666	9606	Homo sapiens	RPS3A;RPS2	R-HSA-72691
R-HSA-157858	Gap junction trafficking and regulation	0.753737	2	54	0.00389358	0.753737	7	24	0.00206132	9606	Homo sapiens	TUBB3;CLTCL1	R-HSA-196017;R-HSA-190519;R-HSA-196026;R-HSA-190520;R-HSA-191737;R-HSA-190877;R-HSA-190829
R-HSA-75153	Apoptotic execution phase	0.753737	2	54	0.00389358	0.753737	2	57	0.00489565	9606	Homo sapiens	DSP;GSN	R-HSA-201622;R-HSA-201636
R-HSA-5654689	PI-3K cascade:FGFR1	0.755018	1	28	0.00201889	0.755018	7	7	0.00060122	9606	Homo sapiens	GAB1	R-HSA-5654692;R-HSA-5654596;R-HSA-5654594;R-HSA-5654690;R-HSA-5654592;R-HSA-5654591;R-HSA-177931
R-HSA-389957	Prefoldin mediated transfer of substrate to CCT/TriC	0.755018	1	28	0.00201889	0.755018	2	2	0.000171777	9606	Homo sapiens	TUBB3	R-HSA-389970;R-HSA-389980
R-HSA-74182	Ketone body metabolism	0.755018	1	28	0.00201889	0.755018	2	11	0.000944774	9606	Homo sapiens	ACAT1	R-HSA-74181;R-HSA-73916
R-HSA-189200	Cellular hexose transport	0.755018	1	28	0.00201889	0.755018	3	17	0.0014601	9606	Homo sapiens	SLC2A1	R-HSA-5339524;R-HSA-450092;R-HSA-450088
R-HSA-71384	Ethanol oxidation	0.755018	1	28	0.00201889	0.755018	1	8	0.000687108	9606	Homo sapiens	ACSS2	R-HSA-71735
R-HSA-200425	Import of palmitoyl-CoA into the mitochondrial matrix	0.755018	1	28	0.00201889	0.755018	1	9	0.000772997	9606	Homo sapiens	SLC22A5	R-HSA-165026
R-HSA-5662702	Melanin biosynthesis	0.755018	1	28	0.00201889	0.755018	1	11	0.000944774	9606	Homo sapiens	TYRP1	R-HSA-8878581
R-HSA-5213460	RIPK1-mediated regulated necrosis	0.755018	1	28	0.00201889	0.755018	1	13	0.00111655	9606	Homo sapiens	TH	R-HSA-5675470
R-HSA-5218859	Regulated Necrosis	0.755018	1	28	0.00201889	0.755018	1	13	0.00111655	9606	Homo sapiens	TH	R-HSA-5675470
R-HSA-2173788	Downregulation of TGF-beta receptor signaling	0.755018	1	28	0.00201889	0.755018	2	28	0.00240488	9606	Homo sapiens	PMEPA1	R-HSA-2187355;R-HSA-2187358
R-HSA-8964038	LDL clearance	0.755018	1	28	0.00201889	0.755018	1	19	0.00163188	9606	Homo sapiens	ACAT1	R-HSA-8876696
R-HSA-1632852	Macroautophagy	0.757489	3	79	0.00569616	0.757489	12	39	0.00334965	9606	Homo sapiens	MAP1LC3B;DLC1;GABARAP	R-HSA-1632857;R-HSA-5682388;R-HSA-1632843;R-HSA-5681987;R-HSA-5682896;R-HSA-5681981;R-HSA-5678490;R-HSA-5678315;R-HSA-5682011;R-HSA-5678313;R-HSA-5683593;R-HSA-5682377
R-HSA-1296071	Potassium Channels	0.758951	4	103	0.00742663	0.758951	5	17	0.0014601	9606	Homo sapiens	KCNJ4;KCNF1;KCNJ8;KCNQ2	R-HSA-1013020;R-HSA-1296024;R-HSA-1296127;R-HSA-1296046;R-HSA-1369017
R-HSA-6811442	Intra-Golgi and retrograde Golgi-to-ER traffic	0.760176	9	217	0.0156464	0.760176	14	48	0.00412265	9606	Homo sapiens	RAB30;COG6;TUBB3;DLC1;RAB18;RHOBTB3;MAN1A1;KIF12;CAP2	R-HSA-6811431;R-HSA-8849350;R-HSA-6811426;R-HSA-6814670;R-HSA-8849353;R-HSA-6811433;R-HSA-8849748;R-HSA-8847635;R-HSA-6814675;R-HSA-6811423;R-HSA-6814682;R-HSA-8850041;R-HSA-8847544;R-HSA-8850040
R-HSA-5620920	Cargo trafficking to the periciliary membrane	0.762653	2	55	0.00396568	0.762653	11	27	0.00231899	9606	Homo sapiens	BBS1;ARL3	R-HSA-5638006;R-HSA-5624133;R-HSA-5638007;R-HSA-5638004;R-HSA-5617815;R-HSA-5624129;R-HSA-5638016;R-HSA-5624130;R-HSA-5624125;R-HSA-5624127;R-HSA-5624126
R-HSA-6811440	Retrograde transport at the Trans-Golgi-Network	0.762653	2	55	0.00396568	0.762653	4	20	0.00171777	9606	Homo sapiens	COG6;RHOBTB3	R-HSA-6811431;R-HSA-6814675;R-HSA-6814670;R-HSA-6814682
R-HSA-168273	Influenza Viral RNA Transcription and Replication	0.76438	7	173	0.0124739	0.76438	2	15	0.00128833	9606	Homo sapiens	RPL34;RPL12;RPL22L1;RPS3A;RPS2;RPL26	R-HSA-192704;R-HSA-192841
R-HSA-948021	Transport to the Golgi and subsequent modification	0.764753	9	218	0.0157185	0.764753	23	60	0.00515331	9606	Homo sapiens	B4GALT1;COG6;TUBB3;DLC1;MAN1A1;ANK3;SEC24D;CTSC;CAP2	R-HSA-975919;R-HSA-6807877;R-HSA-5694421;R-HSA-5694418;R-HSA-6807875;R-HSA-203973;R-HSA-5694417;R-HSA-6809006;R-HSA-5694527;R-HSA-5694428;R-HSA-204008;R-HSA-6809003;R-HSA-5694522;R-HSA-964737;R-HSA-964830;R-HSA-5694439;R-HSA-6809011;R-HSA-6809010;R-HSA-964825;R-HSA-5694446;R-HSA-5694413;R-HSA-5694441;R-HSA-5694409
R-HSA-8943723	Regulation of PTEN mRNA translation	0.767032	1	29	0.00209099	0.767032	24	24	0.00206132	9606	Homo sapiens	MOV10	R-HSA-8944650;R-HSA-8944522;R-HSA-2318752;R-HSA-8948651;R-HSA-8944684;R-HSA-8948524;R-HSA-8945709;R-HSA-8948621;R-HSA-8948623;R-HSA-8948641;R-HSA-8944706;R-HSA-8944483;R-HSA-8948612;R-HSA-8948582;R-HSA-8948583;R-HSA-8944632;R-HSA-8948536;R-HSA-8944569;R-HSA-8948569;R-HSA-8944538;R-HSA-8948602;R-HSA-8944497;R-HSA-8948594;R-HSA-8944599
R-HSA-389960	Formation of tubulin folding intermediates by CCT/TriC	0.767032	1	29	0.00209099	0.767032	2	2	0.000171777	9606	Homo sapiens	TUBB3	R-HSA-389954;R-HSA-389961
R-HSA-2024101	CS/DS degradation	0.767032	1	29	0.00209099	0.767032	3	9	0.000772997	9606	Homo sapiens	CSPG5	R-HSA-1793176;R-HSA-2022056;R-HSA-2065233
R-HSA-5205647	Mitophagy	0.767032	1	29	0.00209099	0.767032	4	15	0.00128833	9606	Homo sapiens	MAP1LC3B	R-HSA-5205663;R-HSA-8959571;R-HSA-8959573;R-HSA-5205649
R-HSA-198725	Nuclear Events (kinase and transcription factor activation)	0.767032	1	29	0.00209099	0.767032	2	11	0.000944774	9606	Homo sapiens	RPS6KA2	R-HSA-199895;R-HSA-198746
R-HSA-5621575	CD209 (DC-SIGN) signaling	0.767032	1	29	0.00209099	0.767032	1	11	0.000944774	9606	Homo sapiens	LYN	R-HSA-5624486
R-HSA-211859	Biological oxidations	0.77557	24	547	0.0394405	0.77557	24	186	0.0159753	9606	Homo sapiens	GSTM4;GSTK1;GSTM3;SLC26A2;ACSS2;ACY1;MGST3;UGT2B15;AKR1A1;MAT1A;OPLAH;CYP4F11;BPHL;UGDH;AKR7A2;CYP1B1;UGT1A6	R-HSA-5433074;R-HSA-211873;R-HSA-3301943;R-HSA-427555;R-HSA-215526;R-HSA-174916;R-HSA-5423637;R-HSA-159179;R-HSA-1247935;R-HSA-211951;R-HSA-8941701;R-HSA-174931;R-HSA-76466;R-HSA-176054;R-HSA-174391;R-HSA-71735;R-HSA-5423653;R-HSA-211924;R-HSA-6784959;R-HSA-159194;R-HSA-176059;R-HSA-211962;R-HSA-5692232;R-HSA-173597
R-HSA-5693554	Resolution of D-loop Structures through Synthesis-Dependent Strand Annealing (SDSA)	0.778459	1	30	0.0021631	0.778459	1	1	8.58885e-05	9606	Homo sapiens	SLC22A5	R-HSA-5693589
R-HSA-201451	Signaling by BMP	0.778459	1	30	0.0021631	0.778459	9	17	0.0014601	9606	Homo sapiens	SMAD9	R-HSA-202626;R-HSA-201425;R-HSA-201472;R-HSA-201648;R-HSA-201445;R-HSA-201476;R-HSA-201423;R-HSA-201422;R-HSA-201453
R-HSA-5357956	TNFR1-induced NFkappaB signaling pathway	0.778459	1	30	0.0021631	0.778459	2	5	0.000429443	9606	Homo sapiens	USP2	R-HSA-5357776;R-HSA-5357860
R-HSA-5673000	RAF activation	0.778459	1	30	0.0021631	0.778459	1	10	0.000858885	9606	Homo sapiens	JAK2	R-HSA-5672969
R-HSA-5669034	TNFs bind their physiological receptors	0.778459	1	30	0.0021631	0.778459	1	13	0.00111655	9606	Homo sapiens	TNFRSF18	R-HSA-5675947
R-HSA-1980143	Signaling by NOTCH1	0.786	3	83	0.00598457	0.786	5	37	0.00317788	9606	Homo sapiens	APH1B;HDAC6;MIB1	R-HSA-1980109;R-HSA-1980074;R-HSA-1912388;R-HSA-157353;R-HSA-1980112
R-HSA-1852241	Organelle biogenesis and maintenance	0.786161	14	334	0.0240825	0.786161	47	86	0.00738641	9606	Homo sapiens	HELZ2;LYN;BBS1;IFT52;ACSS2;GABPB2;TUBB3;DLC1;ARL3;MAST1;HDAC6	R-HSA-5617815;R-HSA-5625424;R-HSA-5625426;R-HSA-5617820;R-HSA-5617816;R-HSA-5618328;R-HSA-5618331;R-HSA-5624133;R-HSA-5624129;R-HSA-5638016;R-HSA-5624130;R-HSA-5625421;R-HSA-2466367;R-HSA-5625416;R-HSA-5626699;R-HSA-5624949;R-HSA-5638006;R-HSA-5626228;R-HSA-5638007;R-HSA-1592249;R-HSA-5638004;R-HSA-1592250;R-HSA-1592251;R-HSA-1592252;R-HSA-5626227;R-HSA-1592240;R-HSA-5624125;R-HSA-1592241;R-HSA-5…
R-HSA-5654695	PI-3K cascade:FGFR2	0.789326	1	31	0.0022352	0.789326	7	7	0.00060122	9606	Homo sapiens	GAB1	R-HSA-5654614;R-HSA-5654612;R-HSA-5654622;R-HSA-177931;R-HSA-5654620;R-HSA-5654701;R-HSA-5654697
R-HSA-110314	Recognition of DNA damage by PCNA-containing replication complex	0.789326	1	31	0.0022352	0.789326	2	6	0.000515331	9606	Homo sapiens	UBE2B	R-HSA-5652005;R-HSA-5652009
R-HSA-389887	Beta-oxidation of pristanoyl-CoA	0.789326	1	31	0.0022352	0.789326	2	11	0.000944774	9606	Homo sapiens	CRAT	R-HSA-390291;R-HSA-390284
R-HSA-8862803	Deregulated CDK5 triggers multiple neurodegenerative pathways in Alzheimer's disease models	0.789326	1	31	0.0022352	0.789326	3	22	0.00188955	9606	Homo sapiens	CAPN2	R-HSA-8868134;R-HSA-8863012;R-HSA-8863008
R-HSA-8863678	Neurodegenerative Diseases	0.789326	1	31	0.0022352	0.789326	3	22	0.00188955	9606	Homo sapiens	CAPN2	R-HSA-8868134;R-HSA-8863012;R-HSA-8863008
R-HSA-182971	EGFR downregulation	0.789326	1	31	0.0022352	0.789326	1	22	0.00188955	9606	Homo sapiens	PTPRK	R-HSA-183036
R-HSA-373752	Netrin-1 signaling	0.795567	2	59	0.00425409	0.795567	23	37	0.00317788	9606	Homo sapiens	UNC5B;NTN1	R-HSA-418850;R-HSA-374689;R-HSA-374701;R-HSA-418863;R-HSA-373711;R-HSA-418858;R-HSA-374665;R-HSA-418859;R-HSA-418856;R-HSA-373707;R-HSA-374667;R-HSA-373716;R-HSA-373751;R-HSA-418868;R-HSA-593690;R-HSA-373713;R-HSA-418866;R-HSA-418865;R-HSA-376126;R-HSA-418874;R-HSA-622357;R-HSA-373720;R-HSA-418872
R-HSA-197264	Nicotinamide salvaging	0.795567	2	59	0.00425409	0.795567	1	12	0.00103066	9606	Homo sapiens	PARP10;PARP14	R-HSA-8938073
R-HSA-8856825	Cargo recognition for clathrin-mediated endocytosis	0.796001	4	109	0.00785925	0.796001	6	14	0.00120244	9606	Homo sapiens	SCARB2;CLTCL1;STON1;STON2	R-HSA-8863463;R-HSA-8866277;R-HSA-8863727;R-HSA-8863723;R-HSA-8866283;R-HSA-8863721
R-HSA-8934593	Regulation of RUNX1 Expression and Activity	0.79966	1	32	0.0023073	0.79966	11	19	0.00163188	9606	Homo sapiens	MOV10	R-HSA-8938440;R-HSA-8935864;R-HSA-8935785;R-HSA-8939129;R-HSA-8935930;R-HSA-8936058;R-HSA-8938507;R-HSA-8937134;R-HSA-8936068;R-HSA-8935766;R-HSA-8938487
R-HSA-375170	CDO in myogenesis	0.79966	1	32	0.0023073	0.79966	8	14	0.00120244	9606	Homo sapiens	CDH3	R-HSA-376117;R-HSA-448951;R-HSA-375140;R-HSA-376119;R-HSA-449200;R-HSA-448958;R-HSA-448957;R-HSA-376121
R-HSA-525793	Myogenesis	0.79966	1	32	0.0023073	0.79966	8	14	0.00120244	9606	Homo sapiens	CDH3	R-HSA-376117;R-HSA-448951;R-HSA-375140;R-HSA-376119;R-HSA-449200;R-HSA-448958;R-HSA-448957;R-HSA-376121
R-HSA-69273	Cyclin A/B1/B2 associated events during G2/M transition	0.79966	1	32	0.0023073	0.79966	8	25	0.00214721	9606	Homo sapiens	CCNA1	R-HSA-170087;R-HSA-170084;R-HSA-170116;R-HSA-4088024;R-HSA-170088;R-HSA-69754;R-HSA-170158;R-HSA-170156
R-HSA-1855183	Synthesis of IP2, IP, and Ins in the cytosol	0.79966	1	32	0.0023073	0.79966	3	14	0.00120244	9606	Homo sapiens	IMPA2	R-HSA-1855210;R-HSA-1855211;R-HSA-1855154
R-HSA-2046105	Linoleic acid (LA) metabolism	0.79966	1	32	0.0023073	0.79966	2	10	0.000858885	9606	Homo sapiens	ELOVL5	R-HSA-2046094;R-HSA-2046083
R-HSA-3214842	HDMs demethylate histones	0.79966	1	32	0.0023073	0.79966	2	17	0.0014601	9606	Homo sapiens	KDM5B	R-HSA-5661116;R-HSA-4754181
R-HSA-1660514	Synthesis of PIPs at the Golgi membrane	0.79966	1	32	0.0023073	0.79966	1	11	0.000944774	9606	Homo sapiens	PIK3C2G	R-HSA-1675928
R-HSA-9006115	Signaling by NTRK2 (TRKB)	0.79966	1	32	0.0023073	0.79966	2	38	0.00326376	9606	Homo sapiens	GAB1	R-HSA-9028505;R-HSA-9028519
R-HSA-8866654	E3 ubiquitin ligases ubiquitinate target proteins	0.803139	2	60	0.0043262	0.803139	8	16	0.00137422	9606	Homo sapiens	RNF144A;UBE2B	R-HSA-8943003;R-HSA-8943007;R-HSA-8943040;R-HSA-8943041;R-HSA-8938770;R-HSA-8942099;R-HSA-8938773;R-HSA-8942101
R-HSA-4085001	Sialic acid metabolism	0.803139	2	60	0.0043262	0.803139	2	20	0.00171777	9606	Homo sapiens	ST8SIA4;ST6GALNAC4	R-HSA-4084980;R-HSA-4084978
R-HSA-1655829	Regulation of cholesterol biosynthesis by SREBP (SREBF)	0.805516	3	86	0.00620088	0.805516	5	52	0.0044662	9606	Homo sapiens	HELZ2;LYN;SEC24D	R-HSA-1655848;R-HSA-1655834;R-HSA-1655850;R-HSA-1655825;R-HSA-1655826
R-HSA-196807	Nicotinate metabolism	0.805516	3	86	0.00620088	0.805516	2	29	0.00249077	9606	Homo sapiens	PARP10;NADK2;PARP14	R-HSA-8938073;R-HSA-8955030
R-HSA-622312	Inflammasomes	0.809488	1	33	0.00237941	0.809488	4	28	0.00240488	9606	Homo sapiens	P2RX4	R-HSA-877198;R-HSA-877178;R-HSA-877158;R-HSA-877187
R-HSA-4641262	Disassembly of the destruction complex and recruitment of AXIN to the membrane	0.809488	1	33	0.00237941	0.809488	1	7	0.00060122	9606	Homo sapiens	CAV1	R-HSA-5368596
R-HSA-1483213	Synthesis of PE	0.809488	1	33	0.00237941	0.809488	1	9	0.000772997	9606	Homo sapiens	ETNK2	R-HSA-1483222
R-HSA-8850843	Phosphate bond hydrolysis by NTPDase proteins	0.809488	1	33	0.00237941	0.809488	1	12	0.00103066	9606	Homo sapiens	ENTPD2	R-HSA-8851089
R-HSA-8866652	Synthesis of active ubiquitin: roles of E1 and E2 enzymes	0.809488	1	33	0.00237941	0.809488	1	16	0.00137422	9606	Homo sapiens	UBE2B	R-HSA-8852130
R-HSA-9018679	Biosynthesis of EPA-derived SPMs	0.809488	1	33	0.00237941	0.809488	1	17	0.0014601	9606	Homo sapiens	HPGD	R-HSA-9023968
R-HSA-9010553	Regulation of expression of SLITs and ROBOs	0.811247	7	183	0.0131949	0.811247	2	20	0.00171777	9606	Homo sapiens	RPL34;RPL12;RPL22L1;RPS3A;RPS2;RPL26	R-HSA-9014652;R-HSA-9014610
R-HSA-6802957	Oncogenic MAPK signaling	0.811679	3	87	0.00627298	0.811679	25	34	0.00292021	9606	Homo sapiens	RASA3;IQGAP1;JAK2	R-HSA-6802919;R-HSA-6802918;R-HSA-6802916;R-HSA-6802914;R-HSA-6803234;R-HSA-6803233;R-HSA-6802912;R-HSA-6802927;R-HSA-6802926;R-HSA-6802925;R-HSA-6802924;R-HSA-6802922;R-HSA-6802921;R-HSA-6802935;R-HSA-6802934;R-HSA-6802933;R-HSA-6802932;R-HSA-6802943;R-HSA-6802942;R-HSA-6802941;R-HSA-6802834;R-HSA-6802911;R-HSA-6802910;R-HSA-6803230;R-HSA-6803227
R-HSA-1226099	Signaling by FGFR in disease	0.811679	3	87	0.00627298	0.811679	28	106	0.00910418	9606	Homo sapiens	STAT1;GAB1;FGFR4	R-HSA-5655252;R-HSA-8853316;R-HSA-2046363;R-HSA-5655315;R-HSA-5655248;R-HSA-5655313;R-HSA-5655263;R-HSA-8853323;R-HSA-5655323;R-HSA-5655320;R-HSA-5655235;R-HSA-1888198;R-HSA-5655245;R-HSA-5655240;R-HSA-5655351;R-HSA-5655348;R-HSA-5655284;R-HSA-5655285;R-HSA-5655347;R-HSA-2012086;R-HSA-2012087;R-HSA-5655290;R-HSA-5655289;R-HSA-8853308;R-HSA-5655341;R-HSA-2038946;R-HSA-5655336;R-HSA-2038944
R-HSA-1483255	PI Metabolism	0.812734	4	112	0.00807556	0.812734	5	89	0.00764408	9606	Homo sapiens	TNFAIP8;PIK3C2G;PIK3R2;PTPN13	R-HSA-1675928;R-HSA-8874470;R-HSA-1676109;R-HSA-1676048;R-HSA-8870332
R-HSA-381119	Unfolded Protein Response (UPR)	0.813034	6	160	0.0115365	0.813034	50	95	0.00815941	9606	Homo sapiens	CUL7;XBP1	R-HSA-1791131;R-HSA-1791130;R-HSA-1791128;R-HSA-8953356;R-HSA-1791134;R-HSA-1791133;R-HSA-1791123;R-HSA-1791122;R-HSA-1791121;R-HSA-1791124;R-HSA-1791114;R-HSA-1791112;R-HSA-381203;R-HSA-1791116;R-HSA-1791108;R-HSA-1791167;R-HSA-1791164;R-HSA-1791155;R-HSA-1791154;R-HSA-1791158;R-HSA-1791157;R-HSA-1791156;R-HSA-1791144;R-HSA-1791139;R-HSA-1791138;R-HSA-1791137;R-HSA-1791143;R-HSA-1791066;R-HSA-17…
R-HSA-5654708	Downstream signaling of activated FGFR3	0.818835	1	34	0.00245151	0.818835	7	23	0.00197544	9606	Homo sapiens	GAB1	R-HSA-5654709;R-HSA-5654643;R-HSA-5654640;R-HSA-5654641;R-HSA-5654705;R-HSA-177931;R-HSA-5654637
R-HSA-2161522	Abacavir transport and metabolism	0.818835	1	34	0.00245151	0.818835	1	10	0.000858885	9606	Homo sapiens	ABCG2	R-HSA-2161506
R-HSA-168255	Influenza Life Cycle	0.823813	7	186	0.0134112	0.823813	2	52	0.0044662	9606	Homo sapiens	RPL34;RPL12;RPL22L1;RPS3A;RPS2;RPL26	R-HSA-192704;R-HSA-192841
R-HSA-72649	Translation initiation complex formation	0.824379	2	63	0.0045425	0.824379	2	2	0.000171777	9606	Homo sapiens	RPS3A;RPS2	R-HSA-156808;R-HSA-157849
R-HSA-5654733	Negative regulation of FGFR4 signaling	0.827724	1	35	0.00252361	0.827724	3	14	0.00120244	9606	Homo sapiens	FGFR4	R-HSA-5654566;R-HSA-5654734;R-HSA-5654684
R-HSA-180024	DARPP-32 events	0.827724	1	35	0.00252361	0.827724	2	11	0.000944774	9606	Homo sapiens	PPP3CA	R-HSA-201783;R-HSA-201787
R-HSA-1250196	SHC1 events in ERBB2 signaling	0.827724	1	35	0.00252361	0.827724	1	6	0.000515331	9606	Homo sapiens	PRKCE	R-HSA-8934446
R-HSA-450282	MAPK targets/ Nuclear events mediated by MAP kinases	0.827724	1	35	0.00252361	0.827724	2	16	0.00137422	9606	Homo sapiens	RPS6KA2	R-HSA-199895;R-HSA-198746
R-HSA-888590	GABA synthesis, release, reuptake and degradation	0.827724	1	35	0.00252361	0.827724	1	9	0.000772997	9606	Homo sapiens	ABAT	R-HSA-916855
R-HSA-166520	Signaling by NTRKs	0.828327	4	115	0.00829187	0.828327	8	117	0.010049	9606	Homo sapiens	RPS6KA2;GAB1;PIK3R2;RALGDS	R-HSA-171026;R-HSA-9028505;R-HSA-199895;R-HSA-170986;R-HSA-198315;R-HSA-198266;R-HSA-198746;R-HSA-9028519
R-HSA-187037	Signaling by NTRK1 (TRKA)	0.829187	3	90	0.00648929	0.829187	6	55	0.00472387	9606	Homo sapiens	RPS6KA2;PIK3R2;RALGDS	R-HSA-171026;R-HSA-199895;R-HSA-170986;R-HSA-198315;R-HSA-198266;R-HSA-198746
R-HSA-5578775	Ion homeostasis	0.830989	2	64	0.00461461	0.830989	5	15	0.00128833	9606	Homo sapiens	ATP2B4;ATP1B1	R-HSA-418309;R-HSA-5617182;R-HSA-5617179;R-HSA-5617178;R-HSA-936897
R-HSA-5357801	Programmed Cell Death	0.831821	7	188	0.0135554	0.831821	9	139	0.0119385	9606	Homo sapiens	DSP;GSN;TH;MAGED1;UNC5B;DLC1;SFN	R-HSA-139906;R-HSA-418852;R-HSA-201622;R-HSA-201636;R-HSA-418849;R-HSA-5675470;R-HSA-139899;R-HSA-139918;R-HSA-374699
R-HSA-6791226	Major pathway of rRNA processing in the nucleolus and cytosol	0.835716	7	189	0.0136275	0.835716	6	7	0.00060122	9606	Homo sapiens	RPL34;RPL12;RPL22L1;RPS3A;RPS2;RPL26	R-HSA-6791223;R-HSA-6791222;R-HSA-6791221;R-HSA-6791218;R-HSA-6791228;R-HSA-6791227
R-HSA-5693568	Resolution of D-loop Structures through Holliday Junction Intermediates	0.836177	1	36	0.00259572	0.836177	6	9	0.000772997	9606	Homo sapiens	SLC22A5	R-HSA-5686469;R-HSA-5686483;R-HSA-5693539;R-HSA-5693584;R-HSA-5686410;R-HSA-5686440
R-HSA-389958	Cooperation of Prefoldin and TriC/CCT in actin and tubulin folding	0.836177	1	36	0.00259572	0.836177	4	6	0.000515331	9606	Homo sapiens	TUBB3	R-HSA-389970;R-HSA-389954;R-HSA-389980;R-HSA-389961
R-HSA-392154	Nitric oxide stimulates guanylate cyclase	0.836177	1	36	0.00259572	0.836177	2	7	0.00060122	9606	Homo sapiens	GUCY1A3	R-HSA-392143;R-HSA-392152
R-HSA-9013508	NOTCH3 Intracellular Domain Regulates Transcription	0.836177	1	36	0.00259572	0.836177	4	22	0.00188955	9606	Homo sapiens	STAT1	R-HSA-9021325;R-HSA-9013567;R-HSA-9014129;R-HSA-9021334
R-HSA-5223345	Miscellaneous transport and binding events	0.836177	1	36	0.00259572	0.836177	2	13	0.00111655	9606	Homo sapiens	DMTN	R-HSA-5226999;R-HSA-5226979
R-HSA-162710	Synthesis of glycosylphosphatidylinositol (GPI)	0.836177	1	36	0.00259572	0.836177	1	11	0.000944774	9606	Homo sapiens	PIGQ	R-HSA-162730
R-HSA-2173789	TGF-beta receptor signaling activates SMADs	0.836177	1	36	0.00259572	0.836177	2	39	0.00334965	9606	Homo sapiens	PMEPA1	R-HSA-2187355;R-HSA-2187358
R-HSA-5621480	Dectin-2 family	0.837373	2	65	0.00468671	0.837373	2	12	0.00103066	9606	Homo sapiens	LYN;MUC1	R-HSA-8858500;R-HSA-5621355
R-HSA-2565942	Regulation of PLK1 Activity at G2/M Transition	0.840068	3	92	0.0066335	0.840068	4	12	0.00103066	9606	Homo sapiens	DLC1;MAST1;AJUBA	R-HSA-3000319;R-HSA-2574845;R-HSA-3000310;R-HSA-2574840
R-HSA-418346	Platelet homeostasis	0.842827	4	118	0.00850818	0.842827	5	30	0.00257666	9606	Homo sapiens	GUCY1A3;P2RX4;ATP2B4	R-HSA-418309;R-HSA-419490;R-HSA-392143;R-HSA-139855;R-HSA-392152
R-HSA-72702	Ribosomal scanning and start codon recognition	0.843538	2	66	0.00475881	0.843538	2	2	0.000171777	9606	Homo sapiens	RPS3A;RPS2	R-HSA-72697;R-HSA-72621
R-HSA-5693537	Resolution of D-Loop Structures	0.844216	1	37	0.00266782	0.844216	7	10	0.000858885	9606	Homo sapiens	SLC22A5	R-HSA-5693589;R-HSA-5686469;R-HSA-5686483;R-HSA-5693539;R-HSA-5693584;R-HSA-5686410;R-HSA-5686440
R-HSA-2022854	Keratan sulfate biosynthesis	0.844216	1	37	0.00266782	0.844216	3	9	0.000772997	9606	Homo sapiens	B4GALT1	R-HSA-2046298;R-HSA-2025723;R-HSA-2046265
R-HSA-203615	eNOS activation	0.844216	1	37	0.00266782	0.844216	4	20	0.00171777	9606	Homo sapiens	CAV1	R-HSA-202129;R-HSA-202144;R-HSA-203712;R-HSA-202110
R-HSA-397014	Muscle contraction	0.848209	8	216	0.0155743	0.848209	16	39	0.00334965	9606	Homo sapiens	KCNK5;KCNJ4;TPM4;ANXA2;TPM1;ANXA6;ATP2B4;ATP1B1	R-HSA-390597;R-HSA-445700;R-HSA-418309;R-HSA-390598;R-HSA-390593;R-HSA-445699;R-HSA-390595;R-HSA-5617182;R-HSA-5578910;R-HSA-5617179;R-HSA-445704;R-HSA-5617178;R-HSA-445705;R-HSA-936897;R-HSA-5263628;R-HSA-1296046
R-HSA-72662	Activation of the mRNA upon binding of the cap-binding complex and eIFs, and subsequent binding to 43S	0.84949	2	67	0.00483092	0.84949	2	6	0.000515331	9606	Homo sapiens	RPS3A;RPS2	R-HSA-156808;R-HSA-157849
R-HSA-983189	Kinesins	0.84949	2	67	0.00483092	0.84949	2	14	0.00120244	9606	Homo sapiens	TUBB3;KIF12	R-HSA-983259;R-HSA-983266
R-HSA-9033241	Peroxisomal protein import	0.84949	2	67	0.00483092	0.84949	3	26	0.0022331	9606	Homo sapiens	GSTK1;CRAT	R-HSA-9033233;R-HSA-9033235;R-HSA-9033236
R-HSA-1227986	Signaling by ERBB2	0.84949	2	67	0.00483092	0.84949	4	43	0.00369321	9606	Homo sapiens	PRKCE;GAB1	R-HSA-1306963;R-HSA-8934446;R-HSA-1306965;R-HSA-1306957
R-HSA-186712	Regulation of beta-cell development	0.84949	2	67	0.00483092	0.84949	1	26	0.0022331	9606	Homo sapiens	NR5A2	R-HSA-210773
R-HSA-1538133	G0 and Early G1	0.851861	1	38	0.00273992	0.851861	4	27	0.00231899	9606	Homo sapiens	CCNA1	R-HSA-1363303;R-HSA-1363314;R-HSA-1363311;R-HSA-1363306
R-HSA-1643713	Signaling by EGFR in Cancer	0.851861	1	38	0.00273992	0.851861	6	42	0.00360732	9606	Homo sapiens	GAB1	R-HSA-5637764;R-HSA-1226016;R-HSA-5637765;R-HSA-1226014;R-HSA-1226012;R-HSA-5637801
R-HSA-1236382	Constitutive Signaling by Ligand-Responsive EGFR Cancer Variants	0.851861	1	38	0.00273992	0.851861	3	23	0.00197544	9606	Homo sapiens	GAB1	R-HSA-1226016;R-HSA-1226014;R-HSA-1226012
R-HSA-5637815	Signaling by Ligand-Responsive EGFR Variants in Cancer	0.851861	1	38	0.00273992	0.851861	3	23	0.00197544	9606	Homo sapiens	GAB1	R-HSA-1226016;R-HSA-1226014;R-HSA-1226012
R-HSA-187687	Signalling to ERKs	0.851861	1	38	0.00273992	0.851861	2	24	0.00206132	9606	Homo sapiens	RALGDS	R-HSA-171026;R-HSA-170986
R-HSA-375276	Peptide ligand-binding receptors	0.854127	7	194	0.013988	0.854127	8	73	0.00626986	9606	Homo sapiens	HEBP1;EDN1;EDN2;CXCL12;NPY5R;NPY1R;PPOX	R-HSA-8876868;R-HSA-8877620;R-HSA-374214;R-HSA-388560;R-HSA-444476;R-HSA-389487;R-HSA-388863;R-HSA-389481
R-HSA-76002	Platelet activation, signaling and aggregation	0.855132	11	288	0.0207657	0.855132	19	114	0.00979129	9606	Homo sapiens	LYN;VAV3;TGFB2;PRKCE;CD9;PIK3R2;RAB27B;MAGED2;GAS6;SEPP1;RHOB	R-HSA-139842;R-HSA-425861;R-HSA-442273;R-HSA-481007;R-HSA-430158;R-HSA-114600;R-HSA-437932;R-HSA-434637;R-HSA-437162;R-HSA-442314;R-HSA-434633;R-HSA-481044;R-HSA-481010;R-HSA-442291;R-HSA-481009;R-HSA-453200;R-HSA-437936;R-HSA-437118;R-HSA-453183
R-HSA-6802952	Signaling by BRAF and RAF fusions	0.855236	2	68	0.00490302	0.855236	5	5	0.000429443	9606	Homo sapiens	IQGAP1;JAK2	R-HSA-6802935;R-HSA-6802934;R-HSA-6802933;R-HSA-6802932;R-HSA-6802927
R-HSA-5685938	HDR through Single Strand Annealing (SSA)	0.859131	1	39	0.00281203	0.859131	4	6	0.000515331	9606	Homo sapiens	SLC22A5	R-HSA-5686642;R-HSA-5686657;R-HSA-5693564;R-HSA-5693580
R-HSA-5655332	Signaling by FGFR3 in disease	0.859131	1	39	0.00281203	0.859131	6	28	0.00240488	9606	Homo sapiens	GAB1	R-HSA-8853316;R-HSA-5655285;R-HSA-5655315;R-HSA-8853308;R-HSA-8853323;R-HSA-5655289
R-HSA-190861	Gap junction assembly	0.859131	1	39	0.00281203	0.859131	3	16	0.00137422	9606	Homo sapiens	TUBB3	R-HSA-190520;R-HSA-191737;R-HSA-190877
R-HSA-5365859	RA biosynthesis pathway	0.859131	1	39	0.00281203	0.859131	2	11	0.000944774	9606	Homo sapiens	CRABP1	R-HSA-5622134;R-HSA-5362525
R-HSA-8853338	Signaling by FGFR3 point mutants in cancer	0.859131	1	39	0.00281203	0.859131	3	19	0.00163188	9606	Homo sapiens	GAB1	R-HSA-5655285;R-HSA-5655315;R-HSA-5655289
R-HSA-549127	Organic cation transport	0.859131	1	39	0.00281203	0.859131	1	9	0.000772997	9606	Homo sapiens	SLC22A5	R-HSA-549297
R-HSA-1855204	Synthesis of IP3 and IP4 in the cytosol	0.859131	1	39	0.00281203	0.859131	1	12	0.00103066	9606	Homo sapiens	PLCB4	R-HSA-1855177
R-HSA-5357905	Regulation of TNFR1 signaling	0.859131	1	39	0.00281203	0.859131	1	14	0.00120244	9606	Homo sapiens	USP2	R-HSA-5357845
R-HSA-4791275	Signaling by WNT in cancer	0.859131	1	39	0.00281203	0.859131	1	16	0.00137422	9606	Homo sapiens	KREMEN2	R-HSA-5339711
R-HSA-189451	Heme biosynthesis	0.859131	1	39	0.00281203	0.859131	1	16	0.00137422	9606	Homo sapiens	PPOX	R-HSA-189423
R-HSA-3781860	Diseases associated with N-glycosylation of proteins	0.859131	1	39	0.00281203	0.859131	1	23	0.00197544	9606	Homo sapiens	B4GALT1	R-HSA-4793956
R-HSA-380320	Recruitment of NuMA to mitotic centrosomes	0.860042	3	96	0.00692191	0.860042	2	2	0.000171777	9606	Homo sapiens	TUBB3;DLC1;MAST1	R-HSA-380316;R-HSA-380508
R-HSA-74752	Signaling by Insulin receptor	0.860042	3	96	0.00692191	0.860042	2	34	0.00292021	9606	Homo sapiens	GAB1;PIK3R2;FGFR4	R-HSA-74737;R-HSA-109699
R-HSA-8856688	Golgi-to-ER retrograde transport	0.860097	5	147	0.0105992	0.860097	6	18	0.00154599	9606	Homo sapiens	TUBB3;DLC1;RAB18;KIF12;CAP2	R-HSA-8849350;R-HSA-6811426;R-HSA-6811423;R-HSA-8849353;R-HSA-8850041;R-HSA-8850040
R-HSA-1268020	Mitochondrial protein import	0.860781	2	69	0.00497512	0.860781	5	14	0.00120244	9606	Homo sapiens	LDHD;ACO1	R-HSA-1268022;R-HSA-1299476;R-HSA-1299482;R-HSA-8986181;R-HSA-1299487
R-HSA-70895	Branched-chain amino acid catabolism	0.860781	2	69	0.00497512	0.860781	3	28	0.00240488	9606	Homo sapiens	MCCC1;ACAT1	R-HSA-508308;R-HSA-70773;R-HSA-70844
R-HSA-390471	Association of TriC/CCT with target proteins during biosynthesis	0.866045	1	40	0.00288413	0.866045	1	2	0.000171777	9606	Homo sapiens	KIF13A	R-HSA-390470
R-HSA-1482788	Acyl chain remodelling of PC	0.866045	1	40	0.00288413	0.866045	2	9	0.000772997	9606	Homo sapiens	LPCAT1	R-HSA-1482533;R-HSA-1482547
R-HSA-114508	Effects of PIP2 hydrolysis	0.866045	1	40	0.00288413	0.866045	1	9	0.000772997	9606	Homo sapiens	PRKCE	R-HSA-425861
R-HSA-2408508	Metabolism of ingested SeMet, Sec, MeSec into H2Se	0.866045	1	40	0.00288413	0.866045	1	10	0.000858885	9606	Homo sapiens	MAT1A	R-HSA-2408551
R-HSA-2426168	Activation of gene expression by SREBF (SREBP)	0.866131	2	70	0.00504723	0.866131	3	42	0.00360732	9606	Homo sapiens	HELZ2;LYN	R-HSA-1655848;R-HSA-1655850;R-HSA-1655826
R-HSA-380284	Loss of proteins required for interphase microtubule organization from the centrosome	0.871291	2	71	0.00511933	0.871291	3	3	0.000257666	9606	Homo sapiens	DLC1;MAST1	R-HSA-380294;R-HSA-380272;R-HSA-380303
R-HSA-380259	Loss of Nlp from mitotic centrosomes	0.871291	2	71	0.00511933	0.871291	2	2	0.000171777	9606	Homo sapiens	DLC1;MAST1	R-HSA-380272;R-HSA-380303
R-HSA-2559586	DNA Damage/Telomere Stress Induced Senescence	0.871291	2	71	0.00511933	0.871291	9	18	0.00154599	9606	Homo sapiens	CCNA1;SLC22A5	R-HSA-3785768;R-HSA-5682020;R-HSA-5693540;R-HSA-5682018;R-HSA-5682044;R-HSA-5693612;R-HSA-5682026;R-HSA-187934;R-HSA-6792712
R-HSA-5663213	RHO GTPases Activate WASPs and WAVEs	0.872621	1	41	0.00295623	0.872621	6	10	0.000858885	9606	Homo sapiens	CYFIP2	R-HSA-2130194;R-HSA-2029469;R-HSA-2029466;R-HSA-442592;R-HSA-2029465;R-HSA-2197690
R-HSA-5693616	Presynaptic phase of homologous DNA pairing and strand exchange	0.872621	1	41	0.00295623	0.872621	2	5	0.000429443	9606	Homo sapiens	SLC22A5	R-HSA-5685341;R-HSA-5693561
R-HSA-202131	Metabolism of nitric oxide	0.872621	1	41	0.00295623	0.872621	8	26	0.0022331	9606	Homo sapiens	CAV1	R-HSA-202129;R-HSA-202144;R-HSA-203712;R-HSA-203716;R-HSA-203625;R-HSA-203662;R-HSA-202110;R-HSA-203565
R-HSA-203765	eNOS activation and regulation	0.872621	1	41	0.00295623	0.872621	8	26	0.0022331	9606	Homo sapiens	CAV1	R-HSA-202129;R-HSA-202144;R-HSA-203712;R-HSA-203716;R-HSA-203625;R-HSA-203662;R-HSA-202110;R-HSA-203565
R-HSA-5654696	Downstream signaling of activated FGFR2	0.872621	1	41	0.00295623	0.872621	7	23	0.00197544	9606	Homo sapiens	GAB1	R-HSA-5654614;R-HSA-5654612;R-HSA-5654622;R-HSA-177931;R-HSA-5654620;R-HSA-5654701;R-HSA-5654697
R-HSA-5654687	Downstream signaling of activated FGFR1	0.872621	1	41	0.00295623	0.872621	7	24	0.00206132	9606	Homo sapiens	GAB1	R-HSA-5654692;R-HSA-5654596;R-HSA-5654594;R-HSA-5654690;R-HSA-5654592;R-HSA-5654591;R-HSA-177931
R-HSA-390466	Chaperonin-mediated protein folding	0.873555	3	99	0.00713822	0.873555	7	19	0.00163188	9606	Homo sapiens	TUBB3;KIF13A;RGS6	R-HSA-390470;R-HSA-8850529;R-HSA-389970;R-HSA-389954;R-HSA-389980;R-HSA-389961;R-HSA-8850539
R-HSA-2559585	Oncogene Induced Senescence	0.878874	1	42	0.00302834	0.878874	3	18	0.00154599	9606	Homo sapiens	MOV10	R-HSA-3209111;R-HSA-3209114;R-HSA-3209151
R-HSA-71182	Phenylalanine and tyrosine catabolism	0.878874	1	42	0.00302834	0.878874	1	12	0.00103066	9606	Homo sapiens	PCBD1	R-HSA-71146
R-HSA-163560	Triglyceride catabolism	0.878874	1	42	0.00302834	0.878874	1	17	0.0014601	9606	Homo sapiens	CAV1	R-HSA-163418
R-HSA-3296482	Defects in vitamin and cofactor metabolism	0.878874	1	42	0.00302834	0.878874	1	22	0.00188955	9606	Homo sapiens	MCCC1	R-HSA-9035987
R-HSA-8964043	Plasma lipoprotein clearance	0.878874	1	42	0.00302834	0.878874	1	35	0.0030061	9606	Homo sapiens	ACAT1	R-HSA-8876696
R-HSA-8982491	Glycogen metabolism	0.88482	1	43	0.00310044	0.88482	2	37	0.00317788	9606	Homo sapiens	PGM3	R-HSA-70272;R-HSA-70427
R-HSA-8854518	AURKA Activation by TPX2	0.885694	2	74	0.00533564	0.885694	2	2	0.000171777	9606	Homo sapiens	DLC1;MAST1	R-HSA-8853405;R-HSA-8853419
R-HSA-8950505	Gene and protein expression by JAK-STAT signaling after Interleukin-12 stimulation	0.885694	2	74	0.00533564	0.885694	1	36	0.00309199	9606	Homo sapiens	ANXA2	R-HSA-8950480
R-HSA-109581	Apoptosis	0.887875	6	180	0.0129786	0.887875	8	126	0.010822	9606	Homo sapiens	DSP;GSN;MAGED1;UNC5B;DLC1;SFN	R-HSA-139906;R-HSA-418852;R-HSA-201622;R-HSA-201636;R-HSA-418849;R-HSA-139899;R-HSA-139918;R-HSA-374699
R-HSA-8856828	Clathrin-mediated endocytosis	0.888316	5	155	0.011176	0.888316	25	34	0.00292021	9606	Homo sapiens	SCARB2;FNBP1;CLTCL1;STON1;STON2	R-HSA-8868230;R-HSA-8868236;R-HSA-8862280;R-HSA-8871196;R-HSA-8871194;R-HSA-8871193;R-HSA-8868071;R-HSA-8863463;R-HSA-8866277;R-HSA-8863727;R-HSA-8856813;R-HSA-8867756;R-HSA-8868651;R-HSA-8863723;R-HSA-8866283;R-HSA-8867754;R-HSA-8863721;R-HSA-8868648;R-HSA-8868072;R-HSA-8856808;R-HSA-8868661;R-HSA-8868660;R-HSA-8868659;R-HSA-8868658;R-HSA-8869438
R-HSA-5693579	Homologous DNA Pairing and Strand Exchange	0.890475	1	44	0.00317254	0.890475	4	8	0.000687108	9606	Homo sapiens	SLC22A5	R-HSA-5693620;R-HSA-5685838;R-HSA-5685341;R-HSA-5693561
R-HSA-3899300	SUMOylation of transcription cofactors	0.890475	1	44	0.00317254	0.890475	3	27	0.00231899	9606	Homo sapiens	SUMO3	R-HSA-4085372;R-HSA-3108203;R-HSA-4086059
R-HSA-74217	Purine salvage	0.890475	1	44	0.00317254	0.890475	1	11	0.000944774	9606	Homo sapiens	ADK	R-HSA-109624
R-HSA-3769402	Deactivation of the beta-catenin transactivating complex	0.890475	1	44	0.00317254	0.890475	1	14	0.00120244	9606	Homo sapiens	CTNNBIP1	R-HSA-3772430
R-HSA-1489509	DAG and IP3 signaling	0.890475	1	44	0.00317254	0.890475	1	19	0.00163188	9606	Homo sapiens	PRKCE	R-HSA-198314
R-HSA-1839124	FGFR1 mutant receptor activation	0.890475	1	44	0.00317254	0.890475	1	25	0.00214721	9606	Homo sapiens	STAT1	R-HSA-1888198
R-HSA-5617833	Cilium Assembly	0.894257	7	207	0.0149254	0.894257	29	50	0.00429443	9606	Homo sapiens	BBS1;IFT52;TUBB3;DLC1;ARL3;MAST1;HDAC6	R-HSA-5617815;R-HSA-5625424;R-HSA-5625426;R-HSA-5617820;R-HSA-5617816;R-HSA-5618328;R-HSA-5618331;R-HSA-5624133;R-HSA-5624129;R-HSA-5638016;R-HSA-5624130;R-HSA-5625421;R-HSA-5625416;R-HSA-5626699;R-HSA-5624949;R-HSA-5638006;R-HSA-5626228;R-HSA-5638007;R-HSA-5638004;R-HSA-5626227;R-HSA-5624125;R-HSA-5624127;R-HSA-5624126;R-HSA-5626681;R-HSA-5624952;R-HSA-5638009;R-HSA-5617825;R-HSA-5626220;R-HSA-5…
R-HSA-8868773	rRNA processing in the nucleus and cytosol	0.894257	7	207	0.0149254	0.894257	7	15	0.00128833	9606	Homo sapiens	RPL34;RPL12;RPL22L1;RPS3A;RPS2;RPL26	R-HSA-6791223;R-HSA-6791222;R-HSA-6791221;R-HSA-6791218;R-HSA-6791228;R-HSA-6791227;R-HSA-6790906
R-HSA-446219	Synthesis of substrates in N-glycan biosythesis	0.894266	4	131	0.00944553	0.894266	4	48	0.00412265	9606	Homo sapiens	AMDHD2;ST8SIA4;PGM3;ST6GALNAC4	R-HSA-6803789;R-HSA-4084980;R-HSA-4084978;R-HSA-446185
R-HSA-204005	COPII-mediated vesicle transport	0.894451	2	76	0.00547985	0.894451	11	16	0.00137422	9606	Homo sapiens	SEC24D;CTSC	R-HSA-5694439;R-HSA-5694421;R-HSA-5694418;R-HSA-203973;R-HSA-5694417;R-HSA-5694446;R-HSA-5694527;R-HSA-204008;R-HSA-5694522;R-HSA-5694441;R-HSA-5694409
R-HSA-193368	Synthesis of bile acids and bile salts via 7alpha-hydroxycholesterol	0.894451	2	76	0.00547985	0.894451	3	39	0.00334965	9606	Homo sapiens	HSD3B7;AKR1C2	R-HSA-192160;R-HSA-192097;R-HSA-192036
R-HSA-6814122	Cooperation of PDCL (PhLP1) and TRiC/CCT in G-protein beta folding	0.895852	1	45	0.00324465	0.895852	2	11	0.000944774	9606	Homo sapiens	RGS6	R-HSA-8850529;R-HSA-8850539
R-HSA-991365	Activation of GABAB receptors	0.895852	1	45	0.00324465	0.895852	1	6	0.000515331	9606	Homo sapiens	KCNJ4	R-HSA-1013020
R-HSA-977444	GABA B receptor activation	0.895852	1	45	0.00324465	0.895852	1	7	0.00060122	9606	Homo sapiens	KCNJ4	R-HSA-1013020
R-HSA-2046106	alpha-linolenic acid (ALA) metabolism	0.895852	1	45	0.00324465	0.895852	2	15	0.00128833	9606	Homo sapiens	ELOVL5	R-HSA-2046088;R-HSA-2046100
R-HSA-391251	Protein folding	0.897159	3	105	0.00757084	0.897159	13	28	0.00240488	9606	Homo sapiens	TUBB3;KIF13A;RGS6	R-HSA-389956;R-HSA-390470;R-HSA-389955;R-HSA-8850529;R-HSA-389954;R-HSA-389964;R-HSA-389961;R-HSA-8850539;R-HSA-389974;R-HSA-389969;R-HSA-389970;R-HSA-389980;R-HSA-389976
R-HSA-381038	XBP1(S) activates chaperone genes	0.900684	3	106	0.00764294	0.900684	47	48	0.00412265	9606	Homo sapiens	CUL7;XBP1	R-HSA-1791131;R-HSA-1791130;R-HSA-1791066;R-HSA-1791064;R-HSA-1791128;R-HSA-8953356;R-HSA-1791071;R-HSA-1791134;R-HSA-1791069;R-HSA-1791133;R-HSA-1791123;R-HSA-1791058;R-HSA-1791122;R-HSA-1791186;R-HSA-1791057;R-HSA-1791184;R-HSA-1791124;R-HSA-1791060;R-HSA-1791114;R-HSA-1791177;R-HSA-1791112;R-HSA-1791054;R-HSA-1791116;R-HSA-1791169;R-HSA-1791108;R-HSA-1791172;R-HSA-1791096;R-HSA-1791167;R-HSA-1…
R-HSA-6802948	Signaling by high-kinase activity BRAF mutants	0.900966	1	46	0.00331675	0.900966	4	6	0.000515331	9606	Homo sapiens	IQGAP1	R-HSA-6802912;R-HSA-6802911;R-HSA-6802910;R-HSA-6803227
R-HSA-8953750	Transcriptional Regulation by E2F6	0.900966	1	46	0.00331675	0.900966	8	33	0.00283432	9606	Homo sapiens	CBX3	R-HSA-9007465;R-HSA-9007464;R-HSA-9007467;R-HSA-8953452;R-HSA-9007283;R-HSA-8953556;R-HSA-9007447;R-HSA-9007462
R-HSA-71336	Pentose phosphate pathway	0.900966	1	46	0.00331675	0.900966	2	20	0.00171777	9606	Homo sapiens	PGM3	R-HSA-8982667;R-HSA-6787329
R-HSA-749476	RNA Polymerase III Abortive And Retractive Initiation	0.900966	1	46	0.00331675	0.900966	1	13	0.00111655	9606	Homo sapiens	NFIA	R-HSA-113454
R-HSA-975576	N-glycan antennae elongation in the medial/trans-Golgi	0.900966	1	46	0.00331675	0.900966	1	14	0.00120244	9606	Homo sapiens	B4GALT1	R-HSA-975919
R-HSA-74158	RNA Polymerase III Transcription	0.900966	1	46	0.00331675	0.900966	1	25	0.00214721	9606	Homo sapiens	NFIA	R-HSA-113454
R-HSA-1445148	Translocation of SLC2A4 (GLUT4) to the plasma membrane	0.902581	2	78	0.00562405	0.902581	3	15	0.00128833	9606	Homo sapiens	TUBB3;SFN	R-HSA-1454689;R-HSA-2316347;R-HSA-1445149
R-HSA-5674135	MAP2K and MAPK activation	0.905829	1	47	0.00338885	0.905829	4	8	0.000687108	9606	Homo sapiens	IQGAP1	R-HSA-5672980;R-HSA-5672978;R-HSA-5672972;R-HSA-5672973
R-HSA-5696395	Formation of Incision Complex in GG-NER	0.905829	1	47	0.00338885	0.905829	2	10	0.000858885	9606	Homo sapiens	SUMO3	R-HSA-6790487;R-HSA-6790454
R-HSA-3108214	SUMOylation of DNA damage response and repair proteins	0.906424	2	79	0.00569616	0.906424	10	24	0.00206132	9606	Homo sapiens	SP100;SP110;SUMO3	R-HSA-3000348;R-HSA-3000399;R-HSA-4551616;R-HSA-4568914;R-HSA-4570463;R-HSA-4570553;R-HSA-3000433;R-HSA-2997616;R-HSA-4551768;R-HSA-4551738
R-HSA-75105	Fatty acyl-CoA biosynthesis	0.906424	2	79	0.00569616	0.906424	2	24	0.00206132	9606	Homo sapiens	ELOVL5;HACD3	R-HSA-548800;R-HSA-5676637
R-HSA-4086398	Ca2+ pathway	0.910124	2	80	0.00576826	0.910124	5	27	0.00231899	9606	Homo sapiens	MOV10;PPP3CA	R-HSA-2730872;R-HSA-4518575;R-HSA-4551465;R-HSA-4518585;R-HSA-4551451
R-HSA-8939902	Regulation of RUNX2 expression and activity	0.910124	2	80	0.00576826	0.910124	4	32	0.00274843	9606	Homo sapiens	STAT1;ESR1	R-HSA-8939900;R-HSA-9008015;R-HSA-9007999;R-HSA-8939904
R-HSA-427389	ERCC6 (CSB) and EHMT2 (G9a) positively regulate rRNA expression	0.910454	1	48	0.00346096	0.910454	1	4	0.000343554	9606	Homo sapiens	CBX3	R-HSA-427383
R-HSA-73933	Resolution of Abasic Sites (AP sites)	0.910454	1	48	0.00346096	0.910454	9	43	0.00369321	9606	Homo sapiens	NEIL1	R-HSA-5649734;R-HSA-5649701;R-HSA-5649726;R-HSA-5649711;R-HSA-5649724;R-HSA-5649708;R-HSA-5649725;R-HSA-5649723;R-HSA-5649705
R-HSA-71240	Tryptophan catabolism	0.910454	1	48	0.00346096	0.910454	1	16	0.00137422	9606	Homo sapiens	HAAO	R-HSA-71218
R-HSA-380108	Chemokine receptors bind chemokines	0.910454	1	48	0.00346096	0.910454	1	18	0.00154599	9606	Homo sapiens	CXCL12	R-HSA-374214
R-HSA-6788656	Histidine, lysine, phenylalanine, tyrosine, proline and tryptophan catabolism	0.912564	4	137	0.00987815	0.912564	4	53	0.00455209	9606	Homo sapiens	ALDH4A1;HAAO;PCBD1;PRODH	R-HSA-71218;R-HSA-70679;R-HSA-71146;R-HSA-70670
R-HSA-380270	Recruitment of mitotic centrosome proteins and complexes	0.913687	2	81	0.00584036	0.913687	3	3	0.000257666	9606	Homo sapiens	DLC1;MAST1	R-HSA-380311;R-HSA-380455;R-HSA-380283
R-HSA-69473	G2/M DNA damage checkpoint	0.913687	2	81	0.00584036	0.913687	4	12	0.00103066	9606	Homo sapiens	SLC22A5;SFN	R-HSA-5683735;R-HSA-69891;R-HSA-6799332;R-HSA-75016
R-HSA-5625886	Activated PKN1 stimulates transcription of AR (androgen receptor) regulated genes KLK2 and KLK3	0.914852	1	49	0.00353306	0.914852	11	11	0.000944774	9606	Homo sapiens	AR	R-HSA-5625717;R-HSA-5625797;R-HSA-5625796;R-HSA-5625745;R-HSA-5625870;R-HSA-5625774;R-HSA-5625849;R-HSA-5625848;R-HSA-5625784;R-HSA-5625883;R-HSA-5625738
R-HSA-3214841	PKMTs methylate histone lysines	0.914852	1	49	0.00353306	0.914852	2	22	0.00188955	9606	Homo sapiens	SMYD2	R-HSA-5638157;R-HSA-4827383
R-HSA-381676	Glucagon-like Peptide-1 (GLP1) regulates insulin secretion	0.914852	1	49	0.00353306	0.914852	1	11	0.000944774	9606	Homo sapiens	IQGAP1	R-HSA-381707
R-HSA-6809371	Formation of the cornified envelope	0.915324	4	138	0.00995025	0.915324	9	27	0.00231899	9606	Homo sapiens	DSP;KRT86	R-HSA-6814695;R-HSA-6810357;R-HSA-6814387;R-HSA-6811539;R-HSA-8942224;R-HSA-6814734;R-HSA-6814764;R-HSA-6814298;R-HSA-6810937
R-HSA-5668914	Diseases of metabolism	0.918402	7	217	0.0156464	0.918402	9	114	0.00979129	9606	Homo sapiens	ACY1;MCCC1;CYP1B1;MAT1A;OPLAH;UGT1A6	R-HSA-9036104;R-HSA-9035987;R-HSA-5604975;R-HSA-5603087;R-HSA-5579081;R-HSA-5603208;R-HSA-5605147;R-HSA-5604954;R-HSA-9036102
R-HSA-75893	TNF signaling	0.919034	1	50	0.00360516	0.919034	4	29	0.00249077	9606	Homo sapiens	USP2	R-HSA-140978;R-HSA-5357776;R-HSA-5357845;R-HSA-5357860
R-HSA-71403	Citric acid cycle (TCA cycle)	0.919034	1	50	0.00360516	0.919034	2	17	0.0014601	9606	Homo sapiens	ACO1	R-HSA-450975;R-HSA-70971
R-HSA-442660	Na+/Cl- dependent neurotransmitter transporters	0.919034	1	50	0.00360516	0.919034	1	15	0.00128833	9606	Homo sapiens	SLC6A9	R-HSA-444120
R-HSA-379716	Cytosolic tRNA aminoacylation	0.919034	1	50	0.00360516	0.919034	1	21	0.00180366	9606	Homo sapiens	PPA1	R-HSA-71732
R-HSA-380287	Centrosome maturation	0.920419	2	83	0.00598457	0.920419	6	6	0.000515331	9606	Homo sapiens	DLC1;MAST1	R-HSA-380311;R-HSA-380455;R-HSA-380294;R-HSA-380272;R-HSA-380303;R-HSA-380283
R-HSA-1234174	Regulation of Hypoxia-inducible Factor (HIF) by oxygen	0.920419	2	83	0.00598457	0.920419	7	20	0.00171777	9606	Homo sapiens	CITED2;AJUBA	R-HSA-1234163;R-HSA-1234179;R-HSA-1234177;R-HSA-1234167;R-HSA-1234183;R-HSA-1234159;R-HSA-1234173
R-HSA-2262749	Cellular response to hypoxia	0.920419	2	83	0.00598457	0.920419	7	20	0.00171777	9606	Homo sapiens	CITED2;AJUBA	R-HSA-1234163;R-HSA-1234179;R-HSA-1234177;R-HSA-1234167;R-HSA-1234183;R-HSA-1234159;R-HSA-1234173
R-HSA-8852135	Protein ubiquitination	0.920419	2	83	0.00598457	0.920419	9	32	0.00274843	9606	Homo sapiens	RNF144A;UBE2B	R-HSA-8943003;R-HSA-8852130;R-HSA-8943007;R-HSA-8943040;R-HSA-8943041;R-HSA-8938770;R-HSA-8942099;R-HSA-8938773;R-HSA-8942101
R-HSA-917937	Iron uptake and transport	0.920419	2	83	0.00598457	0.920419	4	34	0.00292021	9606	Homo sapiens	ACO1;ABCG2	R-HSA-5690886;R-HSA-917979;R-HSA-5690911;R-HSA-5690873
R-HSA-2029480	Fcgamma receptor (FCGR) dependent phagocytosis	0.921482	6	193	0.0139159	0.921482	14	42	0.00360732	9606	Homo sapiens	CYFIP2;LYN;VAV3;PRKCE;PIK3R2;PPAPDC1B	R-HSA-2029468;R-HSA-2029469;R-HSA-2029466;R-HSA-442592;R-HSA-2029273;R-HSA-2029465;R-HSA-2029271;R-HSA-198314;R-HSA-2029458;R-HSA-2029459;R-HSA-2130194;R-HSA-2029453;R-HSA-2029451;R-HSA-2197690
R-HSA-983231	Factors involved in megakaryocyte development and platelet production	0.921482	6	193	0.0139159	0.921482	8	43	0.00369321	9606	Homo sapiens	TUBB3;JMJD1C;AK3;KIF12;JAK2;CAP2	R-HSA-997263;R-HSA-983259;R-HSA-994169;R-HSA-1008248;R-HSA-997237;R-HSA-994148;R-HSA-983266;R-HSA-879459
R-HSA-1912422	Pre-NOTCH Expression and Processing	0.922452	3	113	0.00814767	0.922452	15	38	0.00326376	9606	Homo sapiens	LFNG;MOV10;B4GALT1	R-HSA-1912413;R-HSA-1912412;R-HSA-1606682;R-HSA-1912409;R-HSA-1912410;R-HSA-1912406;R-HSA-1912368;R-HSA-1912364;R-HSA-1912367;R-HSA-1912366;R-HSA-1912363;R-HSA-1912362;R-HSA-1606561;R-HSA-1912352;R-HSA-1912355
R-HSA-8955332	Carboxyterminal post-translational modifications of tubulin	0.923011	1	51	0.00367727	0.923011	6	6	0.000515331	9606	Homo sapiens	TUBB3	R-HSA-8955706;R-HSA-8955869;R-HSA-8955712;R-HSA-8865774;R-HSA-8867370;R-HSA-8866105
R-HSA-549132	Organic cation/anion/zwitterion transport	0.923011	1	51	0.00367727	0.923011	1	12	0.00103066	9606	Homo sapiens	SLC22A5	R-HSA-549297
R-HSA-432040	Vasopressin regulates renal water homeostasis via Aquaporins	0.923011	1	51	0.00367727	0.923011	1	15	0.00128833	9606	Homo sapiens	AQP3	R-HSA-445714
R-HSA-71387	Metabolism of carbohydrates	0.923439	15	413	0.0297786	0.923439	51	213	0.0182943	9606	Homo sapiens	SLC26A2;B4GALT1;SDC2;SDC3;SLC2A1;AKR1A1;HSPG2;NDST2;PGM3;CRYL1;CSPG5;AGRN;CD44;XYLB;CHST3	R-HSA-70272;R-HSA-1971487;R-HSA-8982667;R-HSA-1793176;R-HSA-1971482;R-HSA-1971483;R-HSA-2024084;R-HSA-2022919;R-HSA-70427;R-HSA-2076419;R-HSA-5661256;R-HSA-5653878;R-HSA-1889981;R-HSA-1667005;R-HSA-427555;R-HSA-2046265;R-HSA-1889978;R-HSA-5653873;R-HSA-5653886;R-HSA-2022065;R-HSA-2022063;R-HSA-2024108;R-HSA-2022061;R-HSA-2160915;R-HSA-2022056;R-HSA-2024100;R-HSA-2022052;R-HSA-5661290;R-HSA-197149…
R-HSA-2187338	Visual phototransduction	0.923754	5	168	0.0121133	0.923754	4	90	0.00772997	9606	Homo sapiens	SDC2;SDC3;NMT2;AGRN;HSPG2	R-HSA-2534087;R-HSA-2404131;R-HSA-2423785;R-HSA-2429643
R-HSA-5673001	RAF/MAP kinase cascade	0.924839	9	270	0.0194679	0.924839	8	39	0.00334965	9606	Homo sapiens	RET;RASA3;RANBP9;GFRA1;IQGAP1;FGFR4;JAK2;JAK3;JAK1	R-HSA-5658231;R-HSA-5672980;R-HSA-5672965;R-HSA-5672978;R-HSA-5658435;R-HSA-5672972;R-HSA-5672973;R-HSA-5672969
R-HSA-170834	Signaling by TGF-beta Receptor Complex	0.926654	2	85	0.00612878	0.926654	6	82	0.00704286	9606	Homo sapiens	PMEPA1;SKIL	R-HSA-2186741;R-HSA-2187355;R-HSA-2186747;R-HSA-173481;R-HSA-2186767;R-HSA-2187358
R-HSA-1638074	Keratan sulfate/keratin metabolism	0.926793	1	52	0.00374937	0.926793	3	15	0.00128833	9606	Homo sapiens	B4GALT1	R-HSA-2046298;R-HSA-2025723;R-HSA-2046265
R-HSA-5654741	Signaling by FGFR3	0.926793	1	52	0.00374937	0.926793	7	43	0.00369321	9606	Homo sapiens	GAB1	R-HSA-5654709;R-HSA-5654643;R-HSA-5654640;R-HSA-5654641;R-HSA-5654705;R-HSA-177931;R-HSA-5654637
R-HSA-156581	Methylation	0.926793	1	52	0.00374937	0.926793	1	13	0.00111655	9606	Homo sapiens	MAT1A	R-HSA-174391
R-HSA-163125	Post-translational modification: synthesis of GPI-anchored proteins	0.927818	3	115	0.00829187	0.927818	2	16	0.00137422	9606	Homo sapiens	PSCA;PIGQ;MSLN	R-HSA-162730;R-HSA-8940388
R-HSA-1660662	Glycosphingolipid metabolism	0.929596	2	86	0.00620088	0.929596	3	32	0.00274843	9606	Homo sapiens	GM2A;ESYT1	R-HSA-1605595;R-HSA-8857662;R-HSA-1605717
R-HSA-5683826	Surfactant metabolism	0.930389	1	53	0.00382147	0.930389	3	27	0.00231899	9606	Homo sapiens	CKAP4	R-HSA-5686304;R-HSA-5686286;R-HSA-5686301
R-HSA-416476	G alpha (q) signalling events	0.931855	9	274	0.0197563	0.931855	9	29	0.00249077	9606	Homo sapiens	EDN1;PLCB4;EDN2;GPR68;PRKCE;RPS6KA2;LPAR2;PIK3R2;PPOX	R-HSA-416358;R-HSA-114688;R-HSA-749448;R-HSA-425861;R-HSA-199895;R-HSA-749452;R-HSA-198746;R-HSA-398188;R-HSA-379048
R-HSA-2514859	Inactivation, recovery and regulation of the phototransduction cascade	0.933809	1	54	0.00389358	0.933809	1	19	0.00163188	9606	Homo sapiens	NMT2	R-HSA-2534087
R-HSA-1614558	Degradation of cysteine and homocysteine	0.933809	1	54	0.00389358	0.933809	1	23	0.00197544	9606	Homo sapiens	TSTD1	R-HSA-1655879
R-HSA-5684996	MAPK1/MAPK3 signaling	0.936738	9	277	0.0199726	0.936738	10	46	0.00395087	9606	Homo sapiens	RET;RASA3;RANBP9;GFRA1;IQGAP1;FGFR4;JAK2;JAK3;JAK1	R-HSA-109857;R-HSA-5658231;R-HSA-5672980;R-HSA-5672965;R-HSA-109858;R-HSA-5672978;R-HSA-5658435;R-HSA-5672972;R-HSA-5672973;R-HSA-5672969
R-HSA-2046104	alpha-linolenic (omega3) and linoleic (omega6) acid metabolism	0.937062	1	55	0.00396568	0.937062	4	25	0.00214721	9606	Homo sapiens	ELOVL5	R-HSA-2046094;R-HSA-2046088;R-HSA-2046100;R-HSA-2046083
R-HSA-1483191	Synthesis of PC	0.937062	1	55	0.00396568	0.937062	2	18	0.00154599	9606	Homo sapiens	LPCAT1	R-HSA-8873923;R-HSA-8873834
R-HSA-2173793	Transcriptional activity of SMAD2/SMAD3:SMAD4 heterotrimer	0.937062	1	55	0.00396568	0.937062	4	38	0.00326376	9606	Homo sapiens	SKIL	R-HSA-2186741;R-HSA-2186747;R-HSA-173481;R-HSA-2186767
R-HSA-2559582	Senescence-Associated Secretory Phenotype (SASP)	0.937768	2	89	0.00641719	0.937768	4	22	0.00188955	9606	Homo sapiens	CCNA1;RPS6KA2	R-HSA-3788705;R-HSA-198746;R-HSA-3857328;R-HSA-3788708
R-HSA-9018677	Biosynthesis of DHA-derived SPMs	0.937768	2	89	0.00641719	0.937768	2	58	0.00498153	9606	Homo sapiens	GSTM4;HPGD	R-HSA-9026777;R-HSA-9024766
R-HSA-5663220	RHO GTPases Activate Formins	0.938921	4	148	0.0106713	0.938921	4	27	0.00231899	9606	Homo sapiens	TUBB3;DLC1;MAST1;RHOB	R-HSA-5666070;R-HSA-5666160;R-HSA-5666129;R-HSA-5666169
R-HSA-72165	mRNA Splicing - Minor Pathway	0.940154	1	56	0.00403778	0.940154	5	5	0.000429443	9606	Homo sapiens	RNPC3	R-HSA-75079;R-HSA-75081;R-HSA-75080;R-HSA-75083;R-HSA-75082
R-HSA-2122947	NOTCH1 Intracellular Domain Regulates Transcription	0.940154	1	56	0.00403778	0.940154	1	16	0.00137422	9606	Homo sapiens	HDAC6	R-HSA-1912388
R-HSA-209776	Amine-derived hormones	0.940154	1	56	0.00403778	0.940154	1	21	0.00180366	9606	Homo sapiens	TH	R-HSA-209823
R-HSA-5693607	Processing of DNA double-strand break ends	0.940285	2	90	0.00648929	0.940285	15	17	0.0014601	9606	Homo sapiens	CCNA1;SLC22A5	R-HSA-5684887;R-HSA-5684052;R-HSA-5684882;R-HSA-5685011;R-HSA-5684081;R-HSA-5693542;R-HSA-5684071;R-HSA-5685156;R-HSA-5684096;R-HSA-5685985;R-HSA-5684140;R-HSA-5684108;R-HSA-5685994;R-HSA-5684875;R-HSA-5693608
R-HSA-1483249	Inositol phosphate metabolism	0.940285	2	90	0.00648929	0.940285	4	71	0.00609808	9606	Homo sapiens	PLCB4;IMPA2	R-HSA-1855177;R-HSA-1855210;R-HSA-1855211;R-HSA-1855154
R-HSA-199991	Membrane Trafficking	0.941724	25	659	0.047516	0.941724	75	218	0.0187237	9606	Homo sapiens	SCARB2;RHOBTB3;STON1;KIF12;STON2;GABARAP;MAP1LC3B;TUBB3;CLTCL1;SFN;MAN1A1;CTSC;CAP2;COG6;FNBP1;SYTL1;RAB27B;ANK3;RAB32;RAB30;RAB31;DLC1;RAB18;SEC24D;RIN2	R-HSA-8868230;R-HSA-5694421;R-HSA-5694418;R-HSA-5694417;R-HSA-5694428;R-HSA-1445149;R-HSA-8868236;R-HSA-8847635;R-HSA-2316347;R-HSA-5694413;R-HSA-8871196;R-HSA-8871194;R-HSA-8871193;R-HSA-5694409;R-HSA-190877;R-HSA-6807877;R-HSA-6807875;R-HSA-8877998;R-HSA-6814670;R-HSA-8867756;R-HSA-8868651;R-HSA-8867754;R-HSA-8868648;R-HSA-5694439;R-HSA-8868661;R-HSA-8868660;R-HSA-196017;R-HSA-8868659;R-HSA-681…
R-HSA-5693571	Nonhomologous End-Joining (NHEJ)	0.943095	1	57	0.00410989	0.943095	4	13	0.00111655	9606	Homo sapiens	SLC22A5	R-HSA-5686900;R-HSA-5686704;R-HSA-5693599;R-HSA-5686685
R-HSA-452723	Transcriptional regulation of pluripotent stem cells	0.943095	1	57	0.00410989	0.943095	1	35	0.0030061	9606	Homo sapiens	TSC22D1	R-HSA-2972965
R-HSA-5633007	Regulation of TP53 Activity	0.943832	5	178	0.0128344	0.943832	9	98	0.00841707	9606	Homo sapiens	CCNA1;SLC22A5;USP2;SMYD2;SGK1	R-HSA-5689972;R-HSA-6805109;R-HSA-6799332;R-HSA-6795460;R-HSA-6795473;R-HSA-6805022;R-HSA-6793661;R-HSA-3222237;R-HSA-6795290
R-HSA-157118	Signaling by NOTCH	0.944623	8	257	0.0185305	0.944623	32	152	0.0130551	9606	Homo sapiens	LFNG;MOV10;APH1B;B4GALT1;STAT1;MDK;HDAC6;MIB1	R-HSA-1912413;R-HSA-1912412;R-HSA-1606682;R-HSA-9013069;R-HSA-1912409;R-HSA-9021325;R-HSA-1912410;R-HSA-157640;R-HSA-1912406;R-HSA-1980112;R-HSA-9017817;R-HSA-1980109;R-HSA-9604294;R-HSA-1912388;R-HSA-9021334;R-HSA-2974731;R-HSA-157353;R-HSA-2172172;R-HSA-1912368;R-HSA-1912364;R-HSA-1912367;R-HSA-1912366;R-HSA-1980074;R-HSA-1912363;R-HSA-9013567;R-HSA-1912362;R-HSA-9014129;R-HSA-9013361;R-HSA-160…
R-HSA-5576891	Cardiac conduction	0.944734	4	151	0.0108876	0.944734	7	26	0.0022331	9606	Homo sapiens	KCNK5;KCNJ4;ATP2B4;ATP1B1	R-HSA-418309;R-HSA-5617182;R-HSA-5578910;R-HSA-1296046;R-HSA-5617179;R-HSA-5617178;R-HSA-936897
R-HSA-449147	Signaling by Interleukins	0.945538	24	640	0.0461461	0.945538	240	491	0.0421713	9606	Homo sapiens	LYN;IL20;ANXA2;STAT1;PIK3R2;PTPN13;SOCS2;MUC1;RPS6KA2;FSCN1;BLNK;RHOU;JAK2;JAK3;JAK1	R-HSA-452100;R-HSA-452097;R-HSA-450063;R-HSA-452108;R-HSA-1112602;R-HSA-8987266;R-HSA-1112604;R-HSA-8950405;R-HSA-8987270;R-HSA-8982163;R-HSA-1112587;R-HSA-8982162;R-HSA-452122;R-HSA-8982165;R-HSA-913424;R-HSA-8963734;R-HSA-8950423;R-HSA-8950441;R-HSA-6783556;R-HSA-508451;R-HSA-6786114;R-HSA-913451;R-HSA-6783552;R-HSA-6786124;R-HSA-8950448;R-HSA-8950453;R-HSA-6783524;R-HSA-6786095;R-HSA-6786092;R…
R-HSA-72187	mRNA 3'-end processing	0.945892	1	58	0.00418199	0.945892	3	3	0.000257666	9606	Homo sapiens	THOC6	R-HSA-8849157;R-HSA-72180;R-HSA-72185
R-HSA-912446	Meiotic recombination	0.945892	1	58	0.00418199	0.945892	2	9	0.000772997	9606	Homo sapiens	SLC22A5	R-HSA-9023941;R-HSA-9023943
R-HSA-2514856	The phototransduction cascade	0.945892	1	58	0.00418199	0.945892	1	27	0.00231899	9606	Homo sapiens	NMT2	R-HSA-2534087
R-HSA-2162123	Synthesis of Prostaglandins (PG) and Thromboxanes (TX)	0.945892	1	58	0.00418199	0.945892	1	32	0.00274843	9606	Homo sapiens	HPGD	R-HSA-2161662
R-HSA-1474165	Reproduction	0.946039	3	123	0.0088687	0.946039	4	24	0.00206132	9606	Homo sapiens	B4GALT1;SLC22A5;CD9	R-HSA-1297275;R-HSA-1297338;R-HSA-9023941;R-HSA-9023943
R-HSA-141424	Amplification of signal from the kinetochores	0.949422	2	94	0.00677771	0.949422	4	4	0.000343554	9606	Homo sapiens	DLC1;MAST1	R-HSA-141409;R-HSA-141431;R-HSA-141422;R-HSA-141439
R-HSA-141444	Amplification of signal from unattached kinetochores via a MAD2 inhibitory signal	0.949422	2	94	0.00677771	0.949422	4	4	0.000343554	9606	Homo sapiens	DLC1;MAST1	R-HSA-141409;R-HSA-141431;R-HSA-141422;R-HSA-141439
R-HSA-1614635	Sulfur amino acid metabolism	0.949422	2	94	0.00677771	0.949422	2	37	0.00317788	9606	Homo sapiens	TSTD1;MAT1A	R-HSA-174391;R-HSA-1655879
R-HSA-418597	G alpha (z) signalling events	0.95108	1	60	0.0043262	0.95108	3	10	0.000858885	9606	Homo sapiens	PRKCE	R-HSA-8982703;R-HSA-751040;R-HSA-8982709
R-HSA-4551638	SUMOylation of chromatin organization proteins	0.95108	1	60	0.0043262	0.95108	4	15	0.00128833	9606	Homo sapiens	SUMO3	R-HSA-4570485;R-HSA-4615987;R-HSA-4615839;R-HSA-4615900
R-HSA-5339562	Uptake and actions of bacterial toxins	0.95108	1	60	0.0043262	0.95108	4	65	0.00558275	9606	Homo sapiens	CD9	R-HSA-5336417;R-HSA-5336420;R-HSA-5336422;R-HSA-5336413
R-HSA-109582	Hemostasis	0.951142	31	806	0.0581152	0.951142	45	327	0.0280855	9606	Homo sapiens	SDC2;SDC3;JMJD1C;AK3;PIK3R2;KIF12;GRB14;TUBB3;ITGAV;JAK2;CAP2;S100A10;LYN;GUCY1A3;VAV3;TGFB2;ANXA2;CAV1;PRKCE;ATP2B4;RAB27B;ATP1B1;SEPP1;RHOB;P2RX4;CD9;ITGA6;MAGED2;GAS6;CD44	R-HSA-997263;R-HSA-139842;R-HSA-210304;R-HSA-418309;R-HSA-425861;R-HSA-204549;R-HSA-430158;R-HSA-392143;R-HSA-8870732;R-HSA-434637;R-HSA-442314;R-HSA-139855;R-HSA-204813;R-HSA-434633;R-HSA-114577;R-HSA-204434;R-HSA-481044;R-HSA-983259;R-HSA-202710;R-HSA-453200;R-HSA-375133;R-HSA-158750;R-HSA-392152;R-HSA-432295;R-HSA-419490;R-HSA-2870221;R-HSA-442273;R-HSA-481007;R-HSA-114600;R-HSA-437932;R-HSA-9…
R-HSA-6804756	Regulation of TP53 Activity through Phosphorylation	0.951488	2	95	0.00684981	0.951488	2	26	0.0022331	9606	Homo sapiens	CCNA1;SLC22A5	R-HSA-6805109;R-HSA-6799332
R-HSA-5654736	Signaling by FGFR1	0.953484	1	61	0.0043983	0.953484	7	48	0.00412265	9606	Homo sapiens	GAB1	R-HSA-5654692;R-HSA-5654596;R-HSA-5654594;R-HSA-5654690;R-HSA-5654592;R-HSA-5654591;R-HSA-177931
R-HSA-5655253	Signaling by FGFR2 in disease	0.953484	1	61	0.0043983	0.953484	3	28	0.00240488	9606	Homo sapiens	GAB1	R-HSA-5655245;R-HSA-5655323;R-HSA-5655320
R-HSA-195258	RHO GTPase Effectors	0.954222	10	315	0.0227125	0.954222	48	107	0.00919007	9606	Homo sapiens	CYFIP2;AR;TUBB3;DLC1;NOXA1;MAST1;SFN;IQGAP1;MYH10;RHOB	R-HSA-5666070;R-HSA-2029469;R-HSA-5625745;R-HSA-2029466;R-HSA-5623632;R-HSA-5666129;R-HSA-2029465;R-HSA-75016;R-HSA-419087;R-HSA-8981443;R-HSA-5667037;R-HSA-419083;R-HSA-5625883;R-HSA-5625797;R-HSA-5625796;R-HSA-5668932;R-HSA-5623622;R-HSA-5666178;R-HSA-5625870;R-HSA-2197690;R-HSA-5626507;R-HSA-5672329;R-HSA-5625738;R-HSA-5626549;R-HSA-5625717;R-HSA-5668978;R-HSA-419232;R-HSA-5666160;R-HSA-567230…
R-HSA-388841	Costimulation by the CD28 family	0.955382	2	97	0.00699402	0.955382	6	34	0.00292021	9606	Homo sapiens	LYN;PIK3R2	R-HSA-389158;R-HSA-388833;R-HSA-388832;R-HSA-388829;R-HSA-388831;R-HSA-388830
R-HSA-187577	SCF(Skp2)-mediated degradation of p27/p21	0.955771	1	62	0.0044704	0.955771	4	7	0.00060122	9606	Homo sapiens	CCNA1	R-HSA-187552;R-HSA-187520;R-HSA-187574;R-HSA-187575
R-HSA-73884	Base Excision Repair	0.955771	1	62	0.0044704	0.955771	15	87	0.0074723	9606	Homo sapiens	NEIL1	R-HSA-5649655;R-HSA-5649726;R-HSA-5649724;R-HSA-5649725;R-HSA-5649658;R-HSA-5649723;R-HSA-5649657;R-HSA-5649734;R-HSA-5649671;R-HSA-5649701;R-HSA-5649664;R-HSA-5649711;R-HSA-5649708;R-HSA-5649705;R-HSA-5649673
R-HSA-112043	PLC beta mediated events	0.955771	1	62	0.0044704	0.955771	3	23	0.00197544	9606	Homo sapiens	PLCB4	R-HSA-112037;R-HSA-111879;R-HSA-111870
R-HSA-977443	GABA receptor activation	0.955771	1	62	0.0044704	0.955771	1	9	0.000772997	9606	Homo sapiens	KCNJ4	R-HSA-1013020
R-HSA-2871809	FCERI mediated Ca+2 mobilization	0.956794	3	129	0.00930132	0.956794	8	11	0.000944774	9606	Homo sapiens	LYN;VAV3;PPP3CA	R-HSA-2730872;R-HSA-2730888;R-HSA-2730858;R-HSA-2730847;R-HSA-2730849;R-HSA-2730833;R-HSA-2730867;R-HSA-2730885
R-HSA-2029485	Role of phospholipids in phagocytosis	0.956794	3	129	0.00930132	0.956794	4	12	0.00103066	9606	Homo sapiens	PRKCE;PIK3R2;PPAPDC1B	R-HSA-2029468;R-HSA-2029273;R-HSA-2029271;R-HSA-198314
R-HSA-446193	Biosynthesis of the N-glycan precursor (dolichol lipid-linked oligosaccharide, LLO) and transfer to a nascent protein	0.957848	4	159	0.0114644	0.957848	4	62	0.00532509	9606	Homo sapiens	AMDHD2;ST8SIA4;PGM3;ST6GALNAC4	R-HSA-6803789;R-HSA-4084980;R-HSA-4084978;R-HSA-446185
R-HSA-73777	RNA Polymerase I Chain Elongation	0.957945	1	63	0.0045425	0.957945	1	1	8.58885e-05	9606	Homo sapiens	CBX3	R-HSA-74986
R-HSA-112040	G-protein mediated events	0.957945	1	63	0.0045425	0.957945	3	32	0.00274843	9606	Homo sapiens	PLCB4	R-HSA-112037;R-HSA-111879;R-HSA-111870
R-HSA-5620912	Anchoring of the basal body to the plasma membrane	0.958976	2	99	0.00713822	0.958976	8	9	0.000772997	9606	Homo sapiens	DLC1;MAST1	R-HSA-5626228;R-HSA-5626227;R-HSA-5626220;R-HSA-5626223;R-HSA-5626681;R-HSA-5617816;R-HSA-5626699;R-HSA-5638009
R-HSA-373080	Class B/2 (Secretin family receptors)	0.958976	2	99	0.00713822	0.958976	3	20	0.00171777	9606	Homo sapiens	RAMP1;WNT4	R-HSA-420127;R-HSA-420265;R-HSA-201708
R-HSA-112310	Neurotransmitter release cycle	0.958976	2	99	0.00713822	0.958976	2	36	0.00309199	9606	Homo sapiens	NAAA;ABAT	R-HSA-916855;R-HSA-6803753
R-HSA-400253	Circadian Clock	0.958976	2	99	0.00713822	0.958976	3	59	0.00506742	9606	Homo sapiens	HELZ2;LYN	R-HSA-879724;R-HSA-1368065;R-HSA-1801587
R-HSA-194441	Metabolism of non-coding RNA	0.960013	1	64	0.00461461	0.960013	1	6	0.000515331	9606	Homo sapiens	LYN	R-HSA-191784
R-HSA-191859	snRNP Assembly	0.960013	1	64	0.00461461	0.960013	1	6	0.000515331	9606	Homo sapiens	LYN	R-HSA-191784
R-HSA-1483166	Synthesis of PA	0.961979	1	65	0.00468671	0.961979	1	17	0.0014601	9606	Homo sapiens	LPCAT1	R-HSA-75885
R-HSA-72312	rRNA processing	0.962381	7	245	0.0176653	0.962381	7	21	0.00180366	9606	Homo sapiens	RPL34;RPL12;RPL22L1;RPS3A;RPS2;RPL26	R-HSA-6791223;R-HSA-6791222;R-HSA-6791221;R-HSA-6791218;R-HSA-6791228;R-HSA-6791227;R-HSA-6790906
R-HSA-2500257	Resolution of Sister Chromatid Cohesion	0.962812	3	133	0.00958973	0.962812	4	8	0.000687108	9606	Homo sapiens	TUBB3;DLC1;MAST1	R-HSA-2484822;R-HSA-1638803;R-HSA-2468287;R-HSA-1638821
R-HSA-3371556	Cellular response to heat stress	0.962812	3	133	0.00958973	0.962812	3	29	0.00249077	9606	Homo sapiens	EEF1A1;BAG3;HDAC6	R-HSA-3371591;R-HSA-5324632;R-HSA-5252079
R-HSA-5693565	Recruitment and ATM-mediated phosphorylation of repair and signaling proteins at DNA double strand breaks	0.963849	1	66	0.00475881	0.963849	29	35	0.0030061	9606	Homo sapiens	SLC22A5	R-HSA-5682967;R-HSA-5683735;R-HSA-69891;R-HSA-5682965;R-HSA-5683986;R-HSA-5693598;R-HSA-5682588;R-HSA-5682586;R-HSA-5683801;R-HSA-5682629;R-HSA-5683077;R-HSA-5693583;R-HSA-5683405;R-HSA-5682992;R-HSA-5693566;R-HSA-5683967;R-HSA-5683964;R-HSA-5683384;R-HSA-5683385;R-HSA-5682598;R-HSA-5682983;R-HSA-5693602;R-HSA-5693536;R-HSA-5683425;R-HSA-5682607;R-HSA-5682863;R-HSA-5693551;R-HSA-5693549;R-HSA-568…
R-HSA-8979227	Triglyceride metabolism	0.963849	1	66	0.00475881	0.963849	1	24	0.00206132	9606	Homo sapiens	CAV1	R-HSA-163418
R-HSA-2142753	Arachidonic acid metabolism	0.964518	4	164	0.0118249	0.964518	9	77	0.00661342	9606	Homo sapiens	HPGD;CYP1B1;CYP4F11	R-HSA-2161792;R-HSA-2161745;R-HSA-2161890;R-HSA-211873;R-HSA-2161795;R-HSA-2161940;R-HSA-2161814;R-HSA-2161899;R-HSA-2161662
R-HSA-111885	Opioid Signalling	0.96535	2	103	0.00742663	0.96535	5	49	0.00420854	9606	Homo sapiens	PPP3CA;PLCB4	R-HSA-112037;R-HSA-201783;R-HSA-111879;R-HSA-201787;R-HSA-111870
R-HSA-73856	RNA Polymerase II Transcription Termination	0.965626	1	67	0.00483092	0.965626	1	4	0.000343554	9606	Homo sapiens	THOC6	R-HSA-72180
R-HSA-109688	Cleavage of Growing Transcript in the Termination Region	0.965626	1	67	0.00483092	0.965626	1	4	0.000343554	9606	Homo sapiens	THOC6	R-HSA-72180
R-HSA-445717	Aquaporin-mediated transport	0.965626	1	67	0.00483092	0.965626	5	25	0.00214721	9606	Homo sapiens	AQP3	R-HSA-445714;R-HSA-507871;R-HSA-507870;R-HSA-507869;R-HSA-507868
R-HSA-9006927	Signaling by Non-Receptor Tyrosine Kinases	0.965626	1	67	0.00483092	0.965626	5	52	0.0044662	9606	Homo sapiens	GPNMB	R-HSA-8857555;R-HSA-8857583;R-HSA-8857549;R-HSA-8857565;R-HSA-8857577
R-HSA-8848021	Signaling by PTK6	0.965626	1	67	0.00483092	0.965626	5	52	0.0044662	9606	Homo sapiens	GPNMB	R-HSA-8857555;R-HSA-8857583;R-HSA-8857549;R-HSA-8857565;R-HSA-8857577
R-HSA-975155	MyD88 dependent cascade initiated on endosome	0.966788	2	104	0.00749874	0.966788	7	62	0.00532509	9606	Homo sapiens	RPS6KA2;IRF7	R-HSA-975118;R-HSA-933533;R-HSA-199895;R-HSA-933531;R-HSA-198746;R-HSA-975188;R-HSA-975106
R-HSA-168181	Toll Like Receptor 7/8 (TLR7/8) Cascade	0.966788	2	104	0.00749874	0.966788	7	63	0.00541098	9606	Homo sapiens	RPS6KA2;IRF7	R-HSA-975118;R-HSA-933533;R-HSA-199895;R-HSA-933531;R-HSA-198746;R-HSA-975188;R-HSA-975106
R-HSA-422356	Regulation of insulin secretion	0.966788	2	104	0.00749874	0.966788	2	37	0.00317788	9606	Homo sapiens	SLC2A1;IQGAP1	R-HSA-499981;R-HSA-381707
R-HSA-5683057	MAPK family signaling cascades	0.967102	10	328	0.0236499	0.967102	12	86	0.00738641	9606	Homo sapiens	RET;MOV10;RASA3;RANBP9;GFRA1;IQGAP1;FGFR4;JAK2;JAK3;JAK1	R-HSA-109857;R-HSA-5658231;R-HSA-5672980;R-HSA-5672965;R-HSA-109858;R-HSA-5672978;R-HSA-5658435;R-HSA-5687103;R-HSA-5672972;R-HSA-5672973;R-HSA-5687113;R-HSA-5672969
R-HSA-8956321	Nucleotide salvage	0.967317	1	68	0.00490302	0.967317	1	21	0.00180366	9606	Homo sapiens	ADK	R-HSA-109624
R-HSA-379724	tRNA Aminoacylation	0.967317	1	68	0.00490302	0.967317	1	42	0.00360732	9606	Homo sapiens	PPA1	R-HSA-71732
R-HSA-168643	Nucleotide-binding domain, leucine rich repeat containing receptor (NLR) signaling pathways	0.968924	1	69	0.00497512	0.968924	4	45	0.00386498	9606	Homo sapiens	P2RX4	R-HSA-877198;R-HSA-877178;R-HSA-877158;R-HSA-877187
R-HSA-163841	Gamma carboxylation, hypusine formation and arylsulfatase activation	0.968924	1	69	0.00497512	0.968924	3	39	0.00334965	9606	Homo sapiens	GAS6	R-HSA-163810;R-HSA-163843;R-HSA-163809
R-HSA-450294	MAP kinase activation	0.968924	1	69	0.00497512	0.968924	2	32	0.00274843	9606	Homo sapiens	RPS6KA2	R-HSA-199895;R-HSA-198746
R-HSA-190236	Signaling by FGFR	0.969494	2	106	0.00764294	0.969494	48	142	0.0121962	9606	Homo sapiens	GAB1;FGFR4	R-HSA-5654614;R-HSA-5654422;R-HSA-5654423;R-HSA-5654612;R-HSA-5654418;R-HSA-5654163;R-HSA-5654622;R-HSA-177931;R-HSA-5654620;R-HSA-5654428;R-HSA-5654684;R-HSA-5654426;R-HSA-5654169;R-HSA-5654425;R-HSA-5654662;R-HSA-5654151;R-HSA-5654663;R-HSA-5654596;R-HSA-5654594;R-HSA-5654658;R-HSA-5654659;R-HSA-5654592;R-HSA-5654734;R-HSA-5654669;R-HSA-5654667;R-HSA-5654664;R-HSA-1307955;R-HSA-5654709;R-HSA-56…
R-HSA-6811434	COPI-dependent Golgi-to-ER retrograde traffic	0.969494	2	106	0.00764294	0.969494	2	11	0.000944774	9606	Homo sapiens	TUBB3;KIF12	R-HSA-6811426;R-HSA-6811423
R-HSA-1234176	Oxygen-dependent proline hydroxylation of Hypoxia-inducible Factor Alpha	0.970453	1	70	0.00504723	0.970453	6	12	0.00103066	9606	Homo sapiens	AJUBA	R-HSA-1234163;R-HSA-1234179;R-HSA-1234177;R-HSA-1234183;R-HSA-1234159;R-HSA-1234173
R-HSA-5658442	Regulation of RAS by GAPs	0.970453	1	70	0.00504723	0.970453	2	5	0.000429443	9606	Homo sapiens	RASA3	R-HSA-5658231;R-HSA-5658435
R-HSA-69580	p53-Dependent G1/S DNA damage checkpoint	0.970453	1	70	0.00504723	0.970453	1	22	0.00188955	9606	Homo sapiens	CCNA1	R-HSA-187934
R-HSA-69563	p53-Dependent G1 DNA Damage Response	0.970453	1	70	0.00504723	0.970453	1	22	0.00188955	9606	Homo sapiens	CCNA1	R-HSA-187934
R-HSA-2730905	Role of LAT2/NTAL/LAB on calcium mobilization	0.970766	2	107	0.00771505	0.970766	4	7	0.00060122	9606	Homo sapiens	LYN;PIK3R2	R-HSA-2730842;R-HSA-2730860;R-HSA-2730884;R-HSA-2730870
R-HSA-168164	Toll Like Receptor 3 (TLR3) Cascade	0.970766	2	107	0.00771505	0.970766	6	60	0.00515331	9606	Homo sapiens	RPS6KA2;IRF7	R-HSA-9013979;R-HSA-9013978;R-HSA-199895;R-HSA-177671;R-HSA-168933;R-HSA-198746
R-HSA-6790901	rRNA modification in the nucleus and cytosol	0.971906	1	71	0.00511933	0.971906	1	8	0.000687108	9606	Homo sapiens	RPS2	R-HSA-6790906
R-HSA-211976	Endogenous sterols	0.971906	1	71	0.00511933	0.971906	1	19	0.00163188	9606	Homo sapiens	CYP1B1	R-HSA-211951
R-HSA-381340	Transcriptional regulation of white adipocyte differentiation	0.971987	2	108	0.00778715	0.971987	10	18	0.00154599	9606	Homo sapiens	HELZ2;LYN	R-HSA-1183058;R-HSA-560472;R-HSA-560473;R-HSA-560491;R-HSA-560493;R-HSA-560510;R-HSA-381309;R-HSA-1183003;R-HSA-560498;R-HSA-560517
R-HSA-983695	Antigen activates B Cell Receptor (BCR) leading to generation of second messengers	0.971987	2	108	0.00778715	0.971987	4	17	0.0014601	9606	Homo sapiens	LYN;BLNK	R-HSA-983709;R-HSA-983704;R-HSA-983703;R-HSA-1112666
R-HSA-168138	Toll Like Receptor 9 (TLR9) Cascade	0.971987	2	108	0.00778715	0.971987	7	66	0.00566864	9606	Homo sapiens	RPS6KA2;IRF7	R-HSA-975118;R-HSA-933533;R-HSA-199895;R-HSA-933531;R-HSA-198746;R-HSA-975188;R-HSA-975106
R-HSA-937061	TRIF(TICAM1)-mediated TLR4 signaling	0.971987	2	108	0.00778715	0.971987	6	57	0.00489565	9606	Homo sapiens	RPS6KA2;IRF7	R-HSA-199895;R-HSA-177671;R-HSA-166245;R-HSA-168933;R-HSA-198746;R-HSA-166271
R-HSA-166166	MyD88-independent TLR4 cascade	0.971987	2	108	0.00778715	0.971987	6	59	0.00506742	9606	Homo sapiens	RPS6KA2;IRF7	R-HSA-199895;R-HSA-177671;R-HSA-166245;R-HSA-168933;R-HSA-198746;R-HSA-166271
R-HSA-174184	Cdc20:Phospho-APC/C mediated degradation of Cyclin A	0.973288	1	72	0.00519143	0.973288	3	3	0.000257666	9606	Homo sapiens	CCNA1	R-HSA-174171;R-HSA-174104;R-HSA-174255
R-HSA-5685942	HDR through Homologous Recombination (HRR)	0.973288	1	72	0.00519143	0.973288	12	19	0.00163188	9606	Homo sapiens	SLC22A5	R-HSA-5693620;R-HSA-5693589;R-HSA-5686469;R-HSA-5686483;R-HSA-5693539;R-HSA-5693584;R-HSA-5685838;R-HSA-5685341;R-HSA-5686410;R-HSA-5686440;R-HSA-5693593;R-HSA-5693561
R-HSA-5690714	CD22 mediated BCR regulation	0.973288	1	72	0.00519143	0.973288	1	4	0.000343554	9606	Homo sapiens	LYN	R-HSA-5690702
R-HSA-5362517	Signaling by Retinoic Acid	0.973288	1	72	0.00519143	0.973288	2	21	0.00180366	9606	Homo sapiens	CRABP1	R-HSA-5622134;R-HSA-5362525
R-HSA-156584	Cytosolic sulfonation of small molecules	0.973288	1	72	0.00519143	0.973288	1	24	0.00206132	9606	Homo sapiens	SLC26A2	R-HSA-427555
R-HSA-69615	G1/S DNA Damage Checkpoints	0.973288	1	72	0.00519143	0.973288	1	27	0.00231899	9606	Homo sapiens	CCNA1	R-HSA-187934
R-HSA-453279	Mitotic G1-G1/S phases	0.974116	4	173	0.0124739	0.974116	11	98	0.00841707	9606	Homo sapiens	LYN;CCNA1;JAK2	R-HSA-187552;R-HSA-187520;R-HSA-1363303;R-HSA-187574;R-HSA-187575;R-HSA-1363314;R-HSA-8942607;R-HSA-8961888;R-HSA-1363311;R-HSA-1363306;R-HSA-8961895
R-HSA-69618	Mitotic Spindle Checkpoint	0.974282	2	110	0.00793136	0.974282	4	7	0.00060122	9606	Homo sapiens	DLC1;MAST1	R-HSA-141409;R-HSA-141431;R-HSA-141422;R-HSA-141439
R-HSA-179419	APC:Cdc20 mediated degradation of cell cycle proteins prior to satisfation of the cell cycle checkpoint	0.974602	1	73	0.00526354	0.974602	3	6	0.000515331	9606	Homo sapiens	CCNA1	R-HSA-174171;R-HSA-174104;R-HSA-174255
R-HSA-68949	Orc1 removal from chromatin	0.974602	1	73	0.00526354	0.974602	1	4	0.000343554	9606	Homo sapiens	CCNA1	R-HSA-68944
R-HSA-389661	Glyoxylate metabolism and glycine degradation	0.974602	1	73	0.00526354	0.974602	1	23	0.00197544	9606	Homo sapiens	ALDH4A1	R-HSA-6784399
R-HSA-1989781	PPARA activates gene expression	0.975017	4	174	0.012546	0.975017	41	41	0.00352143	9606	Homo sapiens	HELZ2;LYN;PEX11A	R-HSA-1655826;R-HSA-1989778;R-HSA-1989779;R-HSA-560517;R-HSA-1989776;R-HSA-1989777;R-HSA-1989774;R-HSA-560473;R-HSA-1989775;R-HSA-1989772;R-HSA-1989773;R-HSA-1989770;R-HSA-1368065;R-HSA-1989771;R-HSA-1989768;R-HSA-1989767;R-HSA-1989764;R-HSA-1989765;R-HSA-1989762;R-HSA-1989760;R-HSA-1989761;R-HSA-1989758;R-HSA-1989759;R-HSA-879724;R-HSA-1989756;R-HSA-1989757;R-HSA-1989754;R-HSA-1989755;R-HSA-1989…
R-HSA-192105	Synthesis of bile acids and bile salts	0.975361	2	111	0.00800346	0.975361	9	83	0.00712875	9606	Homo sapiens	HSD3B7;AKR1C2	R-HSA-192160;R-HSA-192097;R-HSA-193841;R-HSA-192036;R-HSA-193781;R-HSA-193816;R-HSA-193800;R-HSA-193758;R-HSA-193789
R-HSA-5693606	DNA Double Strand Break Response	0.975852	1	74	0.00533564	0.975852	35	44	0.00377909	9606	Homo sapiens	SLC22A5	R-HSA-5682967;R-HSA-5683735;R-HSA-69891;R-HSA-5682965;R-HSA-5683986;R-HSA-5693598;R-HSA-5682588;R-HSA-5682586;R-HSA-5683801;R-HSA-3785768;R-HSA-5682629;R-HSA-5683077;R-HSA-5693583;R-HSA-5683405;R-HSA-75172;R-HSA-5682992;R-HSA-75174;R-HSA-5693566;R-HSA-5683967;R-HSA-5683964;R-HSA-5682044;R-HSA-5683384;R-HSA-5683385;R-HSA-5682598;R-HSA-5682983;R-HSA-5693540;R-HSA-5693602;R-HSA-5693536;R-HSA-5683425…
R-HSA-69017	CDK-mediated phosphorylation and removal of Cdc6	0.975852	1	74	0.00533564	0.975852	1	4	0.000343554	9606	Homo sapiens	CCNA1	R-HSA-69005
R-HSA-74259	Purine catabolism	0.975852	1	74	0.00533564	0.975852	1	28	0.00240488	9606	Homo sapiens	DNPH1	R-HSA-8953339
R-HSA-8878171	Transcriptional regulation by RUNX1	0.976514	7	261	0.0188189	0.976514	30	132	0.0113373	9606	Homo sapiens	LGALS3;MOV10;ELF1;TNFRSF18;ESR1	R-HSA-8938440;R-HSA-8937097;R-HSA-8938507;R-HSA-8931981;R-HSA-8938382;R-HSA-8932033;R-HSA-8936068;R-HSA-8932037;R-HSA-8938965;R-HSA-8938389;R-HSA-8935766;R-HSA-8935785;R-HSA-8938987;R-HSA-8932076;R-HSA-8937134;R-HSA-8938913;R-HSA-8877485;R-HSA-8938981;R-HSA-8932070;R-HSA-8935864;R-HSA-8939129;R-HSA-8935930;R-HSA-8936058;R-HSA-8938938;R-HSA-8877493;R-HSA-8877490;R-HSA-8932084;R-HSA-8932020;R-HSA-8…
R-HSA-400206	Regulation of lipid metabolism by Peroxisome proliferator-activated receptor alpha (PPARalpha)	0.976732	4	176	0.0126902	0.976732	42	44	0.00377909	9606	Homo sapiens	HELZ2;LYN;PEX11A	R-HSA-400143;R-HSA-1655826;R-HSA-1989778;R-HSA-1989779;R-HSA-560517;R-HSA-1989776;R-HSA-1989777;R-HSA-1989774;R-HSA-560473;R-HSA-1989775;R-HSA-1989772;R-HSA-1989773;R-HSA-1989770;R-HSA-1368065;R-HSA-1989771;R-HSA-1989768;R-HSA-1989767;R-HSA-1989764;R-HSA-1989765;R-HSA-1989762;R-HSA-1989760;R-HSA-1989761;R-HSA-1989758;R-HSA-1989759;R-HSA-879724;R-HSA-1989756;R-HSA-1989757;R-HSA-1989754;R-HSA-19897…
R-HSA-176409	APC/C:Cdc20 mediated degradation of mitotic proteins	0.97704	1	75	0.00540774	0.97704	3	13	0.00111655	9606	Homo sapiens	CCNA1	R-HSA-174171;R-HSA-174104;R-HSA-174255
R-HSA-5689880	Ub-specific processing proteases	0.977251	5	206	0.0148533	0.977251	7	40	0.00343554	9606	Homo sapiens	IFIH1;AR;CCNA1;DDX58;USP2	R-HSA-5689972;R-HSA-5696564;R-HSA-5697009;R-HSA-936390;R-HSA-5690159;R-HSA-5696605;R-HSA-5696600
R-HSA-446203	Asparagine N-linked glycosylation	0.97787	13	420	0.0302834	0.97787	27	143	0.0122821	9606	Homo sapiens	B4GALT1;COG6;ANK3;TUBB3;DLC1;AMDHD2;PGM3;ST8SIA4;MAN1A1;SEC24D;ST6GALNAC4;CTSC;CAP2	R-HSA-5694421;R-HSA-5694418;R-HSA-203973;R-HSA-5694417;R-HSA-6809006;R-HSA-5694428;R-HSA-4084980;R-HSA-6809003;R-HSA-4084978;R-HSA-964737;R-HSA-964830;R-HSA-6809011;R-HSA-6809010;R-HSA-964825;R-HSA-5694413;R-HSA-5694409;R-HSA-975919;R-HSA-6807877;R-HSA-6807875;R-HSA-5694527;R-HSA-6803789;R-HSA-204008;R-HSA-5694522;R-HSA-446185;R-HSA-5694439;R-HSA-5694446;R-HSA-5694441
R-HSA-176814	Activation of APC/C and APC/C:Cdc20 mediated degradation of mitotic proteins	0.97817	1	76	0.00547985	0.97817	3	15	0.00128833	9606	Homo sapiens	CCNA1	R-HSA-174171;R-HSA-174104;R-HSA-174255
R-HSA-448424	Interleukin-17 signaling	0.979244	1	77	0.00555195	0.979244	2	35	0.0030061	9606	Homo sapiens	RPS6KA2	R-HSA-199895;R-HSA-198746
R-HSA-1834949	Cytosolic sensors of pathogen-associated DNA	0.979244	1	77	0.00555195	0.979244	1	48	0.00412265	9606	Homo sapiens	IRF7	R-HSA-9604487
R-HSA-8936459	RUNX1 regulates genes involved in megakaryocyte differentiation and platelet function	0.980266	1	78	0.00562405	0.980266	1	33	0.00283432	9606	Homo sapiens	MOV10	R-HSA-8937097
R-HSA-69275	G2/M Transition	0.980769	5	211	0.0152138	0.980769	23	78	0.0066993	9606	Homo sapiens	CCNA1;TUBB3;DLC1;MAST1;AJUBA	R-HSA-380455;R-HSA-380294;R-HSA-170087;R-HSA-170084;R-HSA-170116;R-HSA-4088024;R-HSA-380303;R-HSA-170088;R-HSA-8853419;R-HSA-170158;R-HSA-8852298;R-HSA-170156;R-HSA-380311;R-HSA-3000319;R-HSA-380272;R-HSA-8852306;R-HSA-8853405;R-HSA-2574845;R-HSA-3000310;R-HSA-69754;R-HSA-380283;R-HSA-2574840;R-HSA-8852280
R-HSA-5619102	SLC transporter disorders	0.981363	3	151	0.0108876	0.981363	3	66	0.00566864	9606	Homo sapiens	SLC26A2;SLC22A5;SLC2A1	R-HSA-5632804;R-HSA-3560789;R-HSA-5625674
R-HSA-453274	Mitotic G2-G2/M phases	0.982029	5	213	0.015358	0.982029	25	80	0.00687108	9606	Homo sapiens	CCNA1;TUBB3;DLC1;MAST1;AJUBA	R-HSA-380294;R-HSA-170116;R-HSA-380303;R-HSA-8852298;R-HSA-380311;R-HSA-3000319;R-HSA-8852306;R-HSA-8853405;R-HSA-2574845;R-HSA-3000310;R-HSA-2574840;R-HSA-380455;R-HSA-187937;R-HSA-170087;R-HSA-170084;R-HSA-4088024;R-HSA-170088;R-HSA-8853419;R-HSA-170158;R-HSA-170156;R-HSA-380272;R-HSA-187959;R-HSA-69754;R-HSA-380283;R-HSA-8852280
R-HSA-5250913	Positive epigenetic regulation of rRNA expression	0.98216	1	80	0.00576826	0.98216	1	7	0.00060122	9606	Homo sapiens	CBX3	R-HSA-427383
R-HSA-159236	Transport of Mature mRNA derived from an Intron-Containing Transcript	0.983039	1	81	0.00584036	0.983039	2	4	0.000343554	9606	Homo sapiens	THOC6	R-HSA-75096;R-HSA-159101
R-HSA-499943	Interconversion of nucleotide di- and triphosphates	0.983039	1	81	0.00584036	0.983039	1	33	0.00283432	9606	Homo sapiens	AK3	R-HSA-6788798
R-HSA-5607764	CLEC7A (Dectin-1) signaling	0.98329	2	120	0.00865239	0.98329	7	45	0.00386498	9606	Homo sapiens	PPP3CA;CLEC7A	R-HSA-2730872;R-HSA-5607750;R-HSA-5607745;R-HSA-2730849;R-HSA-2730867;R-HSA-5607758;R-HSA-5607738
R-HSA-201681	TCF dependent signaling in response to WNT	0.983773	5	216	0.0155743	0.983773	9	71	0.00609808	9606	Homo sapiens	CAV1;CTNNBIP1;KREMEN2;LGR4;WNT4	R-HSA-3769401;R-HSA-4641206;R-HSA-4641205;R-HSA-3769370;R-HSA-5368596;R-HSA-3772430;R-HSA-4641246;R-HSA-5368586;R-HSA-1458875
R-HSA-8852276	The role of GTSE1 in G2/M progression after G2 checkpoint	0.983873	1	82	0.00591247	0.983873	3	10	0.000858885	9606	Homo sapiens	TUBB3	R-HSA-8852306;R-HSA-8852298;R-HSA-8852280
R-HSA-176408	Regulation of APC/C activators between G1/S and early anaphase	0.983873	1	82	0.00591247	0.983873	2	14	0.00120244	9606	Homo sapiens	CCNA1	R-HSA-188371;R-HSA-174079
R-HSA-194068	Bile acid and bile salt metabolism	0.984	2	121	0.00872449	0.984	9	94	0.00807352	9606	Homo sapiens	HSD3B7;AKR1C2	R-HSA-192160;R-HSA-192097;R-HSA-193841;R-HSA-192036;R-HSA-193781;R-HSA-193816;R-HSA-193800;R-HSA-193758;R-HSA-193789
R-HSA-5633008	TP53 Regulates Transcription of Cell Death Genes	0.984667	1	83	0.00598457	0.984667	3	68	0.00584042	9606	Homo sapiens	SOCS2	R-HSA-6800798;R-HSA-6800797;R-HSA-6800794
R-HSA-2871796	FCERI mediated MAPK activation	0.985334	2	123	0.0088687	0.985334	7	20	0.00171777	9606	Homo sapiens	LYN;VAV3	R-HSA-2730841;R-HSA-2730889;R-HSA-2730856;R-HSA-2730840;R-HSA-2730892;R-HSA-2730851;R-HSA-2730886
R-HSA-5610787	Hedgehog 'off' state	0.985334	2	123	0.0088687	0.985334	2	32	0.00274843	9606	Homo sapiens	IFT52;TUBB3	R-HSA-5610733;R-HSA-5610767
R-HSA-425407	SLC-mediated transmembrane transport	0.985863	12	412	0.0297065	0.985863	15	184	0.0158035	9606	Homo sapiens	SLC26A2;SLC22A5;SLC24A3;SLC43A2;SLC6A9;SLC2A1;SLC29A4;EMB;SLC12A7;SLC8B1;SLC7A2	R-HSA-433698;R-HSA-427555;R-HSA-425678;R-HSA-450092;R-HSA-375790;R-HSA-426155;R-HSA-352107;R-HSA-450088;R-HSA-727768;R-HSA-5339524;R-HSA-727740;R-HSA-425822;R-HSA-549297;R-HSA-375768;R-HSA-444120
R-HSA-5693567	HDR through Homologous Recombination (HRR) or Single Strand Annealing (SSA)	0.985959	2	124	0.0089408	0.985959	31	42	0.00360732	9606	Homo sapiens	CCNA1;SLC22A5	R-HSA-5684887;R-HSA-5684052;R-HSA-5693589;R-HSA-5684882;R-HSA-5685011;R-HSA-5686483;R-HSA-5693584;R-HSA-5685341;R-HSA-5693593;R-HSA-5686469;R-HSA-5684096;R-HSA-5686657;R-HSA-5685838;R-HSA-5693580;R-HSA-5684108;R-HSA-5686410;R-HSA-5684875;R-HSA-5693620;R-HSA-5686642;R-HSA-5684081;R-HSA-5693564;R-HSA-5693561;R-HSA-5693542;R-HSA-5684071;R-HSA-5685156;R-HSA-5693539;R-HSA-5685985;R-HSA-5684140;R-HSA-5…
R-HSA-5628897	TP53 Regulates Metabolic Genes	0.986559	2	125	0.00901291	0.986559	4	34	0.00292021	9606	Homo sapiens	MOV10;SFN	R-HSA-2318752;R-HSA-2321904;R-HSA-5632738;R-HSA-5632732
R-HSA-2980736	Peptide hormone metabolism	0.986559	2	125	0.00901291	0.986559	2	60	0.00515331	9606	Homo sapiens	INHBB;C9orf3	R-HSA-378975;R-HSA-8851929
R-HSA-6783783	Interleukin-10 signaling	0.986823	1	86	0.00620088	0.986823	7	15	0.00128833	9606	Homo sapiens	JAK1	R-HSA-6784791;R-HSA-6784006;R-HSA-6784324;R-HSA-6784323;R-HSA-449811;R-HSA-6784319;R-HSA-449803
R-HSA-5654738	Signaling by FGFR2	0.987471	1	87	0.00627298	0.987471	7	46	0.00395087	9606	Homo sapiens	GAB1	R-HSA-5654614;R-HSA-5654612;R-HSA-5654622;R-HSA-177931;R-HSA-5654620;R-HSA-5654701;R-HSA-5654697
R-HSA-5663202	Diseases of signal transduction	0.987996	14	470	0.0338885	0.987996	66	297	0.0255089	9606	Homo sapiens	APH1B;RASA3;STAT1;GAB1;PIK3R2;IQGAP1;KREMEN2;FGFR4;JAK2;ESR1;HDAC6;MIB1	R-HSA-6802919;R-HSA-6802918;R-HSA-5655252;R-HSA-6802916;R-HSA-2046363;R-HSA-6802914;R-HSA-5655248;R-HSA-6802912;R-HSA-6802927;R-HSA-6802926;R-HSA-5655263;R-HSA-6802925;R-HSA-6802924;R-HSA-1226014;R-HSA-6802922;R-HSA-6802921;R-HSA-1226012;R-HSA-6802935;R-HSA-6802934;R-HSA-6802933;R-HSA-6802932;R-HSA-5655235;R-HSA-2220982;R-HSA-6802943;R-HSA-6802942;R-HSA-6802941;R-HSA-5655245;R-HSA-2220988;R-HSA-5…
R-HSA-69202	Cyclin E associated events during G1/S transition	0.988088	1	88	0.00634509	0.988088	4	20	0.00171777	9606	Homo sapiens	CCNA1	R-HSA-187552;R-HSA-187520;R-HSA-187574;R-HSA-187575
R-HSA-73864	RNA Polymerase I Transcription	0.988088	1	88	0.00634509	0.988088	1	14	0.00120244	9606	Homo sapiens	CBX3	R-HSA-74986
R-HSA-72766	Translation	0.988605	9	340	0.0245151	0.988605	28	99	0.00850296	9606	Homo sapiens	EEF1A1;PPA1;RPL34;RPL12;RPL22L1;RPS3A;RPS2;RPL26	R-HSA-1799326;R-HSA-156808;R-HSA-156823;R-HSA-156826;R-HSA-157849;R-HSA-72671;R-HSA-72673;R-HSA-72672;R-HSA-141671;R-HSA-72676;R-HSA-156907;R-HSA-72619;R-HSA-141673;R-HSA-72621;R-HSA-156908;R-HSA-156909;R-HSA-156915;R-HSA-156912;R-HSA-72691;R-HSA-156913;R-HSA-71732;R-HSA-72697;R-HSA-156923;R-HSA-1799330;R-HSA-141691;R-HSA-1799329;R-HSA-1799335;R-HSA-1799332
R-HSA-1912408	Pre-NOTCH Transcription and Translation	0.988675	1	89	0.00641719	0.988675	13	28	0.00240488	9606	Homo sapiens	MOV10	R-HSA-1912413;R-HSA-1912412;R-HSA-1606682;R-HSA-1912409;R-HSA-1912410;R-HSA-1912406;R-HSA-1912368;R-HSA-1912364;R-HSA-1912367;R-HSA-1912366;R-HSA-1912363;R-HSA-1912362;R-HSA-1606561
R-HSA-5693538	Homology Directed Repair	0.989202	2	130	0.00937342	0.989202	39	50	0.00429443	9606	Homo sapiens	CCNA1;SLC22A5	R-HSA-5684887;R-HSA-5684052;R-HSA-5693589;R-HSA-5684882;R-HSA-5685011;R-HSA-5686483;R-HSA-5693584;R-HSA-5685341;R-HSA-5687640;R-HSA-5693593;R-HSA-5686469;R-HSA-5684096;R-HSA-5686657;R-HSA-5685838;R-HSA-5693580;R-HSA-5684108;R-HSA-5686410;R-HSA-5684875;R-HSA-5693620;R-HSA-5686642;R-HSA-5687664;R-HSA-5684081;R-HSA-5693564;R-HSA-5687484;R-HSA-5687675;R-HSA-5687673;R-HSA-5693561;R-HSA-5693542;R-HSA-5…
R-HSA-69656	Cyclin A:Cdk2-associated events at S phase entry	0.989233	1	90	0.00648929	0.989233	12	19	0.00163188	9606	Homo sapiens	CCNA1	R-HSA-187552;R-HSA-187520;R-HSA-174273;R-HSA-174054;R-HSA-187574;R-HSA-187575;R-HSA-174164;R-HSA-187934;R-HSA-174110;R-HSA-187948;R-HSA-187916;R-HSA-187949
R-HSA-72202	Transport of Mature Transcript to Cytoplasm	0.989233	1	90	0.00648929	0.989233	2	13	0.00111655	9606	Homo sapiens	THOC6	R-HSA-75096;R-HSA-159101
R-HSA-453276	Regulation of mitotic cell cycle	0.989233	1	90	0.00648929	0.989233	5	38	0.00326376	9606	Homo sapiens	CCNA1	R-HSA-188371;R-HSA-174171;R-HSA-174104;R-HSA-174255;R-HSA-174079
R-HSA-174143	APC/C-mediated degradation of cell cycle proteins	0.989233	1	90	0.00648929	0.989233	5	38	0.00326376	9606	Homo sapiens	CCNA1	R-HSA-188371;R-HSA-174171;R-HSA-174104;R-HSA-174255;R-HSA-174079
R-HSA-390918	Peroxisomal lipid metabolism	0.989233	1	90	0.00648929	0.989233	2	35	0.0030061	9606	Homo sapiens	CRAT	R-HSA-390291;R-HSA-390284
R-HSA-3858494	Beta-catenin independent WNT signaling	0.989282	3	165	0.011897	0.989282	8	51	0.00438031	9606	Homo sapiens	MOV10;PPP3CA;WNT4	R-HSA-2730872;R-HSA-3858491;R-HSA-3858482;R-HSA-3858480;R-HSA-4518575;R-HSA-4551465;R-HSA-4518585;R-HSA-4551451
R-HSA-425366	Transport of bile salts and organic acids, metal ions and amine compounds	0.989282	3	165	0.011897	0.989282	3	66	0.00566864	9606	Homo sapiens	SLC22A5;SLC6A9;EMB	R-HSA-433698;R-HSA-549297;R-HSA-444120
R-HSA-2559583	Cellular Senescence	0.989561	4	198	0.0142764	0.989561	16	89	0.00764408	9606	Homo sapiens	MOV10;CCNA1;SLC22A5;RPS6KA2	R-HSA-3209111;R-HSA-3209114;R-HSA-5682044;R-HSA-3857328;R-HSA-3209151;R-HSA-6792712;R-HSA-3785768;R-HSA-5682020;R-HSA-5693540;R-HSA-5682018;R-HSA-3788705;R-HSA-198746;R-HSA-5693612;R-HSA-5682026;R-HSA-187934;R-HSA-3788708
R-HSA-5358351	Signaling by Hedgehog	0.990106	3	167	0.0120412	0.990106	5	82	0.00704286	9606	Homo sapiens	IFT52;TUBB3;RDX;SPOPL	R-HSA-5635856;R-HSA-5610733;R-HSA-5635855;R-HSA-5610767;R-HSA-5635854
R-HSA-69052	Switching of origins to a post-replicative state	0.990268	1	92	0.0066335	0.990268	2	9	0.000772997	9606	Homo sapiens	CCNA1	R-HSA-68944;R-HSA-69005
R-HSA-1168372	Downstream signaling events of B Cell Receptor (BCR)	0.990268	1	92	0.0066335	0.990268	2	14	0.00120244	9606	Homo sapiens	PPP3CA	R-HSA-2025882;R-HSA-2025890
R-HSA-1500620	Meiosis	0.990268	1	92	0.0066335	0.990268	2	15	0.00128833	9606	Homo sapiens	SLC22A5	R-HSA-9023941;R-HSA-9023943
R-HSA-5696399	Global Genome Nucleotide Excision Repair (GG-NER)	0.990268	1	92	0.0066335	0.990268	2	20	0.00171777	9606	Homo sapiens	SUMO3	R-HSA-6790487;R-HSA-6790454
R-HSA-5632684	Hedgehog 'on' state	0.990268	1	92	0.0066335	0.990268	3	37	0.00317788	9606	Homo sapiens	RDX;SPOPL	R-HSA-5635856;R-HSA-5635855;R-HSA-5635854
R-HSA-9013694	Signaling by NOTCH4	0.990268	1	92	0.0066335	0.990268	1	20	0.00171777	9606	Homo sapiens	APH1B	R-HSA-9604294
R-HSA-420499	Class C/3 (Metabotropic glutamate/pheromone receptors)	0.990747	1	93	0.0067056	0.990747	1	7	0.00060122	9606	Homo sapiens	GRM4	R-HSA-373075
R-HSA-373076	Class A/1 (Rhodopsin-like receptors)	0.990929	11	402	0.0289855	0.990929	12	143	0.0122821	9606	Homo sapiens	HEBP1;PTGER4;EDN1;EDN2;CXCL12;NPY5R;GPR68;ADORA1;NPY1R;LPAR2;PPOX	R-HSA-391940;R-HSA-8876868;R-HSA-8877620;R-HSA-374214;R-HSA-388560;R-HSA-444476;R-HSA-389487;R-HSA-388863;R-HSA-419389;R-HSA-389481;R-HSA-444731;R-HSA-418904
R-HSA-5621481	C-type lectin receptors (CLRs)	0.991007	4	202	0.0145649	0.991007	10	68	0.00584042	9606	Homo sapiens	LYN;PPP3CA;MUC1;CLEC7A	R-HSA-2730872;R-HSA-8858500;R-HSA-5624486;R-HSA-5607750;R-HSA-5607745;R-HSA-2730849;R-HSA-2730867;R-HSA-5607758;R-HSA-5621355;R-HSA-5607738
R-HSA-6807505	RNA polymerase II transcribes snRNA genes	0.991203	1	94	0.00677771	0.991203	5	11	0.000944774	9606	Homo sapiens	ZC3H6	R-HSA-6814885;R-HSA-6814549;R-HSA-6814559;R-HSA-6814555;R-HSA-6814554
R-HSA-975871	MyD88 cascade initiated on plasma membrane	0.991203	1	94	0.00677771	0.991203	2	57	0.00489565	9606	Homo sapiens	RPS6KA2	R-HSA-199895;R-HSA-198746
R-HSA-168142	Toll Like Receptor 10 (TLR10) Cascade	0.991203	1	94	0.00677771	0.991203	2	58	0.00498153	9606	Homo sapiens	RPS6KA2	R-HSA-199895;R-HSA-198746
R-HSA-168176	Toll Like Receptor 5 (TLR5) Cascade	0.991203	1	94	0.00677771	0.991203	2	58	0.00498153	9606	Homo sapiens	RPS6KA2	R-HSA-199895;R-HSA-198746
R-HSA-112314	Neurotransmitter receptors and postsynaptic signal transmission	0.991575	3	171	0.0123297	0.991575	6	56	0.00480976	9606	Homo sapiens	KCNJ4;RRAS;RPS6KA2	R-HSA-442726;R-HSA-442724;R-HSA-1013020;R-HSA-9029434;R-HSA-442739;R-HSA-444253
R-HSA-112316	Neuronal System	0.992385	12	435	0.0313649	0.992385	17	161	0.0138281	9606	Homo sapiens	KCNJ4;KCNF1;RRAS;KCNJ8;HOMER2;RPS6KA2;NAAA;KCNQ2;SLITRK6;HOMER3;ABAT;PDLIM5	R-HSA-442726;R-HSA-442724;R-HSA-1296024;R-HSA-6794347;R-HSA-1296127;R-HSA-6797803;R-HSA-1369017;R-HSA-6803753;R-HSA-6794344;R-HSA-1013020;R-HSA-9029434;R-HSA-6794355;R-HSA-6794354;R-HSA-442739;R-HSA-916855;R-HSA-444253;R-HSA-1296046
R-HSA-8956319	Nucleobase catabolism	0.992741	2	139	0.0100224	0.992741	2	58	0.00498153	9606	Homo sapiens	ENTPD2;DNPH1	R-HSA-8953339;R-HSA-8851089
R-HSA-71406	Pyruvate metabolism and Citric Acid (TCA) cycle	0.992813	1	98	0.00706612	0.992813	2	36	0.00309199	9606	Homo sapiens	ACO1	R-HSA-450975;R-HSA-70971
R-HSA-174824	Plasma lipoprotein assembly, remodeling, and clearance	0.992813	1	98	0.00706612	0.992813	1	84	0.00721464	9606	Homo sapiens	ACAT1	R-HSA-8876696
R-HSA-4086400	PCP/CE pathway	0.993167	1	99	0.00713822	0.993167	3	24	0.00206132	9606	Homo sapiens	WNT4	R-HSA-3858491;R-HSA-3858482;R-HSA-3858480
R-HSA-195721	Signaling by WNT	0.993366	8	330	0.0237941	0.993366	28	156	0.0133986	9606	Homo sapiens	MOV10;PPP3CA;CAV1;CTNNBIP1;VPS26A;KREMEN2;LGR4;WNT4	R-HSA-3769401;R-HSA-3858491;R-HSA-5368596;R-HSA-3858482;R-HSA-3858480;R-HSA-3781941;R-HSA-3781943;R-HSA-2730872;R-HSA-3247840;R-HSA-3238691;R-HSA-3247843;R-HSA-3247844;R-HSA-3238694;R-HSA-3247849;R-HSA-4641246;R-HSA-5368586;R-HSA-4551451;R-HSA-3769370;R-HSA-4518575;R-HSA-4551465;R-HSA-3247837;R-HSA-3247836;R-HSA-1458875;R-HSA-3247839;R-HSA-4641206;R-HSA-4641205;R-HSA-3772430;R-HSA-4518585
R-HSA-425397	Transport of vitamins, nucleosides, and related molecules	0.993504	1	100	0.00721033	0.993504	2	33	0.00283432	9606	Homo sapiens	SLC29A4	R-HSA-727768;R-HSA-727740
R-HSA-597592	Post-translational protein modification	0.993666	60	1589	0.114572	0.993666	130	521	0.0447479	9606	Homo sapiens	GALNT12;TOP2B;B4GALT1;GALNT16;PSCA;PIGQ;MSLN;PRSS23;IFIH1;LGALS1;ADAMTSL5;TUBB3;SUMO3;PGM3;MAN1A1;CTSC;COG6;IGFBP5;DDX58;SP110;IGFBP4;FBXO2;USP2;ANK3;CKAP4;RAB32;RNF144A;EEF1A1;AR;CCNA1;RAB30;RAB31;NR5A2;RAB34;B3GNT5;PGR;GAS6;ST6GALNAC4;CUL7;SP100;SDC2;THSD4;FSTL3;SOCS2;MUC1;GYLTL1B;AMDHD2;LARGE;ST8SIA4;RPS2;CAP2;TFAP2A;UBE2B;LAMB2;RAB27B;ESR1;NR4A2;DLC1;RAB18;SEC24D	R-HSA-4641350;R-HSA-8956040;R-HSA-163843;R-HSA-913675;R-HSA-4641345;R-HSA-5696605;R-HSA-4755524;R-HSA-8931974;R-HSA-4755526;R-HSA-5696600;R-HSA-4719448;R-HSA-3234081;R-HSA-8955289;R-HSA-8943003;R-HSA-4341073;R-HSA-4086059;R-HSA-4090408;R-HSA-4568914;R-HSA-8943007;R-HSA-4755536;R-HSA-4570463;R-HSA-8956050;R-HSA-4551768;R-HSA-975919;R-HSA-6807877;R-HSA-5689972;R-HSA-6807875;R-HSA-8852130;R-HSA-4090…
R-HSA-212165	Epigenetic regulation of gene expression	0.993923	2	143	0.0103108	0.993923	4	34	0.00292021	9606	Homo sapiens	CBX3;TET2	R-HSA-427383;R-HSA-5220990;R-HSA-5220952;R-HSA-5221014
R-HSA-163685	Integration of energy metabolism	0.993923	2	143	0.0103108	0.993923	2	65	0.00558275	9606	Homo sapiens	SLC2A1;IQGAP1	R-HSA-499981;R-HSA-381707
R-HSA-983170	Antigen Presentation: Folding, assembly and peptide loading of class I MHC	0.994129	1	102	0.00735453	0.994129	5	16	0.00137422	9606	Homo sapiens	SEC24D	R-HSA-983422;R-HSA-203979;R-HSA-983426;R-HSA-983425;R-HSA-983424
R-HSA-166016	Toll Like Receptor 4 (TLR4) Cascade	0.994187	2	144	0.0103829	0.994187	6	94	0.00807352	9606	Homo sapiens	RPS6KA2;IRF7	R-HSA-199895;R-HSA-177671;R-HSA-166245;R-HSA-168933;R-HSA-198746;R-HSA-166271
R-HSA-2029481	FCGR activation	0.994418	1	103	0.00742663	0.994418	1	6	0.000515331	9606	Homo sapiens	LYN	R-HSA-2029459
R-HSA-975138	TRAF6 mediated induction of NFkB and MAP kinases upon TLR7/8 or 9 activation	0.994418	1	103	0.00742663	0.994418	2	47	0.00403676	9606	Homo sapiens	RPS6KA2	R-HSA-199895;R-HSA-198746
R-HSA-5668541	TNFR2 non-canonical NF-kB pathway	0.994693	1	104	0.00749874	0.994693	1	43	0.00369321	9606	Homo sapiens	TNFRSF18	R-HSA-5675947
R-HSA-1257604	PIP3 activates AKT signaling	0.994851	7	309	0.0222799	0.994851	25	85	0.00730052	9606	Homo sapiens	MOV10;GAB1;PIK3R2;FGFR4;ESR1	R-HSA-8944650;R-HSA-8944522;R-HSA-2318752;R-HSA-8948621;R-HSA-8948623;R-HSA-8944706;R-HSA-8948612;R-HSA-8948569;R-HSA-8944538;R-HSA-8944599;R-HSA-8948651;R-HSA-8944684;R-HSA-8948524;R-HSA-8945709;R-HSA-8948641;R-HSA-8944483;R-HSA-8948582;R-HSA-8948583;R-HSA-8944632;R-HSA-8948536;R-HSA-2316434;R-HSA-8944569;R-HSA-8948602;R-HSA-8944497;R-HSA-8948594
R-HSA-77289	Mitochondrial Fatty Acid Beta-Oxidation	0.994955	1	105	0.00757084	0.994955	1	47	0.00403676	9606	Homo sapiens	ACOT9	R-HSA-5690066
R-HSA-5687128	MAPK6/MAPK4 signaling	0.995204	1	106	0.00764294	0.995204	2	40	0.00343554	9606	Homo sapiens	MOV10	R-HSA-5687103;R-HSA-5687113
R-HSA-211897	Cytochrome P450 - arranged by substrate type	0.995425	3	186	0.0134112	0.995425	6	62	0.00532509	9606	Homo sapiens	CYP1B1;CYP4F11	R-HSA-211873;R-HSA-76466;R-HSA-215526;R-HSA-211924;R-HSA-211962;R-HSA-211951
R-HSA-196849	Metabolism of water-soluble vitamins and cofactors	0.995448	5	252	0.01817	0.995448	6	140	0.0120244	9606	Homo sapiens	PARP10;NADK2;MCCC1;SLC2A1;PARP14	R-HSA-8938073;R-HSA-198818;R-HSA-3323111;R-HSA-3065959;R-HSA-2993799;R-HSA-8955030
R-HSA-69206	G1/S Transition	0.995554	2	150	0.0108155	0.995554	6	61	0.0052392	9606	Homo sapiens	CCNA1	R-HSA-187552;R-HSA-187520;R-HSA-187574;R-HSA-187575;R-HSA-8961888;R-HSA-8961895
R-HSA-983168	Antigen processing: Ubiquitination & Proteasome degradation	0.995782	7	315	0.0227125	0.995782	5	9	0.000772997	9606	Homo sapiens	HERC4;CUL7;UBE2B;DTX3L;FBXO2;TRIM36;HERC6	R-HSA-983147;R-HSA-983157;R-HSA-983156;R-HSA-983140;R-HSA-983152
R-HSA-1483257	Phospholipid metabolism	0.995782	7	315	0.0227125	0.995782	14	218	0.0187237	9606	Homo sapiens	TNFAIP8;ETNK2;PITPNM3;LPCAT1;PIK3C2G;PIK3R2;PTPN13	R-HSA-1483222;R-HSA-1675928;R-HSA-8874470;R-HSA-8873923;R-HSA-1482547;R-HSA-1676048;R-HSA-75885;R-HSA-8873834;R-HSA-1482533;R-HSA-1676109;R-HSA-8870332;R-HSA-1482635;R-HSA-1482539;R-HSA-8869241
R-HSA-2262752	Cellular responses to stress	0.995919	14	511	0.0368448	0.995919	29	184	0.0158035	9606	Homo sapiens	SLC22A5;CITED2;HDAC6;EEF1A1;AR;MOV10;CCNA1;TUBB3;BAG3;DLC1;RPS6KA2;PGR;AJUBA;CAP2	R-HSA-5324632;R-HSA-3857328;R-HSA-3209151;R-HSA-1234179;R-HSA-3785768;R-HSA-1234177;R-HSA-1234183;R-HSA-3788705;R-HSA-198746;R-HSA-187934;R-HSA-3788708;R-HSA-1234163;R-HSA-1234167;R-HSA-5618099;R-HSA-3209111;R-HSA-3209114;R-HSA-5682044;R-HSA-1234173;R-HSA-6792712;R-HSA-5682020;R-HSA-5693540;R-HSA-3371591;R-HSA-5682018;R-HSA-5618080;R-HSA-5618093;R-HSA-5693612;R-HSA-5682026;R-HSA-1234159;R-HSA-525…
R-HSA-166058	MyD88:Mal cascade initiated on plasma membrane	0.996082	1	110	0.00793136	0.996082	2	63	0.00541098	9606	Homo sapiens	RPS6KA2	R-HSA-199895;R-HSA-198746
R-HSA-168188	Toll Like Receptor TLR6:TLR2 Cascade	0.996082	1	110	0.00793136	0.996082	2	65	0.00558275	9606	Homo sapiens	RPS6KA2	R-HSA-199895;R-HSA-198746
R-HSA-9006925	Intracellular signaling by second messengers	0.99614	8	347	0.0250198	0.99614	26	104	0.00893241	9606	Homo sapiens	MOV10;PRKCE;GAB1;PIK3R2;FGFR4;ESR1	R-HSA-8944650;R-HSA-8944522;R-HSA-2318752;R-HSA-8948621;R-HSA-8948623;R-HSA-8944706;R-HSA-8948612;R-HSA-8948569;R-HSA-8944538;R-HSA-8944599;R-HSA-8948651;R-HSA-8944684;R-HSA-8948524;R-HSA-8945709;R-HSA-8948641;R-HSA-198314;R-HSA-8944483;R-HSA-8948582;R-HSA-8948583;R-HSA-8944632;R-HSA-8948536;R-HSA-2316434;R-HSA-8944569;R-HSA-8948602;R-HSA-8944497;R-HSA-8948594
R-HSA-5688426	Deubiquitination	0.996199	6	288	0.0207657	0.996199	9	77	0.00661342	9606	Homo sapiens	IFIH1;AR;CCNA1;DDX58;USP2;ESR1	R-HSA-6783238;R-HSA-5689972;R-HSA-5696564;R-HSA-936381;R-HSA-5697009;R-HSA-936390;R-HSA-5690159;R-HSA-5696605;R-HSA-5696600
R-HSA-4839726	Chromatin organization	0.996208	5	257	0.0185305	0.996208	8	84	0.00721464	9606	Homo sapiens	KDM5B;SMYD2;PADI2;RPS2;JAK2	R-HSA-3247569;R-HSA-8879123;R-HSA-5661116;R-HSA-1183128;R-HSA-5638157;R-HSA-4754181;R-HSA-4827383;R-HSA-3215391
R-HSA-3247509	Chromatin modifying enzymes	0.996208	5	257	0.0185305	0.996208	8	84	0.00721464	9606	Homo sapiens	KDM5B;SMYD2;PADI2;RPS2;JAK2	R-HSA-3247569;R-HSA-8879123;R-HSA-5661116;R-HSA-1183128;R-HSA-5638157;R-HSA-4754181;R-HSA-4827383;R-HSA-3215391
R-HSA-3371453	Regulation of HSF1-mediated heat shock response	0.996275	1	111	0.00800346	0.996275	1	14	0.00120244	9606	Homo sapiens	BAG3	R-HSA-5252079
R-HSA-69481	G2/M Checkpoints	0.996284	2	154	0.0111039	0.996284	4	24	0.00206132	9606	Homo sapiens	SLC22A5;SFN	R-HSA-5683735;R-HSA-69891;R-HSA-6799332;R-HSA-75016
R-HSA-6805567	Keratinization	0.996398	4	226	0.0162953	0.996398	16	34	0.00292021	9606	Homo sapiens	DSP;KRT86	R-HSA-6814695;R-HSA-6806629;R-HSA-6805573;R-HSA-6814734;R-HSA-6814764;R-HSA-6805546;R-HSA-6810357;R-HSA-6806613;R-HSA-6814387;R-HSA-6811539;R-HSA-6806610;R-HSA-6809393;R-HSA-8942224;R-HSA-6809663;R-HSA-6814298;R-HSA-6810937
R-HSA-2467813	Separation of Sister Chromatids	0.996573	3	193	0.0139159	0.996573	2	8	0.000687108	9606	Homo sapiens	TUBB3;DLC1;MAST1	R-HSA-2467809;R-HSA-2467811
R-HSA-168179	Toll Like Receptor TLR1:TLR2 Cascade	0.996634	1	113	0.00814767	0.996634	2	65	0.00558275	9606	Homo sapiens	RPS6KA2	R-HSA-199895;R-HSA-198746
R-HSA-181438	Toll Like Receptor 2 (TLR2) Cascade	0.996634	1	113	0.00814767	0.996634	2	67	0.00575453	9606	Homo sapiens	RPS6KA2	R-HSA-199895;R-HSA-198746
R-HSA-196854	Metabolism of vitamins and cofactors	0.996728	9	381	0.0274713	0.996728	9	201	0.0172636	9606	Homo sapiens	PARP10;NADK2;SDC2;MCCC1;SDC3;SLC2A1;PARP14;AGRN;HSPG2	R-HSA-8938073;R-HSA-198818;R-HSA-3323111;R-HSA-2404131;R-HSA-3065959;R-HSA-2993799;R-HSA-2423785;R-HSA-2429643;R-HSA-8955030
R-HSA-2559580	Oxidative Stress Induced Senescence	0.9968	1	114	0.00821977	0.9968	3	39	0.00334965	9606	Homo sapiens	MOV10	R-HSA-3209111;R-HSA-3209114;R-HSA-3209151
R-HSA-983705	Signaling by the B Cell Receptor (BCR)	0.996846	3	195	0.0140601	0.996846	7	35	0.0030061	9606	Homo sapiens	LYN;PPP3CA;BLNK	R-HSA-983709;R-HSA-2025882;R-HSA-983704;R-HSA-5690702;R-HSA-983703;R-HSA-1112666;R-HSA-2025890
R-HSA-2029482	Regulation of actin dynamics for phagocytic cup formation	0.996896	2	158	0.0113923	0.996896	9	24	0.00206132	9606	Homo sapiens	CYFIP2;VAV3	R-HSA-2130194;R-HSA-2029469;R-HSA-2029453;R-HSA-2029466;R-HSA-2029451;R-HSA-442592;R-HSA-2029465;R-HSA-2197690;R-HSA-2029458
R-HSA-72172	mRNA Splicing	0.996974	3	196	0.0141322	0.996974	13	14	0.00120244	9606	Homo sapiens	PCBP3;RNPC3	R-HSA-72160;R-HSA-72130;R-HSA-75079;R-HSA-75081;R-HSA-75080;R-HSA-75083;R-HSA-72139;R-HSA-72107;R-HSA-75082;R-HSA-72143;R-HSA-156661;R-HSA-72124;R-HSA-72127
R-HSA-9018678	Biosynthesis of specialized proresolving mediators (SPMs)	0.997033	2	159	0.0114644	0.997033	4	124	0.0106502	9606	Homo sapiens	GSTM4;HPGD	R-HSA-9026777;R-HSA-2161779;R-HSA-9024766;R-HSA-9023968
R-HSA-5619507	Activation of HOX genes during differentiation	0.997108	1	116	0.00836398	0.997108	1	43	0.00369321	9606	Homo sapiens	AJUBA	R-HSA-5617431
R-HSA-5617472	Activation of anterior HOX genes in hindbrain development during early embryogenesis	0.997108	1	116	0.00836398	0.997108	1	43	0.00369321	9606	Homo sapiens	AJUBA	R-HSA-5617431
R-HSA-2454202	Fc epsilon receptor (FCERI) signaling	0.997362	4	234	0.0168722	0.997362	25	63	0.00541098	9606	Homo sapiens	LYN;VAV3;PPP3CA;PIK3R2	R-HSA-2730856;R-HSA-2730858;R-HSA-2730860;R-HSA-2454240;R-HSA-2730862;R-HSA-2730849;R-HSA-2730851;R-HSA-2730872;R-HSA-2730867;R-HSA-2730870;R-HSA-2730889;R-HSA-2730888;R-HSA-2454208;R-HSA-2730892;R-HSA-2730882;R-HSA-2730885;R-HSA-2730884;R-HSA-2730886;R-HSA-2730841;R-HSA-2730840;R-HSA-2730843;R-HSA-2730842;R-HSA-2730847;R-HSA-2730833;R-HSA-2454239
R-HSA-446652	Interleukin-1 family signaling	0.997409	2	162	0.0116807	0.997409	1	78	0.0066993	9606	Homo sapiens	PTPN13	R-HSA-9008894
R-HSA-5696398	Nucleotide Excision Repair	0.997515	1	119	0.00858029	0.997515	2	36	0.00309199	9606	Homo sapiens	SUMO3	R-HSA-6790487;R-HSA-6790454
R-HSA-418594	G alpha (i) signalling events	0.99753	15	556	0.0400894	0.99753	13	147	0.0126256	9606	Homo sapiens	NPY5R;SDC2;SDC3;NPY1R;LPAR2;HSPG2;HEBP1;PPP3CA;PLCB4;GRM4;CXCL12;ADORA1;NMT2;AGRN;RGS6	R-HSA-2534087;R-HSA-112037;R-HSA-749454;R-HSA-111879;R-HSA-2404131;R-HSA-380073;R-HSA-2423785;R-HSA-2429643;R-HSA-392212;R-HSA-201783;R-HSA-201787;R-HSA-749456;R-HSA-111870
R-HSA-5653656	Vesicle-mediated transport	0.997758	25	818	0.0589805	0.997758	75	251	0.021558	9606	Homo sapiens	SCARB2;RHOBTB3;STON1;KIF12;STON2;GABARAP;MAP1LC3B;TUBB3;CLTCL1;SFN;MAN1A1;CTSC;CAP2;COG6;FNBP1;SYTL1;RAB27B;ANK3;RAB32;RAB30;RAB31;DLC1;RAB18;SEC24D;RIN2	R-HSA-8868230;R-HSA-5694421;R-HSA-5694418;R-HSA-5694417;R-HSA-5694428;R-HSA-1445149;R-HSA-8868236;R-HSA-8847635;R-HSA-2316347;R-HSA-5694413;R-HSA-8871196;R-HSA-8871194;R-HSA-8871193;R-HSA-5694409;R-HSA-190877;R-HSA-6807877;R-HSA-6807875;R-HSA-8877998;R-HSA-6814670;R-HSA-8867756;R-HSA-8868651;R-HSA-8867754;R-HSA-8868648;R-HSA-5694439;R-HSA-8868661;R-HSA-8868660;R-HSA-196017;R-HSA-8868659;R-HSA-681…
R-HSA-5693532	DNA Double-Strand Break Repair	0.997934	2	167	0.0120412	0.997934	78	107	0.00919007	9606	Homo sapiens	CCNA1;SLC22A5	R-HSA-69891;R-HSA-5684052;R-HSA-5686483;R-HSA-5685341;R-HSA-5687640;R-HSA-5683801;R-HSA-3785768;R-HSA-5682629;R-HSA-5686469;R-HSA-5685838;R-HSA-5683405;R-HSA-5686900;R-HSA-5686642;R-HSA-75172;R-HSA-5687664;R-HSA-5684081;R-HSA-75174;R-HSA-5693566;R-HSA-5683967;R-HSA-5693564;R-HSA-5683964;R-HSA-5682044;R-HSA-5687675;R-HSA-5687673;R-HSA-5693561;R-HSA-5693542;R-HSA-5684071;R-HSA-5693540;R-HSA-5687653…
R-HSA-68877	Mitotic Prometaphase	0.998008	3	206	0.0148533	0.998008	7	15	0.00128833	9606	Homo sapiens	TUBB3;DLC1;MAST1	R-HSA-2484822;R-HSA-375302;R-HSA-380316;R-HSA-380508;R-HSA-1638803;R-HSA-2468287;R-HSA-1638821
R-HSA-202424	Downstream TCR signaling	0.998071	1	124	0.0089408	0.998071	2	24	0.00206132	9606	Homo sapiens	PIK3R2	R-HSA-202203;R-HSA-202365
R-HSA-68882	Mitotic Anaphase	0.99809	3	207	0.0149254	0.99809	2	11	0.000944774	9606	Homo sapiens	TUBB3;DLC1;MAST1	R-HSA-2467809;R-HSA-2467811
R-HSA-2555396	Mitotic Metaphase and Anaphase	0.998169	3	208	0.0149975	0.998169	2	12	0.00103066	9606	Homo sapiens	TUBB3;DLC1;MAST1	R-HSA-2467809;R-HSA-2467811
R-HSA-69620	Cell Cycle Checkpoints	0.998327	5	279	0.0201168	0.998327	9	57	0.00489565	9606	Homo sapiens	CCNA1;SLC22A5;DLC1;MAST1;SFN	R-HSA-5683735;R-HSA-69891;R-HSA-141409;R-HSA-6799332;R-HSA-141431;R-HSA-75016;R-HSA-141422;R-HSA-187934;R-HSA-141439
R-HSA-8953897	Cellular responses to external stimuli	0.998377	16	598	0.0431177	0.998377	41	254	0.0218157	9606	Homo sapiens	SLC22A5;CITED2;GABARAP;HDAC6;EEF1A1;AR;MOV10;CCNA1;MAP1LC3B;TUBB3;BAG3;DLC1;RPS6KA2;PGR;AJUBA;CAP2	R-HSA-1632857;R-HSA-5682388;R-HSA-5682896;R-HSA-5324632;R-HSA-3857328;R-HSA-5678490;R-HSA-5682011;R-HSA-3209151;R-HSA-1234179;R-HSA-3785768;R-HSA-1632843;R-HSA-1234177;R-HSA-5681987;R-HSA-1234183;R-HSA-3788705;R-HSA-198746;R-HSA-187934;R-HSA-3788708;R-HSA-5683593;R-HSA-5682377;R-HSA-1234163;R-HSA-1234167;R-HSA-5618099;R-HSA-3209111;R-HSA-3209114;R-HSA-5682044;R-HSA-5681981;R-HSA-1234173;R-HSA-679…
R-HSA-168249	Innate Immune System	0.998588	44	1302	0.0938784	0.998588	118	651	0.0559134	9606	Homo sapiens	CYFIP2;CSTB;B4GALT1;CALML5;LPCAT1;PIK3R2;IQGAP1;IFIH1;LGALS3;PPP3CA;MUC1;ACTR1B;DPP7;GM2A;PCBP3;CLEC7A;RPS6KA2;TOP1MT;PGM3;STOM;ITGAV;PPAPDC1B;CTSC;S100A11;DSP;LYN;VAV3;GSN;GCA;ANXA2;DDX58;PRKCE;ISG15;CKAP4;EEF1A1;BST2;RAB31;P2RX4;DLC1;RAB18;IRF7;PADI2;YPEL5;CD44	R-HSA-975118;R-HSA-936462;R-HSA-9604499;R-HSA-8858500;R-HSA-177671;R-HSA-975106;R-HSA-5607750;R-HSA-5607745;R-HSA-9604487;R-HSA-936475;R-HSA-5607758;R-HSA-913725;R-HSA-990526;R-HSA-2130194;R-HSA-5621355;R-HSA-2730856;R-HSA-2730858;R-HSA-2730860;R-HSA-2730862;R-HSA-2730849;R-HSA-2730851;R-HSA-6800426;R-HSA-990528;R-HSA-2730872;R-HSA-9013979;R-HSA-9013978;R-HSA-6800434;R-HSA-198746;R-HSA-975188;R-H…
R-HSA-73894	DNA Repair	0.998684	7	349	0.025164	0.998684	113	309	0.0265396	9606	Homo sapiens	CCNA1;SLC22A5;UBE2B;SUMO3;ISG15;NEIL1;AFF3	R-HSA-5655892;R-HSA-5656148;R-HSA-69891;R-HSA-5684052;R-HSA-5656158;R-HSA-5685341;R-HSA-5687640;R-HSA-5683801;R-HSA-5649734;R-HSA-3785768;R-HSA-5685838;R-HSA-5686900;R-HSA-5686642;R-HSA-5687664;R-HSA-5684081;R-HSA-5693566;R-HSA-5693564;R-HSA-5682044;R-HSA-5687675;R-HSA-5687673;R-HSA-5693561;R-HSA-6790487;R-HSA-5693542;R-HSA-5684071;R-HSA-5693540;R-HSA-5687653;R-HSA-5693539;R-HSA-5693536;R-HSA-569…
R-HSA-69239	Synthesis of DNA	0.998714	1	132	0.00951763	0.998714	2	26	0.0022331	9606	Homo sapiens	CCNA1	R-HSA-68944;R-HSA-69005
R-HSA-15869	Metabolism of nucleotides	0.998806	4	254	0.0183142	0.998806	4	135	0.0115949	9606	Homo sapiens	ENTPD2;ADK;AK3;DNPH1	R-HSA-8953339;R-HSA-8851089;R-HSA-109624;R-HSA-6788798
R-HSA-112315	Transmission across Chemical Synapses	0.998811	5	288	0.0207657	0.998811	8	108	0.00927596	9606	Homo sapiens	KCNJ4;RRAS;RPS6KA2;NAAA;ABAT	R-HSA-442726;R-HSA-442724;R-HSA-1013020;R-HSA-9029434;R-HSA-442739;R-HSA-916855;R-HSA-444253;R-HSA-6803753
R-HSA-72203	Processing of Capped Intron-Containing Pre-mRNA	0.998898	4	256	0.0184584	0.998898	19	32	0.00274843	9606	Homo sapiens	PCBP3;RNPC3;THOC6	R-HSA-72160;R-HSA-8849157;R-HSA-72130;R-HSA-75079;R-HSA-72103;R-HSA-75081;R-HSA-75080;R-HSA-75083;R-HSA-72139;R-HSA-72107;R-HSA-75082;R-HSA-72143;R-HSA-72180;R-HSA-156661;R-HSA-72185;R-HSA-75096;R-HSA-72124;R-HSA-72127;R-HSA-159101
R-HSA-1483206	Glycerophospholipid biosynthesis	0.998988	3	222	0.0160069	0.998988	9	133	0.0114232	9606	Homo sapiens	ETNK2;PITPNM3;LPCAT1	R-HSA-1483222;R-HSA-1482533;R-HSA-8873923;R-HSA-1482547;R-HSA-75885;R-HSA-8873834;R-HSA-1482635;R-HSA-1482539;R-HSA-8869241
R-HSA-168898	Toll-Like Receptors Cascades	0.999004	2	183	0.0131949	0.999004	13	180	0.0154599	9606	Homo sapiens	RPS6KA2;IRF7	R-HSA-975118;R-HSA-177671;R-HSA-166245;R-HSA-168933;R-HSA-975106;R-HSA-9013979;R-HSA-9013978;R-HSA-933533;R-HSA-199895;R-HSA-933531;R-HSA-198746;R-HSA-975188;R-HSA-166271
R-HSA-72163	mRNA Splicing - Major Pathway	0.999092	2	185	0.0133391	0.999092	8	9	0.000772997	9606	Homo sapiens	PCBP3	R-HSA-72160;R-HSA-72130;R-HSA-156661;R-HSA-72139;R-HSA-72107;R-HSA-72124;R-HSA-72143;R-HSA-72127
R-HSA-69306	DNA Replication	0.999185	1	141	0.0101666	0.999185	2	47	0.00403676	9606	Homo sapiens	CCNA1	R-HSA-68944;R-HSA-69005
R-HSA-211945	Phase I - Functionalization of compounds	0.99925	5	300	0.021631	0.99925	8	99	0.00850296	9606	Homo sapiens	ACSS2;CYP1B1;CYP4F11;BPHL	R-HSA-211873;R-HSA-76466;R-HSA-215526;R-HSA-71735;R-HSA-211924;R-HSA-6784959;R-HSA-211962;R-HSA-211951
R-HSA-3700989	Transcriptional Regulation by TP53	0.99927	11	486	0.0350422	0.99927	24	259	0.0222451	9606	Homo sapiens	SOCS2;MOV10;CCNA1;SLC22A5;PLAGL1;USP2;SMYD2;SFN;SGK1	R-HSA-5689972;R-HSA-2318752;R-HSA-6799332;R-HSA-6795460;R-HSA-6803875;R-HSA-5632732;R-HSA-3222237;R-HSA-6803946;R-HSA-6805109;R-HSA-6803892;R-HSA-2321904;R-HSA-6803890;R-HSA-6803858;R-HSA-6795473;R-HSA-5632738;R-HSA-6803871;R-HSA-6803935;R-HSA-6805022;R-HSA-6800798;R-HSA-6800797;R-HSA-6793661;R-HSA-187934;R-HSA-6800794;R-HSA-6795290
R-HSA-8978868	Fatty acid metabolism	0.999317	9	429	0.0309323	0.999317	19	217	0.0186378	9606	Homo sapiens	ACOT9;SLC22A5;HPGD;ELOVL5;CYP1B1;HACD3;CYP4F11;CRAT	R-HSA-165026;R-HSA-2161792;R-HSA-2161890;R-HSA-211873;R-HSA-2161795;R-HSA-5690066;R-HSA-548800;R-HSA-390284;R-HSA-5676637;R-HSA-2046100;R-HSA-2161899;R-HSA-2046094;R-HSA-2161745;R-HSA-2161940;R-HSA-2161814;R-HSA-390291;R-HSA-2046088;R-HSA-2046083;R-HSA-2161662
R-HSA-202403	TCR signaling	0.999367	1	146	0.0105271	0.999367	2	52	0.0044662	9606	Homo sapiens	PIK3R2	R-HSA-202203;R-HSA-202365
R-HSA-71291	Metabolism of amino acids and derivatives	0.999391	17	660	0.0475881	0.999391	15	283	0.0243065	9606	Homo sapiens	TSTD1;HAAO;RPL34;RPL12;MCCC1;TYRP1;RPS3A;MAT1A;ACAT1;ALDH4A1;TH;PCBD1;RPL22L1;RPS2;RPL26;PRODH	R-HSA-2408551;R-HSA-6784399;R-HSA-71146;R-HSA-70670;R-HSA-8878581;R-HSA-508308;R-HSA-71218;R-HSA-70773;R-HSA-2408529;R-HSA-174391;R-HSA-70679;R-HSA-209823;R-HSA-70844;R-HSA-5333615;R-HSA-1655879
R-HSA-382551	Transport of small molecules	0.999547	28	960	0.0692191	0.999547	37	430	0.0369321	9606	Homo sapiens	SLC26A2;SLC22A5;SLC24A3;TTYH3;SLC43A2;SLC2A1;AQP3;SLC7A2;ACAT1;STOM;ANO10;EMB;SLC12A7;ATP9A;DMTN;ATP8B2;ATP2B4;ANO9;ATP1B1;SLC8B1;SLC6A9;SCNN1B;SLC29A4;SGK3;ACO1;SGK1;ABCG2	R-HSA-8863494;R-HSA-418309;R-HSA-2682349;R-HSA-425678;R-HSA-947591;R-HSA-5690911;R-HSA-2684901;R-HSA-936897;R-HSA-5690886;R-HSA-727768;R-HSA-445714;R-HSA-5339524;R-HSA-917979;R-HSA-507871;R-HSA-425822;R-HSA-507870;R-HSA-507869;R-HSA-507868;R-HSA-2744242;R-HSA-375768;R-HSA-444120;R-HSA-8876696;R-HSA-433698;R-HSA-427555;R-HSA-2672334;R-HSA-450092;R-HSA-375790;R-HSA-5226979;R-HSA-426155;R-HSA-352107…
R-HSA-8951664	Neddylation	0.999553	3	241	0.0173769	0.999553	10	31	0.00266254	9606	Homo sapiens	SOCS2;CUL7;FBXO2	R-HSA-8956040;R-HSA-8956200;R-HSA-8955289;R-HSA-8955241;R-HSA-8956026;R-HSA-8952618;R-HSA-8952044;R-HSA-8952620;R-HSA-8956050;R-HSA-8952039
R-HSA-5619115	Disorders of transmembrane transporters	0.99959	3	243	0.0175211	0.99959	3	88	0.00755819	9606	Homo sapiens	SLC26A2;SLC22A5;SLC2A1	R-HSA-5632804;R-HSA-3560789;R-HSA-5625674
R-HSA-500792	GPCR ligand binding	0.999622	14	593	0.0427572	0.999622	16	170	0.014601	9606	Homo sapiens	PTGER4;EDN1;EDN2;NPY5R;GPR68;NPY1R;LPAR2;PPOX;HEBP1;GRM4;CXCL12;ADORA1;RAMP1;WNT4	R-HSA-391940;R-HSA-8876868;R-HSA-374214;R-HSA-389487;R-HSA-389481;R-HSA-420265;R-HSA-201708;R-HSA-8877620;R-HSA-388560;R-HSA-373075;R-HSA-420127;R-HSA-444476;R-HSA-388863;R-HSA-419389;R-HSA-444731;R-HSA-418904
R-HSA-5663205	Infectious disease	0.999638	12	537	0.0387194	0.999638	12	328	0.0281714	9606	Homo sapiens	CDH3;RPL34;RPL12;NMT2;CD9;EIF2AK2;RPL22L1;RPS3A;ISG15;RPS2;RPL26	R-HSA-5336417;R-HSA-192704;R-HSA-168896;R-HSA-8876948;R-HSA-5336420;R-HSA-8876993;R-HSA-5336422;R-HSA-184392;R-HSA-1176059;R-HSA-192841;R-HSA-5336413;R-HSA-8877003
R-HSA-168256	Immune System	0.999643	99	2638	0.190208	0.999643	473	1470	0.126256	9606	Homo sapiens	IFITM3;CYFIP2;IFITM1;B4GALT1;IL20;CALML5;LPCAT1;IFIT1;OASL;IFIH1;HERC4;PPP3CA;LGALS3;ACTR1B;GM2A;TUBB3;RPS6KA2;TOP1MT;PGM3;BLNK;ITGAV;JAK2;JAK3;CTSC;JAK1;HERC6;DSP;VAV3;DTX3L;ANXA2;DDX58;PRKCE;TNFRSF18;FBXO2;CKAP4;EEF1A1;RAB31;IFI27;OAS1;FSCN1;IRF7;PADI2;RHOU;IRF9;CD44;CSTB;SP100;CUL7;IFI6;PIK3R2;IQGAP1;SOCS2;MUC1;DPP7;PCBP3;CLEC7A;STOM;FLNB;PPAPDC1B;S100A11;CAP2;LYN;GSN;UBE2B;GCA;STAT1;EIF2AK2;I…	R-HSA-1369114;R-HSA-1369115;R-HSA-1168393;R-HSA-1168394;R-HSA-913424;R-HSA-389158;R-HSA-6786114;R-HSA-913451;R-HSA-6786124;R-HSA-1168445;R-HSA-1168423;R-HSA-6786095;R-HSA-6786092;R-HSA-6800426;R-HSA-976991;R-HSA-6786101;R-HSA-6800434;R-HSA-6786096;R-HSA-1364044;R-HSA-6786110;R-HSA-1168456;R-HSA-198746;R-HSA-1168459;R-HSA-1364043;R-HSA-6784006;R-HSA-983147;R-HSA-6786050;R-HSA-983140;R-HSA-6786058;…
R-HSA-1643685	Disease	0.999644	50	1512	0.10902	0.999644	118	944	0.0810788	9606	Homo sapiens	GALNT12;SLC26A2;B4GALT1;SLC22A5;ACY1;SDC2;RPL34;RPL12;SDC3;SLC2A1;PIK3R2;IQGAP1;OPLAH;HDAC6;THSD4;LFNG;MUC1;CDH3;APH1B;ADAMTSL5;LARGE;CAPN2;CYP1B1;RPS2;JAK2;UGT1A6;STAT1;MCCC1;GAB1;EIF2AK2;RPS3A;ISG15;KREMEN2;MAT1A;ESR1;HSPG2;MIB1;RASA3;CSPG5;NMT2;CD9;RPL22L1;RPL26;AGRN;FGFR4;CHST3	R-HSA-3656254;R-HSA-5336413;R-HSA-1226014;R-HSA-1226012;R-HSA-5604954;R-HSA-3656230;R-HSA-8876948;R-HSA-5096537;R-HSA-5096538;R-HSA-5096532;R-HSA-5579081;R-HSA-5625674;R-HSA-9035949;R-HSA-9035950;R-HSA-4793956;R-HSA-2400009;R-HSA-5336417;R-HSA-2900765;R-HSA-1226016;R-HSA-5336420;R-HSA-5336422;R-HSA-5604975;R-HSA-6803234;R-HSA-2769007;R-HSA-5655315;R-HSA-6803233;R-HSA-8876993;R-HSA-5655313;R-HSA-1…
R-HSA-8957322	Metabolism of steroids	0.99967	5	321	0.0231451	0.99967	14	234	0.0200979	9606	Homo sapiens	HELZ2;LYN;HSD3B7;AKR1C2;SEC24D	R-HSA-192160;R-HSA-192097;R-HSA-1655834;R-HSA-192036;R-HSA-1655825;R-HSA-193800;R-HSA-1655826;R-HSA-1655848;R-HSA-1655850;R-HSA-193841;R-HSA-193781;R-HSA-193816;R-HSA-193758;R-HSA-193789
R-HSA-162599	Late Phase of HIV Life Cycle	0.999705	1	161	0.0116086	0.999705	1	75	0.00644164	9606	Homo sapiens	NMT2	R-HSA-184392
R-HSA-983169	Class I MHC mediated antigen processing & presentation	0.999795	9	464	0.0334559	0.999795	12	48	0.00412265	9606	Homo sapiens	HERC4;CUL7;UBE2B;DTX3L;FBXO2;TRIM36;ITGAV;SEC24D;HERC6	R-HSA-983422;R-HSA-983147;R-HSA-203979;R-HSA-983157;R-HSA-983156;R-HSA-983140;R-HSA-1236958;R-HSA-983426;R-HSA-1236956;R-HSA-983425;R-HSA-983424;R-HSA-983152
R-HSA-6807070	PTEN Regulation	0.999822	1	171	0.0123297	0.999822	24	56	0.00480976	9606	Homo sapiens	MOV10	R-HSA-8944650;R-HSA-8944522;R-HSA-2318752;R-HSA-8948651;R-HSA-8944684;R-HSA-8948524;R-HSA-8945709;R-HSA-8948621;R-HSA-8948623;R-HSA-8948641;R-HSA-8944706;R-HSA-8944483;R-HSA-8948612;R-HSA-8948582;R-HSA-8948583;R-HSA-8944632;R-HSA-8948536;R-HSA-8944569;R-HSA-8948569;R-HSA-8944538;R-HSA-8948602;R-HSA-8944497;R-HSA-8948594;R-HSA-8944599
R-HSA-2871837	FCERI mediated NF-kB activation	0.999855	1	175	0.0126181	0.999855	1	19	0.00163188	9606	Homo sapiens	LYN	R-HSA-2730882
R-HSA-162587	HIV Life Cycle	0.999855	1	175	0.0126181	0.999855	1	113	0.0097054	9606	Homo sapiens	NMT2	R-HSA-184392
R-HSA-69242	S Phase	0.999882	1	179	0.0129065	0.999882	14	54	0.00463798	9606	Homo sapiens	CCNA1	R-HSA-187552;R-HSA-187520;R-HSA-174273;R-HSA-174054;R-HSA-69005;R-HSA-187948;R-HSA-187916;R-HSA-187949;R-HSA-68944;R-HSA-187574;R-HSA-187575;R-HSA-174164;R-HSA-187934;R-HSA-174110
R-HSA-8953854	Metabolism of RNA	0.999913	19	782	0.0563847	0.999913	36	187	0.0160612	9606	Homo sapiens	LYN;PCBP3;RPL34;RPL12;RPL22L1;RPS3A;RPS2;RPL26;RNPC3;CD44;THOC6;APOBEC3B	R-HSA-8849157;R-HSA-72130;R-HSA-75079;R-HSA-75081;R-HSA-75080;R-HSA-75083;R-HSA-72139;R-HSA-927813;R-HSA-75082;R-HSA-72143;R-HSA-428296;R-HSA-6791223;R-HSA-6791222;R-HSA-927836;R-HSA-6791221;R-HSA-6791218;R-HSA-927832;R-HSA-75096;R-HSA-6791228;R-HSA-6791227;R-HSA-83677;R-HSA-6790906;R-HSA-927889;R-HSA-72160;R-HSA-927789;R-HSA-72103;R-HSA-77609;R-HSA-72107;R-HSA-191784;R-HSA-72180;R-HSA-156661;R-H…
R-HSA-1236975	Antigen processing-Cross presentation	0.999917	1	186	0.0134112	0.999917	2	23	0.00197544	9606	Homo sapiens	ITGAV	R-HSA-1236958;R-HSA-1236956
R-HSA-392499	Metabolism of proteins	0.999982	83	2432	0.175355	0.999982	240	916	0.0786739	9606	Homo sapiens	GALNT12;TOP2B;B4GALT1;GALNT16;PSCA;PIGQ;RPL34;MSLN;PRSS23;IFIH1;LGALS1;ADAMTSL5;TUBB3;SUMO3;KIF13A;PGM3;MAN1A1;RGS6;CTSC;GSTK1;COG6;IGFBP5;DDX58;SP110;IGFBP4;FBXO2;USP2;RPS3A;C9orf3;ANK3;HSPG2;CKAP4;RAB32;RNF144A;EEF1A1;AR;CCNA1;RAB30;RAB31;NR5A2;PPA1;RAB34;B3GNT5;PGR;RPL26;GAS6;ST6GALNAC4;CUL7;SP100;SDC2;RPL12;THSD4;FSTL3;SOCS2;MUC1;GYLTL1B;AMDHD2;LARGE;LDHD;ST8SIA4;RPS2;CAP2;TFAP2A;XBP1;GSN;UBE…	R-HSA-4641350;R-HSA-8956040;R-HSA-163843;R-HSA-4641345;R-HSA-1299476;R-HSA-1299482;R-HSA-5696605;R-HSA-4755524;R-HSA-1299487;R-HSA-8931974;R-HSA-4755526;R-HSA-5696600;R-HSA-4090408;R-HSA-4755536;R-HSA-8956050;R-HSA-4551768;R-HSA-975919;R-HSA-5689972;R-HSA-8852130;R-HSA-4090390;R-HSA-3000348;R-HSA-71732;R-HSA-1791066;R-HSA-5694487;R-HSA-4085372;R-HSA-1791064;R-HSA-1791071;R-HSA-2993769;R-HSA-17910…
R-HSA-1428517	The citric acid (TCA) cycle and respiratory electron transport	0.999991	1	229	0.0165116	0.999991	2	65	0.00558275	9606	Homo sapiens	ACO1	R-HSA-450975;R-HSA-70971
R-HSA-212436	Generic Transcription Pathway	0.999996	37	1376	0.0992141	0.999996	114	649	0.0557416	9606	Homo sapiens	KDM5B;SLC22A5;CITED2;HDAC6;SOCS2;LGALS3;ZNF627;PLAGL1;SMYD2;SFN;SKIL;TFAP2A;CBX3;STAT1;TNFRSF18;USP2;NR2F1;ESR1;NR4A2;AR;MOV10;CCNA1;ELF1;NR5A2;PGR;SGK1;ZNF136;ZNF234	R-HSA-8937097;R-HSA-8931981;R-HSA-9008015;R-HSA-8938382;R-HSA-8939904;R-HSA-8938371;R-HSA-8864395;R-HSA-8936068;R-HSA-3234081;R-HSA-8937369;R-HSA-6805109;R-HSA-8864412;R-HSA-187934;R-HSA-8938389;R-HSA-8869543;R-HSA-8869542;R-HSA-5689972;R-HSA-8937134;R-HSA-8864431;R-HSA-8938913;R-HSA-8869549;R-HSA-8877485;R-HSA-8864426;R-HSA-2186767;R-HSA-8864936;R-HSA-8935864;R-HSA-8869558;R-HSA-8938938;R-HSA-88…
R-HSA-162582	Signal Transduction	0.999997	109	3114	0.22453	0.999997	475	2100	0.180366	9606	Homo sapiens	CYFIP2;GPR68;ARHGDIG;IGF1R;PREX1;OPHN1;TUBB3;RPS6KA2;ADORA1;RGS6;PRKCE;USP2;CTNNBIP1;NPY1R;HSPG2;AR;PGR;ARHGEF26;MAGED1;SDC2;CRABP1;HPN;SDC3;LPAR2;VPS26A;PIK3R2;IQGAP1;RHOBTB1;APH1B;SFN;MYH10;RALGDS;SKIL;WNT4;LYN;STARD13;ARHGEF37;CAV1;GREB1;RDX;SMAD9;INHBB;ESR1;MOV10;CXCL12;COL5A1;NOXA1;REEP2;NMT2;REEP6;AMOTL1;FGFR4;RET;PTPRU;NRP1;B4GALT1;MAST1;PTPRK;HEBP1;LFNG;IFT52;PPP3CA;GRM4;MDK;PMEPA1;ITGAV;…	R-HSA-9018505;R-HSA-5654614;R-HSA-3769401;R-HSA-114688;R-HSA-3858491;R-HSA-9008267;R-HSA-1606682;R-HSA-5654612;R-HSA-1562641;R-HSA-9008271;R-HSA-9008270;R-HSA-9018497;R-HSA-5654622;R-HSA-3858482;R-HSA-9018499;R-HSA-5654620;R-HSA-3858480;R-HSA-9008258;R-HSA-9018503;R-HSA-171026;R-HSA-392212;R-HSA-5668932;R-HSA-5654596;R-HSA-9008285;R-HSA-5654594;R-HSA-5654592;R-HSA-3769370;R-HSA-5668978;R-HSA-5654…
R-HSA-162906	HIV Infection	0.999998	1	260	0.0187468	0.999998	1	156	0.0133986	9606	Homo sapiens	NMT2	R-HSA-184392
R-HSA-69278	Cell Cycle, Mitotic	0.999999	8	569	0.0410268	0.999999	60	334	0.0286868	9606	Homo sapiens	LYN;CCNA1;TUBB3;DLC1;MAST1;JAK2;AJUBA	R-HSA-187520;R-HSA-375302;R-HSA-380294;R-HSA-170116;R-HSA-8942607;R-HSA-380303;R-HSA-1638803;R-HSA-69005;R-HSA-187916;R-HSA-380311;R-HSA-380316;R-HSA-2468287;R-HSA-8853405;R-HSA-174104;R-HSA-187934;R-HSA-174110;R-HSA-380455;R-HSA-187552;R-HSA-187937;R-HSA-8853419;R-HSA-170158;R-HSA-174255;R-HSA-170156;R-HSA-187948;R-HSA-187949;R-HSA-187574;R-HSA-187959;R-HSA-187575;R-HSA-1638821;R-HSA-8852280;R-H…
R-HSA-68886	M Phase	0.999999	3	389	0.0280482	0.999999	9	66	0.00566864	9606	Homo sapiens	TUBB3;DLC1;MAST1	R-HSA-2484822;R-HSA-375302;R-HSA-2467809;R-HSA-2467811;R-HSA-380316;R-HSA-380508;R-HSA-1638803;R-HSA-2468287;R-HSA-1638821
R-HSA-73857	RNA Polymerase II Transcription	1	39	1515	0.109236	1	120	708	0.0608091	9606	Homo sapiens	KDM5B;SLC22A5;CITED2;ZC3H6;HDAC6;SOCS2;LGALS3;ZNF627;PLAGL1;SMYD2;SFN;SKIL;TFAP2A;CBX3;STAT1;TNFRSF18;USP2;NR2F1;ESR1;THOC6;NR4A2;AR;MOV10;CCNA1;ELF1;NR5A2;PGR;SGK1;ZNF136;ZNF234	R-HSA-8937097;R-HSA-8931981;R-HSA-9008015;R-HSA-8938382;R-HSA-8939904;R-HSA-8938371;R-HSA-8864395;R-HSA-8936068;R-HSA-3234081;R-HSA-8937369;R-HSA-6805109;R-HSA-8864412;R-HSA-187934;R-HSA-8938389;R-HSA-8869543;R-HSA-8869542;R-HSA-5689972;R-HSA-8937134;R-HSA-8864431;R-HSA-8938913;R-HSA-8869549;R-HSA-8877485;R-HSA-8864426;R-HSA-2186767;R-HSA-8864936;R-HSA-8935864;R-HSA-8869558;R-HSA-8938938;R-HSA-68…
R-HSA-1640170	Cell Cycle	1	10	681	0.0491023	1	70	423	0.0363308	9606	Homo sapiens	LYN;CCNA1;SLC22A5;TUBB3;DLC1;MAST1;SFN;JAK2;AJUBA	R-HSA-69891;R-HSA-187520;R-HSA-375302;R-HSA-380294;R-HSA-6799332;R-HSA-170116;R-HSA-8942607;R-HSA-75016;R-HSA-380303;R-HSA-1638803;R-HSA-69005;R-HSA-187916;R-HSA-380311;R-HSA-380316;R-HSA-2468287;R-HSA-8853405;R-HSA-174104;R-HSA-187934;R-HSA-174110;R-HSA-380455;R-HSA-187552;R-HSA-187937;R-HSA-8853419;R-HSA-170158;R-HSA-174255;R-HSA-170156;R-HSA-187948;R-HSA-187949;R-HSA-187574;R-HSA-187959;R-HSA-…
R-HSA-198933	Immunoregulatory interactions between a Lymphoid and a non-Lymphoid cell	1	1	316	0.0227846	1	1	43	0.00369321	9606	Homo sapiens	IFITM1	R-HSA-199518
R-HSA-388396	GPCR downstream signalling	1	31	1347	0.0971231	1	32	216	0.0185519	9606	Homo sapiens	PTGER4;ARHGEF26;GPR68;SDC2;SDC3;LPAR2;PIK3R2;PPOX;HEBP1;PREX1;PPP3CA;GRM4;RPS6KA2;ADORA1;RGS6;VAV3;EDN1;EDN2;ARHGEF37;NPY5R;PRKCE;NPY1R;HSPG2;RHOB;PLCB4;CXCL12;REEP2;NMT2;REEP6;AGRN;RAMP1	R-HSA-114688;R-HSA-749448;R-HSA-425861;R-HSA-749454;R-HSA-111879;R-HSA-749452;R-HSA-2404131;R-HSA-751040;R-HSA-2423785;R-HSA-392212;R-HSA-199895;R-HSA-419166;R-HSA-198746;R-HSA-749456;R-HSA-416358;R-HSA-2534087;R-HSA-379044;R-HSA-112037;R-HSA-8982703;R-HSA-398188;R-HSA-380073;R-HSA-379048;R-HSA-2429643;R-HSA-114542;R-HSA-419049;R-HSA-381750;R-HSA-201783;R-HSA-201787;R-HSA-8982709;R-HSA-744887;R-H…
R-HSA-1280218	Adaptive Immune System	1	19	999	0.0720311	1	34	253	0.0217298	9606	Homo sapiens	LYN;IFITM1;CUL7;UBE2B;DTX3L;FBXO2;PIK3R2;HERC4;PPP3CA;ACTR1B;TUBB3;DLC1;BLNK;TRIM36;ITGAV;SEC24D;CTSC;CAP2;HERC6	R-HSA-2025882;R-HSA-203979;R-HSA-1112666;R-HSA-2130731;R-HSA-1236958;R-HSA-983426;R-HSA-2130349;R-HSA-1236956;R-HSA-983425;R-HSA-983424;R-HSA-983709;R-HSA-983704;R-HSA-202203;R-HSA-388829;R-HSA-5690702;R-HSA-983703;R-HSA-2213243;R-HSA-388831;R-HSA-388830;R-HSA-199518;R-HSA-2213248;R-HSA-389158;R-HSA-983147;R-HSA-388833;R-HSA-388832;R-HSA-2130504;R-HSA-983140;R-HSA-983422;R-HSA-2130706;R-HSA-98315…
R-HSA-556833	Metabolism of lipids	1	34	1433	0.103324	1	106	942	0.080907	9606	Homo sapiens	TNFAIP8;SLC22A5;SGMS1;HPGD;PEX11A;LPCAT1;PIK3C2G;PIK3R2;HACD3;ACAT1;HELZ2;SGPL1;GM2A;TOP1MT;CYP1B1;LYN;GSTM4;ACOT9;CERS4;HSD3B7;ELOVL5;CAV1;AKR1C2;PTPN13;CYP4F11;FA2H;ETNK2;PITPNM3;ESYT1;SEC24D;CRAT;CERS2	R-HSA-1655834;R-HSA-1655825;R-HSA-1676048;R-HSA-400143;R-HSA-193800;R-HSA-5676637;R-HSA-1655826;R-HSA-1368065;R-HSA-5693761;R-HSA-193816;R-HSA-1482547;R-HSA-192036;R-HSA-1655848;R-HSA-1482533;R-HSA-1655850;R-HSA-193841;R-HSA-2161940;R-HSA-8870332;R-HSA-1482539;R-HSA-8873923;R-HSA-1605717;R-HSA-9026777;R-HSA-560473;R-HSA-2161779;R-HSA-1676109;R-HSA-163418;R-HSA-1989758;R-HSA-1989759;R-HSA-879724;R…
R-HSA-372790	Signaling by GPCR	1	32	1414	0.101954	1	48	386	0.033153	9606	Homo sapiens	PTGER4;ARHGEF26;GPR68;SDC2;SDC3;LPAR2;PIK3R2;PPOX;HEBP1;PREX1;PPP3CA;GRM4;RPS6KA2;ADORA1;RGS6;WNT4;VAV3;EDN1;EDN2;ARHGEF37;NPY5R;PRKCE;NPY1R;HSPG2;RHOB;PLCB4;CXCL12;REEP2;NMT2;REEP6;AGRN;RAMP1	R-HSA-114688;R-HSA-391940;R-HSA-749448;R-HSA-8876868;R-HSA-425861;R-HSA-374214;R-HSA-749454;R-HSA-111879;R-HSA-749452;R-HSA-2404131;R-HSA-751040;R-HSA-2423785;R-HSA-392212;R-HSA-199895;R-HSA-388560;R-HSA-373075;R-HSA-419166;R-HSA-420127;R-HSA-198746;R-HSA-749456;R-HSA-418904;R-HSA-416358;R-HSA-2534087;R-HSA-379044;R-HSA-112037;R-HSA-8982703;R-HSA-389487;R-HSA-398188;R-HSA-380073;R-HSA-389481;R-HS…
R-HSA-74160	Gene expression (Transcription)	1	41	1674	0.120701	1	126	819	0.0703427	9606	Homo sapiens	KDM5B;SLC22A5;CITED2;ZC3H6;HDAC6;SOCS2;LGALS3;ZNF627;PLAGL1;SMYD2;SFN;SKIL;TFAP2A;CBX3;STAT1;TNFRSF18;USP2;TET2;NR2F1;ESR1;THOC6;NR4A2;AR;MOV10;CCNA1;ELF1;NR5A2;NFIA;PGR;SGK1;ZNF136;ZNF234	R-HSA-8937097;R-HSA-8931981;R-HSA-9008015;R-HSA-8938382;R-HSA-8939904;R-HSA-8938371;R-HSA-8864395;R-HSA-8936068;R-HSA-3234081;R-HSA-8937369;R-HSA-6805109;R-HSA-5220952;R-HSA-8864412;R-HSA-187934;R-HSA-8938389;R-HSA-8869543;R-HSA-8869542;R-HSA-5689972;R-HSA-8937134;R-HSA-8864431;R-HSA-8938913;R-HSA-8869549;R-HSA-8877485;R-HSA-8864426;R-HSA-2186767;R-HSA-113454;R-HSA-8864936;R-HSA-8935864;R-HSA-886…
R-HSA-381753	Olfactory Signaling Pathway	1	2	432	0.0311486	1	1	2	0.000171777	9606	Homo sapiens	REEP2;REEP6	R-HSA-381750
R-HSA-418555	G alpha (s) signalling events	1	4	602	0.0434062	1	4	14	0.00120244	9606	Homo sapiens	PTGER4;REEP2;REEP6;RAMP1	R-HSA-379044;R-HSA-381750;R-HSA-744887;R-HSA-744886
R-HSA-1430728	Metabolism	1	96	3585	0.25849	1	225	2184	0.187581	9606	Homo sapiens	TNFAIP8;B4GALT1;ACY1;RPL34;LPCAT1;SLC2A1;ADK;PIK3C2G;OPLAH;DNPH1;NDST2;NADK2;AKR7A2;GM2A;IMPA2;TOP1MT;PGM3;CYP1B1;XYLB;CERS4;GSTK1;ACOT9;ENTPD2;TSTD1;ELOVL5;MCCC1;UGT2B15;AKR1A1;RPS3A;MAT1A;HSPG2;UGDH;PLCB4;PPA1;PITPNM3;RPL26;CD44;CERS2;CHST3;ABCG2;SLC26A2;ACSS2;SLC22A5;HPGD;SGMS1;PEX11A;MGST3;SDC2;HAAO;RPL12;SDC3;TYRP1;AK3;PIK3R2;IQGAP1;PPOX;HACD3;BPHL;ACAT1;HELZ2;SGPL1;PCBD1;RPS2;PRODH;UGT1A6;L…	R-HSA-8982667;R-HSA-1655834;R-HSA-3301943;R-HSA-1655825;R-HSA-5676637;R-HSA-1655826;R-HSA-8941701;R-HSA-70670;R-HSA-1368065;R-HSA-70679;R-HSA-8851089;R-HSA-2022919;R-HSA-8955030;R-HSA-5661256;R-HSA-173597;R-HSA-427555;R-HSA-192036;R-HSA-1655848;R-HSA-1655850;R-HSA-71218;R-HSA-71732;R-HSA-71735;R-HSA-109624;R-HSA-5661290;R-HSA-5333615;R-HSA-2408551;R-HSA-5423637;R-HSA-3065959;R-HSA-1605717;R-HSA-9…
